# Supplementary material for: Assessing the ecological patterns of Aedes aegypti in areas with high arboviral risks in the large city of Abidjan, Côte d’Ivoire
Source: PLoS Negl Trop Dis. 2024 Nov 18;18(11):e0012647. doi: 10.1371/journal.pntd.0012647 (PMC11611265; doi:10.1371/journal.pntd.0012647)
Supplement: S1 Data — (XLSX) [file pntd.0012647.s012.xlsx]

## Sheet: larvae_sample
date	season	district	locality	site	num_prospec	number_house	concession	house	num_containers	Nature_breding	categorie	numb_container	aedes_presen	l1	l2	l3	l4	aedes_larvae	nym_aedes	total_immat	culex	l1_	l2_	l3_	l4_	pupae_cx	anopheles	stage_i	stage_ii	stage_iii	pupae_an	habitat	location	wet	positivity
2019-09-28	SRS	YOPOUGON	Yopougon	Ayakro	1	1	Cours 35	270	1	Barrel	Water storage containers	1	Yes	2	3	0	1	6	2	8	No	0	0	0	0	0	No	0	0	0	0	Domes	Int	Water	Positive
2019-09-28	SRS	YOPOUGON	Yopougon	Ayakro	1	1	Cours 35	270	2	Plate	Discarded containers	1	No	0	0	0	0	0	0	0	No	0	0	0	0	0	No	0	0	0	0	Domes	Int	Water	Negative
2019-09-28	SRS	YOPOUGON	Yopougon	Ayakro	1	2	Cours 34	263	3	Barrel	Water storage containers	1	No	0	0	0	0	0	0	0	No	0	0	0	0	0	No	0	0	0	0	Domes	Ext	Water	Negative
2019-09-28	SRS	YOPOUGON	Yopougon	Ayakro	1	2	Cours 34	263	4	Bowl	Water storage containers	1	No	0	0	0	0	0	0	0	No	0	0	0	0	0	No	0	0	0	0	Domes	Ext	Water	Negative
2019-09-28	SRS	YOPOUGON	Yopougon	Ayakro	1	2	Cours 34	263	5	Tires	Tires	1	Yes	269	43	12	116	440	21	461	No	0	0	0	0	0	No	0	0	0	0	Perido	Ext	Water	Positive
2019-09-28	SRS	YOPOUGON	Yopougon	Ayakro	1	3	Cours 1	1	6	Bucket	Water storage containers	1	Yes	3	0	0	0	3	3	6	No	0	0	0	0	0	No	0	0	0	0	Domes	Ext	Water	Positive
2019-09-28	SRS	YOPOUGON	Yopougon	Ayakro	1	3	Cours 1	1	7	Bucket	Water storage containers	3	No	0	0	0	0	0	0	0	No	0	0	0	0	0	No	0	0	0	0	Domes	Ext	Water	Negative
2019-09-28	SRS	YOPOUGON	Yopougon	Ayakro	1	3	Cours 1	1	8	Thermox	Discarded containers	1	Yes	58	2	5	64	129	3	132	Yes	0	0	27	0	0	No	0	0	0	0	Domes	Ext	Water	Positive
2019-09-28	SRS	YOPOUGON	Yopougon	Ayakro	1	4	Cours 181	1502	9	Can	Water storage containers	1	Yes	3	2	32	41	78	2	80	No	0	0	0	0	0	No	0	0	0	0	Domes	Ext	Water	Positive
2019-09-28	SRS	YOPOUGON	Yopougon	Ayakro	1	4	Cours 181	1502	10	Can	Water storage containers	5	No	0	0	0	0	0	0	0	No	0	0	0	0	0	No	0	0	0	0	Domes	Ext	Water	Negative
2019-09-28	SRS	YOPOUGON	Yopougon	Ayakro	1	4	Cours 181	1502	11	Can	Water storage containers	1	Yes	7	10	1	0	18	0	18	No	0	0	0	0	0	No	0	0	0	0	Domes	Ext	Water	Positive
2019-09-28	SRS	YOPOUGON	Yopougon	Ayakro	1	4	Cours 181	1502	12	Can	Water storage containers	1	Yes	19	2	6	3	30	0	30	No	0	0	0	0	0	No	0	0	0	0	Domes	Ext	Water	Positive
2019-09-28	SRS	YOPOUGON	Yopougon	Ayakro	1	4	Cours 181	1502	13	Can	Water storage containers	1	Yes	29	17	14	33	93	6	99	No	0	0	0	0	0	No	0	0	0	0	Domes	Ext	Water	Positive
2019-09-28	SRS	YOPOUGON	Yopougon	Ayakro	1	4	Cours 181	1502	14	Can	Water storage containers	1	Yes	0	0	5	0	5	0	5	No	0	0	0	0	0	No	0	0	0	0	Domes	Ext	Water	Positive
2019-09-28	SRS	YOPOUGON	Yopougon	Ayakro	1	4	Cours 181	1502	15	Can	Water storage containers	1	Yes	0	0	1	1	2	4	6	Yes	0	0	0	0	0	No	0	0	0	0	Domes	Ext	Water	Positive
2019-09-28	SRS	YOPOUGON	Yopougon	Ayakro	1	4	Cours 181	1502	16	Barrel	Water storage containers	1	No	0	0	0	0	0	0	0	No	0	0	0	0	0	No	0	0	0	0	Domes	Ext	Water	Negative
2019-09-28	SRS	YOPOUGON	Yopougon	Ayakro	1	4	Cours 181	1502	17	Bowl	Water storage containers	1	No	0	0	0	0	0	0	0	No	0	0	0	0	0	No	0	0	0	0	Domes	Ext	Water	Negative
2019-09-28	SRS	YOPOUGON	Yopougon	Ayakro	1	4	Cours 181	1502	18	Barrel	Water storage containers	1	Yes	0	0	22	35	57	3	60	No	0	0	0	0	0	No	0	0	0	0	Domes	Ext	Water	Positive
2019-09-28	SRS	YOPOUGON	Yopougon	Ayakro	1	4	Cours 181	1502	19	Can	Water storage containers	1	Yes	0	1	0	38	39	19	58	No	0	0	0	0	0	No	0	0	0	0	Domes	Ext	Water	Positive
2019-09-28	SRS	YOPOUGON	Yopougon	Ayakro	1	4	Cours 181	1502	20	Barrel	Water storage containers	1	Yes	0	1	4	41	46	1	47	No	0	0	0	0	0	No	0	0	0	0	Domes	Ext	Water	Positive
2019-09-28	SRS	YOPOUGON	Yopougon	Ayakro	1	5	Cours 3	13	21	Barrel	Water storage containers	1	Yes	5	3	5	1	14	0	14	No	0	0	0	0	0	No	0	0	0	0	Domes	Int	Water	Positive
2019-09-28	SRS	YOPOUGON	Yopougon	Ayakro	1	6	Cours 182	1507	22	Bucket	Water storage containers	1	Yes	0	2	21	34	57	1	58	No	0	0	0	0	0	No	0	0	0	0	Domes	Ext	Water	Positive
2019-09-28	SRS	YOPOUGON	Yopougon	Ayakro	1	6	Cours 182	1507	23	Barrel	Water storage containers	1	No	0	0	0	0	0	0	0	No	0	0	0	0	0	No	0	0	0	0	Domes	Ext	Water	Negative
2019-09-28	SRS	YOPOUGON	Yopougon	Ayakro	1	6	Cours 182	1507	24	Plate	Water storage containers	2	No	0	0	0	0	0	0	0	No	0	0	0	0	0	No	0	0	0	0	Domes	Ext	Water	Negative
2019-09-28	SRS	YOPOUGON	Yopougon	Ayakro	1	7	Cours 7	37	25	Can	Water storage containers	2	No	0	0	0	0	0	0	0	No	0	0	0	0	0	No	0	0	0	0	Domes	Ext	Water	Negative
2019-09-28	SRS	YOPOUGON	Yopougon	Ayakro	1	8	Cours 11	66	26	Bowl	Water storage containers	3	No	0	0	0	0	0	0	0	No	0	0	0	0	0	No	0	0	0	0	Domes	Int	Water	Negative
2019-09-28	SRS	YOPOUGON	Yopougon	Ayakro	1	9	Cours 11	64	27	Bowl	Water storage containers	2	No	0	0	0	0	0	0	0	No	0	0	0	0	0	No	0	0	0	0	Domes	Int	Water	Negative
2019-09-28	SRS	YOPOUGON	Yopougon	Ayakro	1	10	Cours 94	784	28	Barrel	Water storage containers	1	No	0	0	0	0	0	0	0	No	0	0	0	0	0	No	0	0	0	0	Domes	Int	Water	Negative
2019-09-28	SRS	YOPOUGON	Yopougon	Ayakro	1	10	Cours 94	784	29	Can	Water storage containers	1	No	0	0	0	0	0	0	0	No	0	0	0	0	0	No	0	0	0	0	Domes	Ext	Water	Negative
2019-09-28	SRS	YOPOUGON	Yopougon	Ayakro	1	10	Cours 94	784	30	Tarpaulin	Others	1	Yes	2	3	1	10	16	1	17	Yes	0	0	6	10	0	No	0	0	0	0	Perido	Ext	Water	Positive
2019-09-28	SRS	YOPOUGON	Yopougon	Ayakro	1	10	Cours 94	784	31	Tires	Tires	1	Yes	0	0	16	49	65	0	65	No	0	0	0	0	0	No	0	0	0	0	Perido	Ext	Water	Positive
2019-09-28	SRS	YOPOUGON	Yopougon	Ayakro	1	10	Cours 94	784	32	Bowl	Discarded containers	1	No	0	0	0	0	0	0	0	No	0	0	0	0	0	No	0	0	0	0	Perido	Ext	Water	Negative
2019-09-28	SRS	YOPOUGON	Yopougon	Ayakro	1	10	Cours 94	784	33	Tires	Tires	1	Yes	17	11	22	15	65	0	65	No	0	0	0	0	0	No	0	0	0	0	Perido	Ext	Water	Positive
2019-09-28	SRS	YOPOUGON	Yopougon	Ayakro	1	10	Cours 94	784	34	Tires	Tires	1	Yes	13	12	20	10	55	1	56	No	0	0	0	0	0	No	0	0	0	0	Perido	Ext	Water	Positive
2019-09-28	SRS	YOPOUGON	Yopougon	Ayakro	1	10	Cours 94	784	35	Tires	Tires	1	Yes	26	11	15	8	60	0	60	No	0	0	0	0	0	No	0	0	0	0	Perido	Ext	Water	Positive
2019-09-28	SRS	YOPOUGON	Yopougon	Ayakro	1	10	Cours 94	784	36	Tires	Tires	6	No	0	0	0	0	0	0	0	No	0	0	0	0	0	No	0	0	0	0	Perido	Ext	Water	Negative
2019-09-28	SRS	YOPOUGON	Yopougon	Ayakro	1	11	Cours 93	776	38	Barrel	Water storage containers	1	Yes	6	2	1	6	15	2	17	No	0	0	0	0	0	No	0	0	0	0	Domes	Int	Water	Positive
2019-09-28	SRS	YOPOUGON	Yopougon	Ayakro	1	12	Cours 92 (Titanic)	748	39	Barrel	Water storage containers	1	No	0	0	0	0	0	0	0	No	0	0	0	0	0	No	0	0	0	0	Domes	Int	Water	Negative
2019-09-28	SRS	YOPOUGON	Yopougon	Ayakro	1	12	Cours 92 (Titanic)	748	40	Drum	Water storage containers	1	No	0	0	0	0	0	0	0	No	0	0	0	0	0	No	0	0	0	0	Domes	Int	Water	Negative
2019-09-28	SRS	YOPOUGON	Yopougon	Ayakro	1	13	Cours 43	356	41	Tires	Tires	1	Yes	31	1	6	51	89	42	131	No	0	0	0	0	0	No	0	0	0	0	Domes	Ext	Water	Positive
2019-09-28	SRS	YOPOUGON	Yopougon	Ayakro	1	13	Cours 43	356	42	Tires	Tires	1	No	0	0	0	0	0	0	0	No	0	0	0	0	0	No	0	0	0	0	Domes	Ext	Water	Negative
2019-09-28	SRS	YOPOUGON	Yopougon	Ayakro	1	13	Cours 43	356	43	Tires	Tires	1	Yes	36	28	17	23	104	2	106	No	0	0	0	0	0	No	0	0	0	0	Perido	Ext	Water	Positive
2019-09-28	SRS	YOPOUGON	Yopougon	Ayakro	1	13	Cours 43	356	44	Tires	Tires	1	Yes	31	73	7	99	210	7	217	No	0	0	0	0	0	No	0	0	0	0	Perido	Ext	Water	Positive
2019-09-28	SRS	YOPOUGON	Yopougon	Ayakro	1	13	Cours 43	356	45	Tires	Tires	1	Yes	2	2	4	2	10	0	10	Yes	0	0	2	0	0	No	0	0	0	0	Perido	Ext	Water	Positive
2019-09-28	SRS	YOPOUGON	Yopougon	Ayakro	1	14	Cours 47	391	46	Bowl	Water storage containers	2	No	0	0	0	0	0	0	0	No	0	0	0	0	0	No	0	0	0	0	Domes	Int	Water	Negative
2019-09-28	SRS	YOPOUGON	Yopougon	Ayakro	1	14	Cours 47	391	47	Bucket	Discarded containers	1	Yes	0	2	6	4	12	13	25	No	0	0	0	0	0	No	0	0	0	0	Perido	Ext	Water	Positive
2019-09-28	SRS	YOPOUGON	Yopougon	Ayakro	1	14	Cours 47	391	49	Tires	Tires	1	Yes	13	11	15	4	43	0	43	No	0	0	0	0	0	Yes	0	2	0	0	Perido	Ext	Water	Positive
2019-09-28	SRS	YOPOUGON	Yopougon	Ayakro	1	14	Cours 47	391	50	Paint can	Discarded containers	1	No	0	0	0	0	0	0	0	No	0	0	0	0	0	No	0	0	0	0	Perido	Ext	Water	Negative
2019-09-30	SRS	YOPOUGON	Yopougon	Ayakro	2	15	Cours 47	395	51	Can	Water storage containers	3	No	0	0	0	0	0	0	0	No	0	0	0	0	0	No	0	0	0	0	Domes	Int	Water	Negative
2019-09-30	SRS	YOPOUGON	Yopougon	Ayakro	2	15	Cours 47	395	52	Bowl	Water storage containers	1	No	0	0	0	0	0	0	0	No	0	0	0	0	0	No	0	0	0	0	Domes	Int	Water	Negative
2019-09-30	SRS	YOPOUGON	Yopougon	Ayakro	2	16	Cours 183	1512	53	Bucket	Water storage containers	1	No	0	0	0	0	0	0	0	No	0	0	0	0	0	No	0	0	0	0	Domes	Int	Water	Negative
2019-09-30	SRS	YOPOUGON	Yopougon	Ayakro	2	16	Cours 183	1512	54	Can	Water storage containers	1	Yes	0	0	1	1	2	0	2	No	0	0	0	0	0	No	0	0	0	0	Domes	Ext	Water	Positive
2019-09-30	SRS	YOPOUGON	Yopougon	Ayakro	2	16	Cours 183	1512	55	Can	Water storage containers	3	No	0	0	0	0	0	0	0	No	0	0	0	0	0	No	0	0	0	0	Domes	Ext	Water	Negative
2019-09-30	SRS	YOPOUGON	Yopougon	Ayakro	2	16	Cours 183	1512	56	Bowl	Water storage containers	2	No	0	0	0	0	0	0	0	No	0	0	0	0	0	No	0	0	0	0	Domes	Ext	Water	Negative
2019-09-30	SRS	YOPOUGON	Yopougon	Ayakro	2	16	Cours 183	1512	57	Barrel	Water storage containers	1	No	0	0	0	0	0	0	0	No	0	0	0	0	0	No	0	0	0	0	Domes	Ext	Water	Negative
2019-09-30	SRS	YOPOUGON	Yopougon	Ayakro	2	17	Cours 85	710	58	Bowl	Water storage containers	1	Yes	0	93	40	105	238	0	238	No	0	0	0	0	0	No	0	0	0	0	Domes	Int	Water	Positive
2019-09-30	SRS	YOPOUGON	Yopougon	Ayakro	2	17	Cours 85	710	59	Bowl	Water storage containers	5	No	0	0	0	0	0	0	0	No	0	0	0	0	0	No	0	0	0	0	Domes	Ext	Water	Negative
2019-09-30	SRS	YOPOUGON	Yopougon	Ayakro	2	17	Cours 85	710	60	Barrel	Water storage containers	2	No	0	0	0	0	0	0	0	No	0	0	0	0	0	No	0	0	0	0	Domes	Ext	Water	Negative
2019-09-30	SRS	YOPOUGON	Yopougon	Ayakro	2	18	Cours 81	684	62	Can	Water storage containers	1	No	0	0	0	0	0	0	0	No	0	0	0	0	0	No	0	0	0	0	Domes	Ext	Water	Negative
2019-09-30	SRS	YOPOUGON	Yopougon	Ayakro	2	18	Cours 81	684	63	Can	Water storage containers	1	No	0	0	0	0	0	0	0	No	0	0	0	0	0	No	0	0	0	0	Domes	Int	Water	Negative
2019-09-30	SRS	YOPOUGON	Yopougon	Ayakro	2	18	Cours 81	684	65	Cut can	Discarded containers	1	No	0	0	0	0	0	0	0	No	0	0	0	0	0	No	0	0	0	0	Perido	Ext	Water	Negative
2019-09-30	SRS	YOPOUGON	Yopougon	Ayakro	2	18	Cours 81	684	66	Tires	Tires	1	No	0	0	0	0	0	0	0	No	0	0	0	0	0	No	0	0	0	0	Perido	Ext	Water	Negative
2019-09-30	SRS	YOPOUGON	Yopougon	Ayakro	2	19	Cours 56	481	67	Can	Water storage containers	1	No	0	0	0	0	0	0	0	No	0	0	0	0	0	No	0	0	0	0	Domes	Int	Water	Negative
2019-09-30	SRS	YOPOUGON	Yopougon	Ayakro	2	19	Cours 56	481	68	Tray	Discarded containers	1	No	0	0	0	0	0	0	0	No	0	0	0	0	0	No	0	0	0	0	Perido	Ext	Water	Negative
2019-09-30	SRS	YOPOUGON	Yopougon	Ayakro	2	19	Cours 56	481	69	Bowl	Discarded containers	1	No	0	0	0	0	0	0	0	No	0	0	0	0	0	No	0	0	0	0	Perido	Ext	Water	Negative
2019-09-30	SRS	YOPOUGON	Yopougon	Ayakro	2	19	Cours 56	481	70	Tires	Tires	1	No	0	0	0	0	0	0	0	No	0	0	0	0	0	No	0	0	0	0	Perido	Ext	Water	Negative
2019-09-30	SRS	YOPOUGON	Yopougon	Ayakro	2	19	Cours 56	481	71	Spoiled TV	Discarded containers	1	Yes	0	4	5	14	23	17	40	No	0	0	0	0	0	Yes	4	6	2	0	Perido	Ext	Water	Positive
2019-09-30	SRS	YOPOUGON	Yopougon	Ayakro	2	20	Cours 59	512	72	Barrel	Water storage containers	1	No	0	0	0	0	0	0	0	No	0	0	0	0	0	No	0	0	0	0	Domes	Ext	Water	Negative
2019-09-30	SRS	YOPOUGON	Yopougon	Ayakro	2	20	Cours 59	512	73	Can	Water storage containers	1	Yes	2	0	0	0	2	0	2	No	0	0	0	0	0	No	0	0	0	0	Domes	Ext	Water	Positive
2019-09-30	SRS	YOPOUGON	Yopougon	Ayakro	2	20	Cours 59	512	74	Can	Water storage containers	3	No	0	0	0	0	0	0	0	No	0	0	0	0	0	No	0	0	0	0	Domes	Ext	Water	Negative
2019-09-30	SRS	YOPOUGON	Yopougon	Ayakro	2	21	Cours 54	464	75	Barrel	Water storage containers	1	No	0	0	0	0	0	0	0	No	0	0	0	0	0	No	0	0	0	0	Domes	Int	Water	Negative
2019-09-30	SRS	YOPOUGON	Yopougon	Ayakro	2	21	Cours 54	464	76	Drum	Discarded containers	1	No	0	0	0	0	0	0	0	No	0	0	0	0	0	No	0	0	0	0	Perido	Ext	Water	Negative
2019-09-30	SRS	YOPOUGON	Yopougon	Ayakro	2	22	Cours 85	702	77	Can	Water storage containers	10	No	0	0	0	0	0	0	0	No	0	0	0	0	0	No	0	0	0	0	Domes	Int	Water	Negative
2019-09-30	SRS	YOPOUGON	Yopougon	Ayakro	2	22	Cours 85	702	78	Barrel	Water storage containers	1	No	0	0	0	0	0	0	0	No	0	0	0	0	0	No	0	0	0	0	Domes	Int	Water	Negative
2019-09-30	SRS	YOPOUGON	Yopougon	Ayakro	2	23	Cours 27	200	79	Barrel	Water storage containers	2	No	0	0	0	0	0	0	0	No	0	0	0	0	0	No	0	0	0	0	Domes	Ext	Water	Negative
2019-09-30	SRS	YOPOUGON	Yopougon	Ayakro	2	23	Cours 27	200	80	Bowl	Water storage containers	2	No	0	0	0	0	0	0	0	No	0	0	0	0	0	No	0	0	0	0	Domes	Ext	Water	Negative
2019-09-30	SRS	YOPOUGON	Yopougon	Ayakro	2	24	Cours 29	214	81	Can	Water storage containers	1	No	0	0	0	0	0	0	0	No	0	0	0	0	0	No	0	0	0	0	Domes	Ext	Water	Negative
2019-09-30	SRS	YOPOUGON	Yopougon	Ayakro	2	24	Cours 29	214	82	Tin of tomato	Discarded containers	1	Yes	0	14	5	13	32	1	33	No	0	0	0	0	0	No	0	0	0	0	Perido	Ext	Water	Positive
2019-09-30	SRS	YOPOUGON	Yopougon	Ayakro	2	25	Cours 26	196	84	Tires	Tires	1	Yes	2	1	0	23	26	3	29	No	0	0	0	0	0	Yes	0	1	0	0	Perido	Ext	Water	Positive
2019-09-30	SRS	YOPOUGON	Yopougon	Ayakro	2	26	Cours 4	24	85	Barrel	Water storage containers	1	No	0	0	0	0	0	0	0	No	0	0	0	0	0	No	0	0	0	0	Domes	Int	Water	Negative
2019-09-30	SRS	YOPOUGON	Yopougon	Ayakro	2	26	Cours 4	24	86	Thermox	Discarded containers	1	Yes	31	10	4	14	59	0	59	No	0	0	0	0	0	No	0	0	0	0	Perido	Ext	Water	Positive
2019-09-30	SRS	YOPOUGON	Yopougon	Ayakro	2	26	Cours 4	24	87	Tires	Tires	1	Yes	76	5	18	148	247	0	247	No	0	0	0	0	0	Yes	0	9	4	0	Perido	Ext	Water	Positive
2019-09-30	SRS	YOPOUGON	Yopougon	Ayakro	2	26	Cours 4	24	88	Tires	Tires	1	Yes	0	0	0	1	1	3	4	Yes	0	8	11	17	0	No	0	0	0	0	Perido	Ext	Water	Positive
2019-09-30	SRS	YOPOUGON	Yopougon	Ayakro	2	27	Cours 91	735	89	Barrel	Water storage containers	1	Yes	0	45	3	26	74	9	83	No	0	0	0	0	0	No	0	0	0	0	Domes	Ext	Water	Positive
2019-09-30	SRS	YOPOUGON	Yopougon	Ayakro	2	27	Cours 91	735	90	Barrel	Water storage containers	1	No	0	0	0	0	0	0	0	No	0	0	0	0	0	No	0	0	0	0	Domes	Ext	Water	Negative
2019-09-30	SRS	YOPOUGON	Yopougon	Ayakro	2	27	Cours 91	735	91	Tires	Tires	1	Yes	0	0	0	0	0	26	26	No	0	0	0	0	0	No	0	0	0	0	Perido	Ext	Water	Positive
2019-09-30	SRS	YOPOUGON	Yopougon	Ayakro	2	27	Cours 91	735	93	Tires	Tires	1	Yes	18	10	7	4	39	0	39	No	0	0	0	0	0	Yes	0	11	0	0	Perido	Ext	Water	Positive
2019-09-30	SRS	YOPOUGON	Yopougon	Ayakro	2	27	Cours 91	735	94	Tires	Tires	1	Yes	0	3	2	13	18	4	22	No	0	0	0	0	0	Yes	5	2	4	0	Perido	Ext	Water	Positive
2019-09-30	SRS	YOPOUGON	Yopougon	Ayakro	2	27	Cours 91	735	95	Tires	Tires	1	Yes	15	9	1	23	48	7	55	No	0	0	0	0	0	Yes	0	2	0	0	Perido	Ext	Water	Positive
2019-09-30	SRS	YOPOUGON	Yopougon	Ayakro	2	27	Cours 91	735	96	Tires	Tires	1	Yes	2	23	5	2	32	1	33	No	0	0	0	0	0	No	0	0	0	0	Perido	Ext	Water	Positive
2019-09-30	SRS	YOPOUGON	Yopougon	Ayakro	2	28	Cours 106	885	97	Cut can	Water storage containers	1	Yes	0	5	6	1	12	0	12	No	0	0	0	0	0	No	0	0	0	0	Domes	Ext	Water	Positive
2019-09-30	SRS	YOPOUGON	Yopougon	Ayakro	2	28	Cours 106	885	98	Bucket	Water storage containers	1	Yes	159	40	12	14	225	1	226	No	0	0	0	0	0	No	0	0	0	0	Domes	Ext	Water	Positive
2019-09-30	SRS	YOPOUGON	Yopougon	Ayakro	2	28	Cours 106	885	99	Bucket	Water storage containers	2	No	0	0	0	0	0	0	0	No	0	0	0	0	0	No	0	0	0	0	Domes	Ext	Water	Negative
2019-09-30	SRS	YOPOUGON	Yopougon	Ayakro	2	28	Cours 106	885	100	watering trough	Water storage containers	1	No	0	0	0	0	0	0	0	No	0	0	0	0	0	No	0	0	0	0	Domes	Ext	Water	Negative
2019-09-30	SRS	YOPOUGON	Yopougon	Ayakro	2	29	Cours 109	913	101	Barrel	Water storage containers	1	Yes	0	0	0	6	6	17	23	No	0	0	0	0	0	No	0	0	0	0	Domes	Ext	Water	Positive
2019-09-30	SRS	YOPOUGON	Yopougon	Ayakro	2	29	Cours 109	913	102	Barrel	Water storage containers	1	No	0	0	0	0	0	0	0	No	0	0	0	0	0	No	0	0	0	0	Domes	Ext	Water	Negative
2019-09-30	SRS	YOPOUGON	Yopougon	Ayakro	2	29	Cours 109	913	103	Can	Water storage containers	1	No	0	0	0	0	0	0	0	No	0	0	0	0	0	No	0	0	0	0	Domes	Ext	Water	Negative
2019-09-30	SRS	YOPOUGON	Yopougon	Ayakro	2	30	Cours 111	930	104	Bowl	Water storage containers	2	No	0	0	0	0	0	0	0	No	0	0	0	0	0	No	0	0	0	0	Domes	Ext	Water	Negative
2019-09-30	SRS	YOPOUGON	Yopougon	Ayakro	2	30	Cours 111	930	105	Bucket	Water storage containers	1	No	0	0	0	0	0	0	0	No	0	0	0	0	0	No	0	0	0	0	Domes	Ext	Water	Negative
2019-09-30	SRS	YOPOUGON	Yopougon	Ayakro	2	30	Cours 113	945	106	Bowl	Water storage containers	2	No	0	0	0	0	0	0	0	No	0	0	0	0	0	No	0	0	0	0	Domes	Ext	Water	Negative
2019-09-30	SRS	YOPOUGON	Yopougon	Ayakro	2	30	Cours 113	945	107	Pot	Others	1	No	0	0	0	0	0	0	0	No	0	0	0	0	0	No	0	0	0	0	Domes	Ext	Water	Negative
2019-09-30	SRS	YOPOUGON	Yopougon	Ayakro	2	30	Cours 113	945	108	Bowl	Water storage containers	1	No	0	0	0	0	0	0	0	No	0	0	0	0	0	No	0	0	0	0	Domes	Int	Water	Negative
2019-09-30	SRS	YOPOUGON	Yopougon	Ayakro	2	30	Cours 113	945	109	Metal sheet	Others	1	No	0	0	0	0	0	0	0	No	0	0	0	0	0	No	0	0	0	0	Domes	Ext	Water	Negative
2019-10-02	SRS	YOPOUGON	Yopougon	Ayakro	3	31	Cours 112	931	110	Barrel	Water storage containers	1	Yes	2	66	0	0	68	0	68	No	0	0	0	0	0	No	0	0	0	0	Domes	Ext	Water	Positive
2019-10-02	SRS	YOPOUGON	Yopougon	Ayakro	3	31	Cours 112	931	111	Barrel	Water storage containers	1	Yes	68	0	0	0	68	0	68	No	0	0	0	0	0	No	0	0	0	0	Domes	Ext	Water	Positive
2019-10-02	SRS	YOPOUGON	Yopougon	Ayakro	3	31	Cours 112	931	112	Barrel	Water storage containers	1	Yes	37	47	24	15	123	0	123	No	0	0	0	0	0	No	0	0	0	0	Domes	Ext	Water	Positive
2019-10-02	SRS	YOPOUGON	Yopougon	Ayakro	3	32	Cours 117	966	113	Plate	Discarded containers	1	Yes	2	13	7	4	26	0	26	No	0	0	0	0	0	No	0	0	0	0	Domes	Ext	Water	Positive
2019-10-02	SRS	YOPOUGON	Yopougon	Ayakro	3	32	Cours 117	966	114	Plate	Discarded containers	3	No	0	0	0	0	0	0	0	No	0	0	0	0	0	No	0	0	0	0	Domes	Ext	Water	Negative
2019-10-02	SRS	YOPOUGON	Yopougon	Ayakro	3	33	Cours 103	852	115	Can	Water storage containers	1	Yes	0	0	1	0	1	0	1	No	0	0	0	0	0	No	0	0	0	0	Domes	Ext	Water	Positive
2019-10-02	SRS	YOPOUGON	Yopougon	Ayakro	3	33	Cours 103	852	116	Tires	Tires	1	Yes	0	2	11	11	24	5	29	No	0	0	0	0	0	No	0	0	0	0	Perido	Ext	Water	Positive
2019-10-02	SRS	YOPOUGON	Yopougon	Ayakro	3	33	Cours 103	852	118	Plate	Discarded containers	1	No	0	0	0	0	0	0	0	No	0	0	0	0	0	No	0	0	0	0	Perido	Ext	Water	Negative
2019-10-02	SRS	YOPOUGON	Yopougon	Ayakro	3	33	Cours 103	852	119	Tires	Tires	1	Yes	0	0	0	24	24	86	110	Yes	0	0	0	9	0	No	0	0	0	0	Perido	Ext	Water	Positive
2019-10-02	SRS	YOPOUGON	Yopougon	Ayakro	3	33	Cours 103	852	120	Milk carton	Discarded containers	1	Yes	3	8	0	12	23	3	26	No	0	0	0	0	0	No	0	0	0	0	Perido	Ext	Water	Positive
2019-10-02	SRS	YOPOUGON	Yopougon	Ayakro	3	33	Cours 103	852	122	Cup	Discarded containers	1	No	0	0	0	0	0	0	0	No	0	0	0	0	0	No	0	0	0	0	Perido	Ext	Water	Negative
2019-10-02	SRS	YOPOUGON	Yopougon	Ayakro	3	33	Cours 103	852	123	Flower pot	Others	1	No	0	0	0	0	0	0	0	No	0	0	0	0	0	No	0	0	0	0	Perido	Ext	Water	Negative
2019-10-02	SRS	YOPOUGON	Yopougon	Ayakro	3	33	Cours 103	852	124	Can	Discarded containers	1	No	0	0	0	0	0	0	0	No	0	0	0	0	0	No	0	0	0	0	Perido	Ext	Water	Negative
2019-10-02	SRS	YOPOUGON	Yopougon	Ayakro	3	34	Cours 74	628	125	Bowl	Water storage containers	1	No	0	0	0	0	0	0	0	No	0	0	0	0	0	No	0	0	0	0	Domes	Int	Water	Negative
2019-10-02	SRS	YOPOUGON	Yopougon	Ayakro	3	34	Cours 74	628	126	Bowl	Water storage containers	1	No	0	0	0	0	0	0	0	No	0	0	0	0	0	No	0	0	0	0	Domes	Ext	Water	Negative
2019-10-02	SRS	YOPOUGON	Yopougon	Ayakro	3	34	Cours 74	628	127	Bowl	Water storage containers	1	No	0	0	0	0	0	0	0	No	0	0	0	0	0	No	0	0	0	0	Domes	Ext	Water	Negative
2019-10-02	SRS	YOPOUGON	Yopougon	Ayakro	3	34	Cours 74	628	128	Bowl	Water storage containers	1	No	0	0	0	0	0	0	0	No	0	0	0	0	0	No	0	0	0	0	Domes	Ext	Water	Negative
2019-10-02	SRS	YOPOUGON	Yopougon	Ayakro	3	34	Cours 74	628	129	Tires	Tires	1	Yes	0	0	0	0	0	2	2	No	0	0	0	0	0	No	0	0	0	0	Perido	Ext	Water	Positive
2019-10-02	SRS	YOPOUGON	Yopougon	Ayakro	3	35	Cours 54	464	130	Can	Water storage containers	1	Yes	68	5	0	2	75	0	75	No	0	0	0	0	0	No	0	0	0	0	Domes	Ext	Water	Positive
2019-10-02	SRS	YOPOUGON	Yopougon	Ayakro	3	35	Cours 54	464	131	Bowl	Water storage containers	1	Yes	0	1	0	2	3	0	3	No	0	0	0	0	0	No	0	0	0	0	Domes	Ext	Water	Positive
2019-10-02	SRS	YOPOUGON	Yopougon	Ayakro	3	35	Cours 54	464	132	Bucket	Discarded containers	1	No	0	0	0	0	0	0	0	No	0	0	0	0	0	No	0	0	0	0	Perido	Ext	Water	Negative
2019-10-02	SRS	YOPOUGON	Yopougon	Ayakro	3	35	Cours 54	464	133	Can	Water storage containers	3	No	0	0	0	0	0	0	0	No	0	0	0	0	0	No	0	0	0	0	Domes	Ext	Water	Negative
2019-10-02	SRS	YOPOUGON	Yopougon	Ayakro	3	36	Cours 64	559	134	Drum	Water storage containers	1	No	0	0	0	0	0	0	0	No	0	0	0	0	0	No	0	0	0	0	Domes	Int	Water	Negative
2019-10-02	SRS	YOPOUGON	Yopougon	Ayakro	3	36	Cours 64	559	135	Barrel	Water storage containers	1	No	0	0	0	0	0	0	0	No	0	0	0	0	0	No	0	0	0	0	Domes	Ext	Water	Negative
2019-10-02	SRS	YOPOUGON	Yopougon	Ayakro	3	37	Cours 65	568	137	Barrel	Water storage containers	1	Yes	0	1	49	1	51	6	57	No	0	0	0	0	0	No	0	0	0	0	Domes	Ext	Water	Positive
2019-10-02	SRS	YOPOUGON	Yopougon	Ayakro	3	37	Cours 65	568	138	Barrel	Water storage containers	1	Yes	0	1	1	22	24	2	26	No	0	0	0	0	0	No	0	0	0	0	Domes	Ext	Water	Positive
2019-10-02	SRS	YOPOUGON	Yopougon	Ayakro	3	37	Cours 65	568	139	Barrel	Water storage containers	1	No	0	0	0	0	0	0	0	No	0	0	0	0	0	No	0	0	0	0	Domes	Ext	Water	Negative
2019-10-02	SRS	YOPOUGON	Yopougon	Ayakro	3	37	Cours 65	568	140	Barrel	Water storage containers	3	No	0	0	0	0	0	0	0	No	0	0	0	0	0	No	0	0	0	0	Domes	Ext	Water	Negative
2019-10-02	SRS	YOPOUGON	Yopougon	Ayakro	3	37	Cours 65	568	141	Bowl	Water storage containers	2	No	0	0	0	0	0	0	0	No	0	0	0	0	0	No	0	0	0	0	Domes	Ext	Water	Negative
2019-10-02	SRS	YOPOUGON	Yopougon	Ayakro	3	37	Cours 65	568	142	Bucket	Water storage containers	1	No	0	0	0	0	0	0	0	No	0	0	0	0	0	No	0	0	0	0	Domes	Ext	Water	Negative
2019-10-02	SRS	YOPOUGON	Yopougon	Ayakro	3	37	Cours 65	568	143	Tires	Tires	1	No	0	0	0	0	0	0	0	No	0	0	0	0	0	No	0	0	0	0	Domes	Ext	Water	Negative
2019-10-02	SRS	YOPOUGON	Yopougon	Ayakro	3	37	Cours 65	568	144	Bowl	Water storage containers	1	Yes	0	1	15	34	50	6	56	No	0	0	0	0	0	No	0	0	0	0	Domes	Ext	Water	Positive
2019-10-02	SRS	YOPOUGON	Yopougon	Ayakro	3	37	Cours 65	568	145	Tin of tomato	Discarded containers	1	No	0	0	0	0	0	0	0	No	0	0	0	0	0	No	0	0	0	0	Domes	Ext	Water	Negative
2019-10-02	SRS	YOPOUGON	Yopougon	Ayakro	3	38	Cours 24	159	146	Barrel	Water storage containers	1	No	0	0	0	0	0	0	0	No	0	0	0	0	0	No	0	0	0	0	Domes	Int	Water	Negative
2019-10-02	SRS	YOPOUGON	Yopougon	Ayakro	3	39	Cours 22	150	147	Barrel	Water storage containers	1	Yes	3	1	0	2	6	0	6	No	0	0	0	0	0	No	0	0	0	0	Domes	Int	Water	Positive
2019-10-02	SRS	YOPOUGON	Yopougon	Ayakro	3	40	Cours 21	140	148	Barrel	Water storage containers	1	Yes	0	14	8	22	44	2	46	No	0	0	0	0	0	No	0	0	0	0	Domes	Ext	Water	Positive
2019-10-02	SRS	YOPOUGON	Yopougon	Ayakro	3	40	Cours 21	140	150	Barrel	Water storage containers	4	No	0	0	0	0	0	0	0	No	0	0	0	0	0	No	0	0	0	0	Domes	Ext	Water	Negative
2019-10-02	SRS	YOPOUGON	Yopougon	Ayakro	3	40	Cours 21	140	151	Tires	Tires	1	Yes	42	3	0	19	64	13	77	No	0	0	0	0	0	No	0	0	0	0	Domes	Ext	Water	Positive
2019-10-02	SRS	YOPOUGON	Yopougon	Ayakro	3	40	Cours 21	140	152	Tires	Tires	1	Yes	54	9	11	4	78	2	80	No	0	0	0	0	0	No	0	0	0	0	Domes	Ext	Water	Positive
2019-10-02	SRS	YOPOUGON	Yopougon	Ayakro	3	40	Cours 21	140	153	Can	Water storage containers	5	No	0	0	0	0	0	0	0	No	0	0	0	0	0	No	0	0	0	0	Domes	Ext	Water	Negative
2019-10-02	SRS	YOPOUGON	Yopougon	Ayakro	3	40	Cours 21	140	154	Barrel	Water storage containers	1	Yes	0	0	0	12	12	2	14	No	0	0	0	0	0	No	0	0	0	0	Domes	Ext	Water	Positive
2019-10-02	SRS	YOPOUGON	Yopougon	Ayakro	3	40	Cours 21	140	155	Can	Water storage containers	1	Yes	38	16	2	2	58	0	58	No	0	0	0	0	0	No	0	0	0	0	Domes	Ext	Water	Positive
2019-10-02	SRS	YOPOUGON	Yopougon	Ayakro	3	40	Cours 21	140	156	Barrel	Discarded containers	1	No	0	0	0	0	0	0	0	No	0	0	0	0	0	No	0	0	0	0	Perido	Ext	Water	Negative
2019-10-02	SRS	YOPOUGON	Yopougon	Ayakro	3	40	Cours 21	140	157	Can	Discarded containers	1	No	0	0	0	0	0	0	0	No	0	0	0	0	0	No	0	0	0	0	Perido	Ext	Water	Negative
2019-10-02	SRS	YOPOUGON	Yopougon	Ayakro	3	40	Cours 21	140	158	Can	Water storage containers	1	Yes	0	0	0	3	3	0	3	No	0	0	0	0	0	No	0	0	0	0	Domes	Ext	Water	Positive
2019-10-02	SRS	YOPOUGON	Yopougon	Ayakro	3	40	Cours 21	140	159	Barrel	Water storage containers	1	Yes	0	7	8	25	40	20	60	No	0	0	0	0	0	No	0	0	0	0	Domes	Ext	Water	Positive
2019-10-02	SRS	YOPOUGON	Yopougon	Ayakro	3	40	Cours 21	140	160	Barrel	Water storage containers	1	Yes	1	1	0	2	4	0	4	No	0	0	0	0	0	No	0	0	0	0	Domes	Ext	Water	Positive
2019-10-02	SRS	YOPOUGON	Yopougon	Ayakro	3	40	Cours 21	140	161	Tin can	Discarded containers	1	Yes	0	0	0	0	0	6	6	No	0	0	0	0	0	No	0	0	0	0	Perido	Ext	Water	Positive
2019-10-02	SRS	YOPOUGON	Yopougon	Ayakro	3	40	Cours 21	140	162	Tin can	Discarded containers	1	No	0	0	0	0	0	0	0	No	0	0	0	0	0	No	0	0	0	0	Perido	Ext	Water	Negative
2019-10-02	SRS	YOPOUGON	Yopougon	Ayakro	3	40	Cours 21	140	163	Ointment jar	Discarded containers	1	No	0	0	0	0	0	0	0	No	0	0	0	0	0	No	0	0	0	0	Perido	Ext	Water	Negative
2019-10-02	SRS	YOPOUGON	Yopougon	Ayakro	3	40	Cours 21	140	164	Can	Discarded containers	1	Yes	18	4	5	2	29	0	29	Yes	0	0	2	0	0	No	0	0	0	0	Perido	Ext	Water	Positive
2019-10-02	SRS	YOPOUGON	Yopougon	Ayakro	3	41	Cours 16	106	165	Bowl	Water storage containers	2	No	0	0	0	0	0	0	0	No	0	0	0	0	0	No	0	0	0	0	Domes	Int	Water	Negative
2019-10-05	SRS	YOPOUGON	Yopougon	Ayakro	4	42	Cours 100	818	166	Barrel	Water storage containers	1	No	0	0	0	0	0	0	0	No	0	0	0	0	0	No	0	0	0	0	Domes	Ext	Water	Negative
2019-10-05	SRS	YOPOUGON	Yopougon	Ayakro	4	42	Cours 100	818	167	Barrel	Water storage containers	1	No	0	0	0	0	0	0	0	No	0	0	0	0	0	No	0	0	0	0	Domes	Int	Water	Negative
2019-10-05	SRS	YOPOUGON	Yopougon	Ayakro	4	43	Cours 145	1296	168	Barrel	Water storage containers	1	Yes	0	0	2	2	4	0	4	No	0	0	0	0	0	No	0	0	0	0	Domes	Int	Water	Positive
2019-10-05	SRS	YOPOUGON	Yopougon	Ayakro	4	43	Cours 145	1296	169	Plate	Water storage containers	2	No	0	0	0	0	0	0	0	No	0	0	0	0	0	No	0	0	0	0	Domes	Int	Water	Negative
2019-10-05	SRS	YOPOUGON	Yopougon	Ayakro	4	43	Cours 145	1296	170	Drum	Water storage containers	1	Yes	0	15	12	23	50	0	50	Yes	0	0	0	0	0	No	0	0	0	0	Domes	Int	Water	Positive
2019-10-05	SRS	YOPOUGON	Yopougon	Ayakro	4	43	Cours 145	1296	171	Bowl	Water storage containers	1	Yes	0	0	0	2	2	0	2	No	0	0	0	0	0	No	0	0	0	0	Domes	Int	Water	Positive
2019-10-05	SRS	YOPOUGON	Yopougon	Ayakro	4	43	Cours 145	1296	172	Drum	Water storage containers	1	No	0	0	0	0	0	0	0	No	0	0	0	0	0	No	0	0	0	0	Domes	Int	Water	Negative
2019-10-05	SRS	YOPOUGON	Yopougon	Ayakro	4	43	Cours 145	1296	173	Barrel	Water storage containers	1	Yes	0	13	28	17	58	1	59	No	0	0	0	0	0	No	0	0	0	0	Domes	Ext	Water	Positive
2019-10-05	SRS	YOPOUGON	Yopougon	Ayakro	4	43	Cours 145	1296	174	Bucket	Water storage containers	1	Yes	15	13	0	3	31	0	31	No	0	0	1	0	0	No	0	0	0	0	Domes	Ext	Water	Positive
2019-10-05	SRS	YOPOUGON	Yopougon	Ayakro	4	43	Cours 145	1296	175	Plate	Water storage containers	1	Yes	0	0	1	1	2	1	3	No	0	0	0	0	0	No	0	0	0	0	Domes	Ext	Water	Positive
2019-10-05	SRS	YOPOUGON	Yopougon	Ayakro	4	43	Cours 145	1296	176	Barrel	Water storage containers	1	No	0	0	0	0	0	0	0	No	0	0	0	0	0	No	0	0	0	0	Domes	Ext	Water	Negative
2019-10-05	SRS	YOPOUGON	Yopougon	Ayakro	4	43	Cours 145	1296	177	Bowl	Water storage containers	1	Yes	0	6	0	2	8	0	8	No	0	0	0	0	0	No	0	0	0	0	Domes	Int	Water	Positive
2019-10-05	SRS	YOPOUGON	Yopougon	Ayakro	4	43	Cours 145	1296	178	Can	Water storage containers	1	Yes	44	0	26	22	92	0	92	No	0	0	0	0	0	No	0	0	0	0	Domes	Int	Water	Positive
2019-10-05	SRS	YOPOUGON	Yopougon	Ayakro	4	43	Cours 145	1296	179	Can	Water storage containers	2	No	0	0	0	0	0	0	0	No	0	0	0	0	0	No	0	0	0	0	Domes	Ext	Water	Negative
2019-10-05	SRS	YOPOUGON	Yopougon	Ayakro	4	43	Cours 145	1296	180	Tarpaulin	Others	1	Yes	0	0	3	0	3	0	3	No	0	0	0	0	0	No	0	0	0	0	Domes	Ext	Water	Positive
2019-10-05	SRS	YOPOUGON	Yopougon	Ayakro	4	43	Cours 145	1296	181	Can	Water storage containers	1	Yes	0	24	34	0	58	0	58	No	0	0	0	0	0	No	0	0	0	0	Domes	Ext	Water	Positive
2019-10-05	SRS	YOPOUGON	Yopougon	Ayakro	4	46	Cours 140	1123	186	Tires	Tires	1	Yes	3	6	0	2	11	0	11	Yes	0	0		0	0	No	0	1	0	0	Perido	Ext	Water	Positive
2019-10-05	SRS	YOPOUGON	Yopougon	Ayakro	4	46	Cours 140	1123	187	Bowl	Water storage containers	1	No	0	0	0	0	0	0	0	No	0	0	0	0	0	No	0	0	0	0	Domes	Ext	Water	Negative
2019-10-05	SRS	YOPOUGON	Yopougon	Ayakro	4	46	Cours 140	1123	188	Tires	Tires	1	Yes	0	3	0	17	20	0	20	No	0	0	0	0	0	No	0	0	0	0	Domes	Ext	Water	Positive
2019-10-05	SRS	YOPOUGON	Yopougon	Ayakro	4	46	Cours 140	1123	190	Bucket	Discarded containers	1	Yes	0	0	8	19	27	0	27	No	0	0	0	0	0	No	0	0	0	0	Perido	Ext	Water	Positive
2019-10-05	SRS	YOPOUGON	Yopougon	Ayakro	4	46	Cours 140	1123	192	Tires	Tires	1	No	0	0	0	0	0	0	0	No	0	0	0	0	0	No	0	0	0	0	Perido	Ext	Water	Negative
2019-10-05	SRS	YOPOUGON	Yopougon	Ayakro	4	46	Cours 140	1123	193	Tires	Tires	1	Yes	0	0	7	3	10	0	10	No	0	0	0	0	0	No	0	0	0	0	Perido	Ext	Water	Positive
2019-10-05	SRS	YOPOUGON	Yopougon	Ayakro	4	46	Cours 140	1123	193	Tires	Tires	1	Yes	5	4	0	1	10	0	10	No	0	0	0	0	0	No	0	0	0	0	Perido	Ext	Water	Positive
2019-10-05	SRS	YOPOUGON	Yopougon	Ayakro	4	47	Cours 139	1112	194	Barrel	Water storage containers	1	Yes	9	6	8	50	73	7	80	No	0	0	0	0	0	No	0	0	0	0	Domes	Ext	Water	Positive
2019-10-05	SRS	YOPOUGON	Yopougon	Ayakro	4	47	Cours 139	1112	195	Can	Water storage containers	13	No	0	0	0	0	0	0	0	No	0	0	0	0	0	No	0	0	0	0	Domes	Ext	Water	Negative
2019-10-05	SRS	YOPOUGON	Yopougon	Ayakro	4	47	Cours 139	1112	196	Bowl	Water storage containers	1	No	0	0	0	0	0	0	0	No	0	0	0	0	0	No	0	0	0	0	Domes	Ext	Water	Negative
2019-10-05	SRS	YOPOUGON	Yopougon	Ayakro	4	48	Cours 137	1104	197	Drum	Water storage containers	1	No	0	0	0	0	0	0	0	No	0	0	0	0	0	No	0	0	0	0	Domes	Int	Water	Negative
2019-10-05	SRS	YOPOUGON	Yopougon	Ayakro	4	48	Cours 137	1104	198	Barrel	Water storage containers	1	Yes	2	3	10	6	21	1	22	No	0	0	0	0	0	No	0	0	0	0	Domes	Int	Water	Positive
2019-10-05	SRS	YOPOUGON	Yopougon	Ayakro	4	48	Cours 137	1104	199	Bowl	Water storage containers	2	No	0	0	0	0	0	0	0	No	0	0	0	0	0	No	0	0	0	0	Domes	Int	Water	Negative
2019-10-09	SRS	YOPOUGON	Yopougon	Ayakro	5	49	Cours 66	579	200	Barrel	Water storage containers	3	No	0	0	0	0	0	0	0	No	0	0	0	0	0	No	0	0	0	0	Domes	Ext	Water	Negative
2019-10-09	SRS	YOPOUGON	Yopougon	Ayakro	5	49	Cours 66	579	201	Barrel	Water storage containers	1	Yes	0	0	1	3	4	1	5	No	0	0	0	0	0	No	0	0	0	0	Domes	Ext	Water	Positive
2019-10-09	SRS	YOPOUGON	Yopougon	Ayakro	5	49	Cours 66	579	202	Fan shell	Discarded containers	1	No	0	0	0	0	0	0	0	No	0	0	0	0	0	No	0	0	0	0	Domes	Ext	Water	Negative
2019-10-09	SRS	YOPOUGON	Yopougon	Ayakro	5	50	Cours 98	802	203	Barrel	Water storage containers	1	Yes	0	0	0	2	2	3	5	Yes	19	0	17	13	0	No	0	0	0	0	Domes	Ext	Water	Positive
2019-10-09	SRS	YOPOUGON	Yopougon	Ayakro	5	51	Cours 19	123	204	Can	Water storage containers	4	No	0	0	0	0	0	0	0	No	0	0	0	0	0	No	0	0	0	0	Domes	Ext	Water	Negative
2019-10-09	SRS	YOPOUGON	Yopougon	Ayakro	5	52	Cours 175	1415	205	Barrel	Water storage containers	1	Yes	0	5	0	8	13	0	13	No	0	0	0	0	0	No	0	0	0	0	Domes	Ext	Water	Positive
2019-10-09	SRS	YOPOUGON	Yopougon	Ayakro	5	52	Cours 175	1415	205	Barrel	Water storage containers	1	No	0	0	0	0	0	0	0	No	0	0	0	0	0	No	0	0	0	0	Domes	Ext	Water	Negative
2019-10-09	SRS	YOPOUGON	Yopougon	Ayakro	5	53	Cours 174	1409	206	Barrel	Water storage containers	1	Yes	63	109	20	69	261	7	268	No	0	0	0	0	0	No	0	0	0	0	Domes	Ext	Water	Positive
2019-10-09	SRS	YOPOUGON	Yopougon	Ayakro	5	53	Cours 174	1409	207	Barrel	Water storage containers	1	Yes	0	6	9	12	27	1	28	No	0	0	0	0	0	No	0	0	0	0	Domes	Ext	Water	Positive
2019-10-09	SRS	YOPOUGON	Yopougon	Ayakro	5	53	Cours 174	1409	208	Can	Water storage containers	1	No	0	0	0	0	0	0	0	No	0	0	0	0	0	No	0	0	0	0	Domes	Ext	Water	Negative
2019-10-09	SRS	YOPOUGON	Yopougon	Ayakro	5	54	Cours 171	1381	209	Barrel	Water storage containers	1	No	0	0	0	0	0	0	0	No	0	0	0	0	0	No	0	0	0	0	Domes	Ext	Water	Negative
2019-10-09	SRS	YOPOUGON	Yopougon	Ayakro	5	54	Cours 171	1381	210	Can	Water storage containers	3	No	0	0	0	0	0	0	0	No	0	0	0	0	0	No	0	0	0	0	Domes	Ext	Water	Negative
2019-10-09	SRS	YOPOUGON	Yopougon	Ayakro	5	54	Cours 171	1381	211	Can	Water storage containers	1	Yes	0	1	3	1	5	0	5	No	0	0	0	0	0	No	0	0	0	0	Domes	Ext	Water	Positive
2019-10-09	SRS	YOPOUGON	Yopougon	Ayakro	5	54	Cours 171	1381	213	Bucket	Water storage containers	2	No	0	0	0	0	0	0	0	No	0	0	0	0	0	No	0	0	0	0	Domes	Ext	Water	Negative
2019-10-09	SRS	YOPOUGON	Yopougon	Ayakro	5	55	Cours 161	1306	214	Barrel	Water storage containers	1	No	0	0	0	0	0	0	0	No	0	0	0	0	0	No	0	0	0	0	Domes	Ext	Water	Negative
2019-10-09	SRS	YOPOUGON	Yopougon	Ayakro	5	55	Cours 161	1306	215	Tires	Tires	1	Yes	44	38	42	51	175	12	187	No	0	0	0	0	0	No	0	0	0	0	Domes	Ext	Water	Positive
2019-10-09	SRS	YOPOUGON	Yopougon	Ayakro	5	55	Cours 161	1306	216	Tires	Tires	1	Yes	0	4	0	2	6	5	11	No	0	0	0	0	0	No	0	0	0	0	Domes	Ext	Water	Positive
2019-10-09	SRS	YOPOUGON	Yopougon	Ayakro	5	56	Cours 158	1278	217	Barrel	Water storage containers	1	Yes	29	61	619	49	758	46	804	No	0	0	0	0	0	No	0	0	0	0	Domes	Ext	Water	Positive
2019-10-09	SRS	YOPOUGON	Yopougon	Ayakro	5	56	Cours 158	1278	218	Barrel	Water storage containers	1	No	0	0	0	0	0	0	0	No	0	0	0	0	0	No	0	0	0	0	Domes	Ext	Water	Negative
2019-10-09	SRS	YOPOUGON	Yopougon	Ayakro	5	57	Cours 128	1057	220	Can	Water storage containers	1	No	0	0	0	0	0	0	0	No	0	0	0	0	0	No	0	0	0	0	Domes	Int	Water	Negative
2019-10-09	SRS	YOPOUGON	Yopougon	Ayakro	5	57	Cours 128	1057	221	Barrel	Water storage containers	1	No	0	0	0	0	0	0	0	No	0	0	0	0	0	No	0	0	0	0	Domes	Int	Water	Negative
2019-10-09	SRS	YOPOUGON	Yopougon	Ayakro	5	58	Cours 129	1071	223	Barrel	Water storage containers	1	No	0	0	0	0	0	0	0	No	0	0	0	0	0	No	0	0	0	0	Domes	Int	Water	Negative
2019-10-09	SRS	YOPOUGON	Yopougon	Ayakro	5	59	Cours 19	124	225	Barrel	Water storage containers	2	No	0	0	0	0	0	0	0	No	0	0	0	0	0	No	0	0	0	0	Domes	Int	Water	Negative
2019-10-09	SRS	YOPOUGON	Yopougon	Ayakro	5	59	Cours 19	124	226	Tires	Tires	2	No	0	0	0	0	0	0	0	No	0	0	0	0	0	No	0	0	0	0	Perido	Ext	Water	Negative
2019-10-09	SRS	YOPOUGON	Yopougon	Ayakro	5	60	Cours 12	77	227	Tires	Tires	1	Yes	0	1	6	6	13	10	23	No	0	0	0	0	0	No	0	0	0	0	Perido	Ext	Water	Positive
2019-10-09	SRS	YOPOUGON	Yopougon	Ayakro	5	60	Cours 12	77	228	Tires	Tires	1	Yes	6	16	14	28	64	7	71	No	0	0	0	0	0	Yes	10	4	51	0	Perido	Ext	Water	Positive
2019-10-13	SRS	YOPOUGON	Yopougon	Ayakro	6	61	Cours 79	671	229	Barrel	Water storage containers	2	No	0	0	0	0	0	0	0	No	0	0	0	0	0	No	0	0	0	0	Domes	Int	Water	Negative
2019-10-13	SRS	YOPOUGON	Yopougon	Ayakro	6	61	Cours 79	671	230	Bowl	Water storage containers	1	No	0	0	0	0	0	0	0	No	0	0	0	0	0	No	0	0	0	0	Domes	Int	Water	Negative
2019-10-13	SRS	YOPOUGON	Yopougon	Ayakro	6	61	Cours 79	671	231	Drum	Water storage containers	1	No	0	0	0	0	0	0	0	No	0	0	0	0	0	No	0	0	0	0	Domes	Ext	Water	Negative
2019-10-13	SRS	YOPOUGON	Yopougon	Ayakro	6	62	Cours 82	690	232	Can	Water storage containers	2	No	0	0	0	0	0	0	0	No	0	0	0	0	0	No	0	0	0	0	Domes	Ext	Water	Negative
2019-10-13	SRS	YOPOUGON	Yopougon	Ayakro	6	62	Cours 82	690	233	Bottle	Others	1	Yes	7	12	1	2	22	7	29	No	0	0	0	0	0	No	0	0	0	0	Domes	Ext	Water	Positive
2019-10-13	SRS	YOPOUGON	Yopougon	Ayakro	6	62	Cours 82	690	234	Bottle	Others	10	No	0	0	0	0	0	0	0	No	0	0	0	0	0	No	0	0	0	0	Domes	Ext	Water	Negative
2019-10-13	SRS	YOPOUGON	Yopougon	Ayakro	6	62	Cours 82	690	235	Bottle	Others	1	Yes	4	2	5	3	14	0	14	No	0	0	0	0	0	No	0	0	0	0	Domes	Ext	Water	Positive
2019-10-13	SRS	YOPOUGON	Yopougon	Ayakro	6	62	Cours 82	690	236	Bottle	Others	1	Yes	0	0	1	1	2	0	2	No	0	0	0	0	0	No	0	0	0	0	Domes	Ext	Water	Positive
2019-10-13	SRS	YOPOUGON	Yopougon	Ayakro	6	62	Cours 82	690	237	Bottle	Others	1	Yes	0	1	0	1	2	1	3	No	0	0	0	0	0	No	0	0	0	0	Domes	Ext	Water	Positive
2019-10-13	SRS	YOPOUGON	Yopougon	Ayakro	6	62	Cours 82	690	238	Bottle	Others	1	Yes	0	0	4	2	6	0	6	No	0	0	0	0	0	No	0	0	0	0	Domes	Ext	Water	Positive
2019-10-13	SRS	YOPOUGON	Yopougon	Ayakro	6	62	Cours 82	690	239	Bottle	Others	1	Yes	0	4	0	0	4	0	4	No	0	0	0	0	0	No	0	0	0	0	Domes	Ext	Water	Positive
2019-10-13	SRS	YOPOUGON	Yopougon	Ayakro	6	62	Cours 82	690	240	Bottle	Others	1	Yes	4	2	0	0	6	0	6	No	0	0	0	0	0	No	0	0	0	0	Domes	Ext	Water	Positive
2019-10-13	SRS	YOPOUGON	Yopougon	Ayakro	6	62	Cours 82	690	241	Bottle	Others	1	No	0	0	0	0	0	0	0	No	0	0	0	0	0	No	0	0	0	0	Domes	Ext	Water	Negative
2019-10-13	SRS	YOPOUGON	Yopougon	Ayakro	6	63	Cours 38	302	242	Can	Water storage containers	5	No	0	0	0	0	0	0	0	No	0	0	0	0	0	No	0	0	0	0	Domes	Ext	Water	Negative
2019-10-13	SRS	YOPOUGON	Yopougon	Ayakro	6	63	Cours 38	302	243	Barrel	Water storage containers	1	No	0	0	0	0	0	0	0	No	0	0	0	0	0	No	0	0	0	0	Domes	Int	Water	Negative
2019-10-13	SRS	YOPOUGON	Yopougon	Ayakro	6	63	Cours 38	302	244	Drum	Water storage containers	2	No	0	0	0	0	0	0	0	No	0	0	0	0	0	No	0	0	0	0	Domes	Int	Water	Negative
2019-10-13	SRS	YOPOUGON	Yopougon	Ayakro	6	64	Cours 64	568	245	Barrel	Water storage containers	1	Yes	0	0	0	9	9	1	10	No	0	0	0	0	0	No	0	0	0	0	Domes	Int	Water	Positive
2019-10-13	SRS	YOPOUGON	Yopougon	Ayakro	6	64	Cours 64	568	246	Bowl	Water storage containers	1	No	0	0	0	0	0	0	0	No	0	0	0	0	0	No	0	0	0	0	Domes	Int	Water	Negative
2019-10-13	SRS	YOPOUGON	Yopougon	Ayakro	6	64	Cours 64	568	247	Bucket	Water storage containers	1	No	0	0	0	0	0	0	0	No	0	0	0	0	0	No	0	0	0	0	Domes	Int	Water	Negative
2019-10-13	SRS	YOPOUGON	Yopougon	Ayakro	6	64	Cours 64	568	248	Tires	Tires	2	No	0	0	0	0	0	0	0	No	0	0	0	0	0	No	0	0	0	0	Perido	Ext	Water	Negative
2019-10-13	SRS	YOPOUGON	Yopougon	Ayakro	6	65	Cours 67	583	249	Barrel	Water storage containers	1	Yes	0	0	2	4	6	0	6	No	0	0	0	0	0	No	0	0	0	0	Domes	Int	Water	Positive
2019-10-13	SRS	YOPOUGON	Yopougon	Ayakro	6	65	Cours 67	583	250	Thermox	Discarded containers	1	No	0	0	0	0	0	0	0	No	0	0	0	0	0	No	0	0	0	0	Domes	Ext	Water	Negative
2019-10-13	SRS	YOPOUGON	Yopougon	Ayakro	6	65	Cours 67	583	251	Barrel	Water storage containers	1	Yes	26	16	15	7	64	1	65	No	0	0	0	0	0	No	0	0	0	0	Domes	Ext	Water	Positive
2019-10-13	SRS	YOPOUGON	Yopougon	Ayakro	6	66	Cours 159	1292	252	Barrel	Water storage containers	1	No	0	0	0	0	0	0	0	No	0	0	0	0	0	No	0	0	0	0	Domes	Ext	Water	Negative
2019-10-13	SRS	YOPOUGON	Yopougon	Ayakro	6	66	Cours 159	1292	253	Can	Water storage containers	1	No	0	0	0	0	0	0	0	No	0	0	0	0	0	No	0	0	0	0	Domes	Ext	Water	Negative
2019-10-13	SRS	YOPOUGON	Yopougon	Ayakro	6	66	Cours 159	1292	254	Tires	Water storage containers	2	No	0	0	0	0	0	0	0	No	0	0	0	0	0	No	0	0	0	0	Domes	Ext	Water	Negative
2019-10-13	SRS	YOPOUGON	Yopougon	Ayakro	6	67	Cours 131	1081	255	Plate	Water storage containers	1	No	0	0	0	0	0	0	0	No	0	0	0	0	0	No	0	0	0	0	Domes	Int	Water	Negative
2019-10-13	SRS	YOPOUGON	Yopougon	Ayakro	6	67	Cours 131	1081	256	Can	Water storage containers	1	No	0	0	0	0	0	0	0	No	0	0	0	0	0	No	0	0	0	0	Domes	Ext	Water	Negative
2019-10-13	SRS	YOPOUGON	Yopougon	Ayakro	6	67	Cours 131	1081	257	Sheathing flowers	Natural breeding site	1	No	0	0	0	0		0		No	0	0	0	0	0	No	0	0	0	0	Domes	Ext	Water	Negative
2019-10-13	SRS	YOPOUGON	Yopougon	Ayakro	6	67	Cours 131	1081	258	Can	Water storage containers	2	No	0	0	0	0	0	0	0	No	0	0	0	0	0	No	0	0	0	0	Domes	Ext	Water	Negative
2019-10-13	SRS	YOPOUGON	Yopougon	Ayakro	6	67	Cours 131	1081	259	Tires	Tires	2	No	0	0	0	0	0	0	0	No	0	0	0	0	0	No	0	0	0	0	Perido	Ext	Water	Negative
2019-10-13	SRS	YOPOUGON	Yopougon	Ayakro	6	68	Cours 154	1240	260	Bowl	Water storage containers	2	No	0	0	0	0	0	0	0	No	0	0	0	0	0	No	0	0	0	0	Domes	Int	Water	Negative
2019-10-13	SRS	YOPOUGON	Yopougon	Ayakro	6	68	Cours 154	1240	261	Tires	Tires	1	No	0	0	0	0	0	0	0	No	0	0	0	0	0	No	0	0	0	0	Perido	Ext	Water	Negative
2019-10-13	SRS	YOPOUGON	Yopougon	Ayakro	6	69	Cours 14	88	262	Can	Water storage containers	1	Yes	0	0	15	60	75	7	82	No	0	0	0	0	0	Yes	0	3	0	0	Domes	Ext	Water	Positive
2019-10-13	SRS	YOPOUGON	Yopougon	Ayakro	6	71	Cours 149	1221	265	Bucket	Water storage containers	1	No	0	0	0	0	0	0	0	No	0	0	0	0	0	No	0	0	0	0	Domes	Int	Water	Negative
2019-10-13	SRS	YOPOUGON	Yopougon	Ayakro	6	71	Cours 149	1221	266	Bowl	Water storage containers	1	Yes	34	30	15	11	90	0	90	No	0	0	0	0	0	No	0	0	0	0	Domes	Int	Water	Positive
2019-10-13	SRS	YOPOUGON	Yopougon	Ayakro	6	71	Cours 149	1221	267	Bowl	Water storage containers	1	No	0	0	0	0	0	0	0	No	0	0	0	0	0	No	0	0	0	0	Domes	Int	Water	Negative
2019-10-13	SRS	YOPOUGON	Yopougon	Ayakro	6	71	Cours 149	1221	268	Plate	Water storage containers	2	No	0	0	0	0	0	0	0	No	0	0	0	0	0	No	0	0	0	0	Domes	Ext	Water	Negative
2019-10-13	SRS	YOPOUGON	Yopougon	Ayakro	6	71	Cours 149	1221	269	Bowl	Water storage containers	2	No	0	0	0	0	0	0	0	No	0	0	0	0	0	No	0	0	0	0	Domes	Ext	Water	Negative
2019-10-13	SRS	YOPOUGON	Yopougon	Ayakro	6	71	Cours 149	1221	270	Bucket	Water storage containers	2	No	0	0	0	0	0	0	0	No	0	0	0	0	0	No	0	0	0	0	Domes	Ext	Water	Negative
2019-10-13	SRS	YOPOUGON	Yopougon	Ayakro	6	71	Cours 149	1221	271	Bowl	Water storage containers	1	Yes	56	47	47	92	242	63	305	No	0	0	0	0	0	No	0	0	0	0	Domes	Int	Water	Positive
2019-10-13	SRS	YOPOUGON	Yopougon	Ayakro	6	71	Cours 149	1221	272	Bowl	Water storage containers	1	Yes	7	1	0	2	10	2	12	No	0	0	0	0	0	No	0	0	0	0	Domes	Int	Water	Positive
2019-10-13	SRS	YOPOUGON	Yopougon	Ayakro	6	71	Cours 149	1221	272	Bowl	Water storage containers	1	No	0	0	0	0	0	0	0	No	0	0	0	0	0	No	0	0	0	0	Domes	Int	Water	Negative
2019-10-13	SRS	YOPOUGON	Yopougon	Ayakro	6	72	Cours 148	1208	273	Barrel	Water storage containers	1	No	0	0	0	0	0	0	0	No	0	0	0	0	0	No	0	0	0	0	Domes	Ext	Water	Negative
2019-10-13	SRS	YOPOUGON	Yopougon	Ayakro	6	73	Cours 95	789	274	Can	Water storage containers	1	No	0	0	0	0	0	0	0	No	0	0	0	0	0	No	0	0	0	0	Domes	Int	Water	Negative
2019-10-13	SRS	YOPOUGON	Yopougon	Ayakro	6	73	Cours 95	789	275	Bowl	Water storage containers	1	No	0	0	0	0	0	0	0	No	0	0	0	0	0	No	0	0	0	0	Domes	Int	Water	Negative
2019-10-15	SRS	YOPOUGON	Yopougon	Ayakro	7	74	Cours 13	86	276	Barrel	Water storage containers	1	Yes	2	17	12	21	52	0	52	No	0	0	0	0	0	No	0	0	0	0	Domes	Ext	Water	Positive
2019-10-15	SRS	YOPOUGON	Yopougon	Ayakro	7	74	Cours 13	86	277	Can	Water storage containers	2	No	0	0	0	0	0	0	0	No	0	0	0	0	0	No	0	0	0	0	Domes	Ext	Water	Negative
2019-10-15	SRS	YOPOUGON	Yopougon	Ayakro	7	74	Cours 13	86	278	Tin of tomato	Discarded containers	1	No	0	0	0	0	0	0	0	No	0	0	0	0	0	No	0	0	0	0	Domes	Ext	Water	Negative
2019-10-15	SRS	YOPOUGON	Yopougon	Ayakro	7	74	Cours 13	86	279	Tires	Tires	1	Yes	6	13	3	0	22	0	22	No	0	0	0	0	0	No	0	0	0	0	Domes	Int	Water	Positive
2019-10-15	SRS	YOPOUGON	Yopougon	Ayakro	7	74	Cours 13	86	280	Cut can	Water storage containers	1	Yes	46	27	14	14	101	0	101	No	0	0	0	0	0	No	0	0	0	0	Domes	Ext	Water	Positive
2019-10-15	SRS	YOPOUGON	Yopougon	Ayakro	7	74	Cours 13	86	281	Barrel	Water storage containers	1	Yes	28	18	20	22	88	3	91	No	0	0	0	0	0	No	0	0	0	0	Domes	Ext	Water	Positive
2019-10-15	SRS	YOPOUGON	Yopougon	Ayakro	7	74	Cours 13	86	282	Can	Water storage containers	1	No	0	0	0	0	0	0	0	No	0	0	0	0	0	No	0	0	0	0	Domes	Ext	Water	Negative
2019-10-15	SRS	YOPOUGON	Yopougon	Ayakro	7	75	Cours 29	212	283	Barrel	Water storage containers	1	Yes	0	0	0	1	1	1	2	No	0	0	0	0	0	No	0	0	0	0	Domes	Ext	Water	Positive
2019-10-15	SRS	YOPOUGON	Yopougon	Ayakro	7	75	Cours 29	212	284	Can	Water storage containers	1	Yes	0	0	0	1	1	1	2	No	0	0	0	0	0	No	0	0	0	0	Domes	Ext	Water	Positive
2019-10-15	SRS	YOPOUGON	Yopougon	Ayakro	7	75	Cours 29	212	285	Bowl	Discarded containers	1	Yes	17	5	0	1	23	0	23	No	0	0	0	0	0	No	0	0	0	0	Domes	Ext	Water	Positive
2019-10-15	SRS	YOPOUGON	Yopougon	Ayakro	7	75	Cours 29	212	286	Bowl	Water storage containers	1	Yes	22	0	1	1	24	0	24	No	0	0	0	0	0	No	0	0	0	0	Domes	Ext	Water	Positive
2019-10-15	SRS	YOPOUGON	Yopougon	Ayakro	7	75	Cours 29	212	287	Can	Water storage containers	1	Yes	2	1	0	4	7	0	7	No	0	0	0	0	0	No	0	0	0	0	Domes	Ext	Water	Positive
2019-10-15	SRS	YOPOUGON	Yopougon	Ayakro	7	75	Cours 29	212	288	Can	Water storage containers	1	Yes	3	0	0	6	9	0	9	No	0	0	0	0	0	No	0	0	0	0	Domes	Ext	Water	Positive
2019-10-15	SRS	YOPOUGON	Yopougon	Ayakro	7	75	Cours 29	212	289	Bowl	Water storage containers	1	No	0	0	0	0	0	0	0	No	0	0	0	0	0	No	0	0	0	0	Domes	Ext	Water	Negative
2019-10-15	SRS	YOPOUGON	Yopougon	Ayakro	7	75	Cours 29	212	290	Bucket	Water storage containers	1	No	0	0	0	0	0	0	0	No	0	0	0	0	0	No	0	0	0	0	Domes	Ext	Water	Negative
2019-10-15	SRS	YOPOUGON	Yopougon	Ayakro	7	75	Cours 29	212	291	Bowl	Water storage containers	1	No	0	0	0	0	0	0	0	No	0	0	0	0	0	No	0	0	0	0	Domes	Ext	Water	Negative
2019-10-15	SRS	YOPOUGON	Yopougon	Ayakro	7	77	Cours 52	438	293	Barrel	Water storage containers	1	No	0	0	0	0	0	0	0	No	0	0	0	0	0	No	0	0	0	0	Domes	Ext	Water	Negative
2019-10-15	SRS	YOPOUGON	Yopougon	Ayakro	7	77	Cours 52	438	294	Can	Water storage containers	1	Yes	10	10	7	6	33	0	33	No	0	0	0	0	0	No	0	0	0	0	Domes	Ext	Water	Positive
2019-10-15	SRS	YOPOUGON	Yopougon	Ayakro	7	78	Cours 24	159	295	Barrel	Water storage containers	1	No	0	0	0	0	0	0	0	No	0	0	0	0	0	No	0	0	0	0	Domes	Int	Water	Negative
2019-10-15	SRS	YOPOUGON	Yopougon	Ayakro	7	78	Cours 24	159	296	Bowl	Water storage containers	1	No	0	0	0	0	0	0	0	No	0	0	0	0	0	No	0	0	0	0	Domes	Int	Water	Negative
2019-10-15	SRS	YOPOUGON	Yopougon	Ayakro	7	79	Cours 123	1021	297	Barrel	Water storage containers	2	No	0	0	0	0	0	0	0	No	0	0	0	0	0	No	0	0	0	0	Domes	Int	Water	Negative
2019-10-15	SRS	YOPOUGON	Yopougon	Ayakro	7	80	Cours 107	891	298	Barrel	Water storage containers	1	Yes	54	11	2	13	80	0	80	No	0	0	0	0	0	No	0	0	0	0	Domes	Ext	Water	Positive
2019-10-15	SRS	YOPOUGON	Yopougon	Ayakro	7	80	Cours 107	891	300	Can handle	Water storage containers	1	Yes	27	20	0	0	47	5	52	No	0	0	0	0	0	No	0	0	0	0	Domes	Ext	Water	Positive
2019-10-15	SRS	YOPOUGON	Yopougon	Ayakro	7	80	Cours 107	891	301	Can	Water storage containers	1	Yes	40	15	4	1	60	1	61	No	0	0	0	0	0	No	0	0	0	0	Domes	Ext	Water	Positive
2019-10-15	SRS	YOPOUGON	Yopougon	Ayakro	7	80	Cours 107	891	303	Barrel	Water storage containers	1	No	0	0	0	0	0	0	0	No	0	0	0	0	0	No	0	0	0	0	Domes	Ext	Water	Negative
2019-10-15	SRS	YOPOUGON	Yopougon	Ayakro	7	81	Cours 107	888	304	Barrel	Water storage containers	1	No	0	0	0	0	0	0	0	No	0	0	0	0	0	No	0	0	0	0	Domes	Ext	Water	Negative
2019-10-15	SRS	YOPOUGON	Yopougon	Ayakro	7	81	Cours 107	888	305	Bowl	Water storage containers	1	Yes	1	69	47	99	216	12	228	No	0	0	0	0	0	No	0	0	0	0	Domes	Ext	Water	Positive
2019-10-15	SRS	YOPOUGON	Yopougon	Ayakro	7	81	Cours 107	888	306	Tires	Tires	2	No	0	0	0	0	0	0	0	No	0	0	0	0	0	No	0	0	0	0	Perido	Ext	Water	Negative
2019-10-15	SRS	YOPOUGON	Yopougon	Ayakro	7	82	Cours 109	913	307	Can	Water storage containers	1	Yes	119	3	0	0	122	0	122	No	0	0	0	0	0	No	0	0	0	0	Domes	Ext	Water	Positive
2019-10-15	SRS	YOPOUGON	Yopougon	Ayakro	7	82	Cours 109	913	308	Barrel	Water storage containers	1	Yes	8	3	6	28	45	2	47	No	0	0	0	0	0	No	0	0	0	0	Domes	Ext	Water	Positive
2019-10-15	SRS	YOPOUGON	Yopougon	Ayakro	7	84	Cours 117	968	311	Barrel	Water storage containers	2	No	0	0	0	0	0	0	0	No	0	0	0	0	0	No	0	0	0	0	Domes	Ext	Water	Negative
2019-10-15	SRS	YOPOUGON	Yopougon	Ayakro	7	84	Cours 117	968	312	Canister cover	Others	1	Yes	12	3	0	3	18	0	18	No	0	0	0	0	0	No	0	0	0	0	Domes	Ext	Water	Positive
2019-10-15	SRS	YOPOUGON	Yopougon	Ayakro	7	84	Cours 117	968	313	Bowl	Water storage containers	2	No	0	0	0	0	0	0	0	No	0	0	0	0	0	No	0	0	0	0	Domes	Ext	Water	Negative
2019-10-15	SRS	YOPOUGON	Yopougon	Ayakro	7	84	Cours 117	968	314	Can	Water storage containers	2	No	0	0	0	0	0	0	0	No	0	0	0	0	0	No	0	0	0	0	Domes	Ext	Water	Negative
2019-10-15	SRS	YOPOUGON	Yopougon	Ayakro	7	85	Cours 49	408	317	Can	Discarded containers	1	Yes	43	42	13	10	108	1	109	No	0	0	0	0	0	No	0	0	0	0	Perido	Ext	Water	Positive
2019-10-15	SRS	YOPOUGON	Yopougon	Ayakro	7	85	Cours 49	408	318	Plate	Discarded containers	1	No	0	0	0	0	0	0	0	No	0	0	0	0	0	No	0	0	0	0	Perido	Ext	Water	Negative
2019-10-15	SRS	YOPOUGON	Yopougon	Ayakro	7	85	Cours 49	408	319	Barrel	Water storage containers	1	Yes	0	0	0	0	0	2	2	No	0	0	0	0	0	No	0	0	0	0	Domes	Int	Water	Positive
2019-10-15	SRS	YOPOUGON	Yopougon	Ayakro	7	86	Cours 69	599	320	Bowl	Water storage containers	1	No	0	0	0	0	0	0	0	No	0	0	0	0	0	No	0	0	0	0	Domes	Ext	Water	Negative
2019-10-15	SRS	YOPOUGON	Yopougon	Ayakro	7	86	Cours 69	599	321	Barrel	Water storage containers	2	No	0	0	0	0	0	0	0	No	0	0	0	0	0	No	0	0	0	0	Domes	Ext	Water	Negative
2019-10-15	SRS	YOPOUGON	Yopougon	Ayakro	7	86	Cours 69	599	322	Can	Water storage containers	2	No	0	0	0	0	0	0	0	No	0	0	0	0	0	No	0	0	0	0	Domes	Ext	Water	Negative
2019-10-17	SRS	YOPOUGON	Yopougon	Ayakro	8	87	Cours 70	606	324	Barrel	Water storage containers	1	No	0	0	0	0	0	0	0	No	0	0	0	0	0	No	0	0	0	0	Domes	Ext	Water	Negative
2019-10-17	SRS	YOPOUGON	Yopougon	Ayakro	8	87	Cours 70	606	325	Can	Water storage containers	6	No	0	0	0	0	0	0	0	No	0	0	0	0	0	No	0	0	0	0	Domes	Ext	Water	Negative
2019-10-17	SRS	YOPOUGON	Yopougon	Ayakro	8	88	Cours 40	321	326	Barrel	Water storage containers	2	No	0	0	0	0	0	0	0	No	0	0	0	0	0	No	0	0	0	0	Domes	Int	Water	Negative
2019-10-17	SRS	YOPOUGON	Yopougon	Ayakro	8	88	Cours 40	321	327	Bucket	Water storage containers	1	No	0	0	0	0	0	0	0	No	0	0	0	0	0	No	0	0	0	0	Domes	Int	Water	Negative
2019-10-17	SRS	YOPOUGON	Yopougon	Ayakro	8	88	Cours 40	321	328	Can	Water storage containers	10	No	0	0	0	0	0	0	0	No	0	0	0	0	0	No	0	0	0	0	Domes	Ext	Water	Negative
2019-10-17	SRS	YOPOUGON	Yopougon	Ayakro	8	88	Cours 40	321	329	Bucket	Water storage containers	1	No	0	0	0	0	0	0	0	No	0	0	0	0	0	No	0	0	0	0	Domes	Ext	Water	Negative
2019-10-17	SRS	YOPOUGON	Yopougon	Ayakro	8	89	Cours 142	1147	330	Bucket	Water storage containers	1	Yes	0	1	10	21	32	12	44	No	0	0	0	0	0	No	0	0	0	0	Domes	Ext	Water	Positive
2019-10-17	SRS	YOPOUGON	Yopougon	Ayakro	8	89	Cours 142	1147	331	Barrel	Water storage containers	2	No	0	0	0	0	0	0	0	No	0	0	0	0	0	No	0	0	0	0	Domes	Int	Water	Negative
2019-10-17	SRS	YOPOUGON	Yopougon	Ayakro	8	89	Cours 142	1147	332	Bucket	Water storage containers	2	No	0	0	0	0	0	0	0	No	0	0	0	0	0	No	0	0	0	0	Domes	Int	Water	Negative
2019-10-17	SRS	YOPOUGON	Yopougon	Ayakro	8	89	Cours 142	1147	333	Bowl	Water storage containers	2	No	0	0	0	0	0	0	0	No	0	0	0	0	0	No	0	0	0	0	Domes	Int	Water	Negative
2019-10-17	SRS	YOPOUGON	Yopougon	Ayakro	8	89	Cours 142	1147	334	Can	Water storage containers	2	No	0	0	0	0	0	0	0	No	0	0	0	0	0	No	0	0	0	0	Domes	Ext	Water	Negative
2019-10-17	SRS	YOPOUGON	Yopougon	Ayakro	8	90	Cours 125	1040	335	Tires	Water storage containers	1	No	0	0	0	0	0	0	0	No	0	0	0	0	0	No	0	0	0	0	Domes	Ext	Water	Negative
2019-10-17	SRS	YOPOUGON	Yopougon	Ayakro	8	91	Cours 125	1040	336	Barrel	Water storage containers	2	No	0	0	0	0	0	0	0	No	0	0	0	0	0	No	0	0	0	0	Domes	Int	Water	Negative
2019-10-17	SRS	YOPOUGON	Yopougon	Ayakro	8	91	Cours 125	1040	337	Bowl	Water storage containers	2	No	0	0	0	0	0	0	0	No	0	0	0	0	0	No	0	0	0	0	Domes	Int	Water	Negative
2019-10-17	SRS	YOPOUGON	Yopougon	Ayakro	8	91	Cours 125	1040	338	Paint can cover	Others	1	Yes	2	3	7	0	12	0	12	No	0	0	0	0	0	No	0	0	0	0	Domes	Ext	Water	Positive
2019-10-17	SRS	YOPOUGON	Yopougon	Ayakro	8	91	Cours 125	1040	339	Paint can cover	Others	1	Yes	0	3	0	5	8	1	9	No	0	0	0	0	0	No	0	0	0	0	Domes	Ext	Water	Positive
2019-10-17	SRS	YOPOUGON	Yopougon	Ayakro	8	92	Cours 124	1030	340	Bucket	Water storage containers	1	No	0	0	0	0	0	0	0	No	0	0	0	0	0	No	0	0	0	0	Domes	Int	Water	Negative
2019-10-17	SRS	YOPOUGON	Yopougon	Ayakro	8	92	Cours 124	1030	341	Can	Water storage containers	3	No	0	0	0	0	0	0	0	No	0	0	0	0	0	No	0	0	0	0	Domes	Int	Water	Negative
2019-10-17	SRS	YOPOUGON	Yopougon	Ayakro	8	92	Cours 124	1030	342	Milk carton	Discarded containers	1	No	0	0	0	0	0	0	0	No	0	0	0	0	0	No	0	0	0	0	Perido	Ext	Water	Negative
2019-10-17	SRS	YOPOUGON	Yopougon	Ayakro	8	93	Cours 17	108	343	Bowl	Water storage containers	7	No	0	0	0	0	0	0	0	No	0	0	0	0	0	No	0	0	0	0	Domes	Int	Water	Negative
2019-10-17	SRS	YOPOUGON	Yopougon	Ayakro	8	93	Cours 17	108	344	Can	Water storage containers	1	No	0	0	0	0	0	0	0	No	0	0	0	0	0	No	0	0	0	0	Domes	Int	Water	Negative
2019-10-17	SRS	YOPOUGON	Yopougon	Ayakro	8	93	Cours 17	108	345	Tires	Tires	1	No	0	0	0	0	0	0	0	No	0	0	0	0	0	No	0	0	0	0	Perido	Ext	Water	Negative
2019-10-17	SRS	YOPOUGON	Yopougon	Ayakro	8	94	Cours 24	165	346	Can	Water storage containers	4	No	0	0	0	0	0	0	0	No	0	0	0	0	0	No	0	0	0	0	Domes	Int	Water	Negative
2019-10-17	SRS	YOPOUGON	Yopougon	Ayakro	8	94	Cours 24	165	346	Barrel	Water storage containers	1	Yes	0	3	19	2	24	2	26	No	0	0	0	0	0	No	0	0	0	0	Domes	Ext	Water	Positive
2019-10-17	SRS	YOPOUGON	Yopougon	Ayakro	8	94	Cours 24	165	346	Barrel	Water storage containers	1	Yes	0	1	0	1	2	0	2	Yes	0	0	0	1	0	No	0	0	0	0	Domes	Ext	Water	Positive
2019-10-17	SRS	YOPOUGON	Yopougon	Ayakro	8	94	Cours 24	165	346	Plate	Water storage containers	1	No	0	0	0	0	0	0	0	No	0	0	0	0	0	No	0	0	0	0	Domes	Ext	Water	Negative
2019-10-17	SRS	YOPOUGON	Yopougon	Ayakro	8	94	Cours 24	165	347	Ointment box	Discarded containers	1	No	0	0	0	0	0	0	0	No	0	0	0	0	0	No	0	0	0	0	Domes	Ext	Water	Negative
2019-10-17	SRS	YOPOUGON	Yopougon	Ayakro	8	94	Cours 24	165	348	Barrel	Water storage containers	1	No	0	0	0	0	0	0	0	No	0	0	0	0	0	No	0	0	0	0	Domes	Ext	Water	Negative
2019-10-17	SRS	YOPOUGON	Yopougon	Ayakro	8	94	Cours 24	165	349	Can	Discarded containers	1	No	0	0	0	0	0	0	0	No	0	0	0	0	0	No	0	0	0	0	Perido	Ext	Water	Negative
2019-10-17	SRS	YOPOUGON	Yopougon	Ayakro	8	94	Cours 24	165	350	Tires	Tires	3	No	0	0	0	0	0	0	0	No	0	0	0	0	0	No	0	0	0	0	Perido	Ext	Water	Negative
2019-10-17	SRS	YOPOUGON	Yopougon	Ayakro	8	94	Cours 24	165	351	Tires	Tires	2	No	0	0	0	0	0	0	0	No	0	0	0	0	0	No	0	0	0	0	Perido	Ext	Water	Negative
2019-10-17	SRS	YOPOUGON	Yopougon	Ayakro	8	95	Cours 119	990	352	Bucket	Water storage containers	1	No	0	0	0	0	0	0	0	No	0	0	0	0	0	No	0	0	0	0	Domes	Int	Water	Negative
2019-10-17	SRS	YOPOUGON	Yopougon	Ayakro	8	95	Cours 119	990	353	Bowl	Water storage containers	1	No	0	0	0	0	0	0	0	No	0	0	0	0	0	No	0	0	0	0	Domes	Int	Water	Negative
2019-10-17	SRS	YOPOUGON	Yopougon	Ayakro	8	95	Cours 119	990	354	Bowl	Water storage containers	1	Yes	0	7	15	5	27	3	30	No	0	0	0	0	0	No	0	0	0	0	Domes	Int	Water	Positive
2019-10-17	SRS	YOPOUGON	Yopougon	Ayakro	8	95	Cours 119	990	355	Can	Water storage containers	5	No	0	0	0	0	0	0	0	No	0	0	0	0	0	No	0	0	0	0	Domes	Int	Water	Negative
2019-10-17	SRS	YOPOUGON	Yopougon	Ayakro	8	96	Cours 143	1168	356	Can	Water storage containers	1	Yes	44	0	26	22	92	0	92	No	0	0	0	0	0	No	0	0	0	0	Domes	Ext	Water	Positive
2019-10-17	SRS	YOPOUGON	Yopougon	Ayakro	8	96	Cours 143	1168	357	Can	Water storage containers	2	No	0	0	0	0	0	0	0	No	0	0	0	0	0	No	0	0	0	0	Domes	Ext	Water	Negative
2019-10-17	SRS	YOPOUGON	Yopougon	Ayakro	8	96	Cours 143	1168	358	Tarpaulin	Others	1	Yes	0	0	2	0	2	0	2	No	0	0	0	0	0	No	0	0	0	0	Domes	Ext	Water	Positive
2019-10-17	SRS	YOPOUGON	Yopougon	Ayakro	8	96	Cours 143	1168	359	Can	Water storage containers	1	Yes	0	24	34	0	58	0	58	No	0	0	0	0	0	No	0	0	0	0	Domes	Ext	Water	Positive
2019-10-17	SRS	YOPOUGON	Yopougon	Ayakro	8	97	Cours 146	1196	360	Drum	Water storage containers	1	Yes	2	0	4	2	8	0	8	No	0	0	0	0	0	No	0	0	0	0	Domes	Ext	Water	Positive
2019-10-17	SRS	YOPOUGON	Yopougon	Ayakro	8	97	Cours 146	1196	361	Barrel	Water storage containers	1	Yes	0	0	1	3	4	0	4	No	0	0	0	0	0	No	0	0	0	0	Domes	Ext	Water	Positive
2019-10-17	SRS	YOPOUGON	Yopougon	Ayakro	8	97	Cours 146	1196	362	Bowl	Water storage containers	1	Yes	0	0	0	8	8	3	11	No	0	0	0	0	0	No	0	0	0	0	Domes	Ext	Water	Positive
2019-10-17	SRS	YOPOUGON	Yopougon	Ayakro	8	97	Cours 146	1196	363	Cradle	Water storage containers	1	Yes	22	15	8	11	56	0	56	No	0	0	0	0	0	No	0	0	0	0	Domes	Ext	Water	Positive
2019-10-17	SRS	YOPOUGON	Yopougon	Ayakro	8	98	Cours 99	811	364	Barrel	Water storage containers	2	No	0	0	0	0	0	0	0	No	0	0	0	0	0	No	0	0	0	0	Domes	Ext	Water	Negative
2019-10-17	SRS	YOPOUGON	Yopougon	Ayakro	8	98	Cours 99	811	365	Bowl	Water storage containers	2	No	0	0	0	0	0	0	0	No	0	0	0	0	0	No	0	0	0	0	Domes	Ext	Water	Negative
2019-10-17	SRS	YOPOUGON	Yopougon	Ayakro	8	98	Cours 99	811	366	Bucket	Water storage containers	2	No	0	0	0	0	0	0	0	No	0	0	0	0	0	No	0	0	0	0	Domes	Ext	Water	Negative
2019-10-17	SRS	YOPOUGON	Yopougon	Ayakro	8	98	Cours 99	811	367	Plate	Water storage containers	1	Yes	4	2	12	5	23	0	23	No	0	0	0	0	0	No	0	0	0	0	Domes	Ext	Water	Positive
2019-10-17	SRS	YOPOUGON	Yopougon	Ayakro	8	99	Cours 120	997	368	Barrel	Water storage containers	2	No	0	0	0	0	0	0	0	No	0	0	0	0	0	No	0	0	0	0	Domes	Ext	Water	Negative
2019-10-17	SRS	YOPOUGON	Yopougon	Ayakro	8	100	Cours 89	729	369	Barrel	Water storage containers	2	No	0	0	0	0	0	0	0	No	0	0	0	0	0	No	0	0	0	0	Domes	Ext	Water	Negative
2019-10-17	SRS	YOPOUGON	Yopougon	Ayakro	8	100	Cours 89	729	370	Can	Water storage containers	3	No	0	0	0	0	0	0	0	No	0	0	0	0	0	No	0	0	0	0	Domes	Ext	Water	Negative
2019-10-27	SRS	COCODY-BINGERVILLE	Bingerville	Gbagba	1	1	Cours 1	2	1	Barrel	Water storage containers	1	No	0	0	0	0	0	0	0	No	0	0	0	0	0	No	0	0	0	0	Domes	Int	Water	Negative
2019-10-27	SRS	COCODY-BINGERVILLE	Bingerville	Gbagba	1	1	Cours 1	2	2	Barrel	Water storage containers	1	No	0	0	0	0	0	0	0	No	0	0	0	0	0	No	0	0	0	0	Domes	Ext	Water	Negative
2019-10-27	SRS	COCODY-BINGERVILLE	Bingerville	Gbagba	1	1	Cours 1	2	3	Can	Water storage containers	6	No	0	0	0	0	0	0	0	No	0	0	0	0	0	No	0	0	0	0	Domes	Ext	Water	Negative
2019-10-27	SRS	COCODY-BINGERVILLE	Bingerville	Gbagba	1	1	Cours 1	2	4	Bucket	Water storage containers	1	Yes	0	0	0	1	1	2	3	No	0	0	0	0	0	No	0	0	0	0	Domes	Ext	Water	Positive
2019-10-27	SRS	COCODY-BINGERVILLE	Bingerville	Gbagba	1	1	Cours 1	2	5	Bucket	Water storage containers	1	No	0	0	0	0	0	0	0	No	0	0	0	0	0	No	0	0	0	0	Domes	Ext	Water	Negative
2019-10-27	SRS	COCODY-BINGERVILLE	Bingerville	Gbagba	1	1	Cours 1	2	6	Tin of tomato	Discarded containers	1	No	0	0	0	0	0	0	0	No	0	0	0	0	0	No	0	0	0	0	Domes	Ext	Water	Negative
2019-10-27	SRS	COCODY-BINGERVILLE	Bingerville	Gbagba	1	1	Cours 1	2	7	Tires	Tires	1	Yes	0	5	4	0	9	2	11	Yes	0	0	0	3	0	No	0	0	0	0	Domes	Ext	Water	Positive
2019-10-27	SRS	COCODY-BINGERVILLE	Bingerville	Gbagba	1	1	Cours 1	2	8	Milk carton	Discarded containers	1	Yes	1	0	4	0	5	7	12	No	0	0	0	0	0	No	0	0	0	0	Perido	Ext	Water	Positive
2019-10-27	SRS	COCODY-BINGERVILLE	Bingerville	Gbagba	1	1	Cours 1	2	9	TV casing	Discarded containers	1	No	0	0	0	0	0	0	0	No	0	0	0	0	0	No	0	0	0	0	Perido	Ext	Water	Negative
2019-10-27	SRS	COCODY-BINGERVILLE	Bingerville	Gbagba	1	1	Cours 1	2	11	Tires	Tires	4	No	0	0	0	0	0	0	0	No	0	0	0	0	0	No	0	0	0	0	Perido	Ext	Water	Negative
2019-10-27	SRS	COCODY-BINGERVILLE	Bingerville	Gbagba	1	2	Cours 2	24	12	Bowl	Water storage containers	1	No	0	0	0	0	0	0	0	No	0	0	0	0	0	No	0	0	0	0	Domes	Ext	Water	Negative
2019-10-27	SRS	COCODY-BINGERVILLE	Bingerville	Gbagba	1	2	Cours 2	24	13	Barrel	Water storage containers	6	No	0	0	0	0	0	0	0	No	0	0	0	0	0	No	0	0	0	0	Domes	Ext	Water	Negative
2019-10-27	SRS	COCODY-BINGERVILLE	Bingerville	Gbagba	1	3	Cours 3	33	14	Bowl	Water storage containers	2	No	0	0	0	0	0	0	0	No	0	0	0	0	0	No	0	0	0	0	Domes	Int	Water	Negative
2019-10-27	SRS	COCODY-BINGERVILLE	Bingerville	Gbagba	1	3	Cours 3	33	15	Barrel	Water storage containers	2	No	0	0	0	0	0	0	0	No	0	0	0	0	0	No	0	0	0	0	Domes	Int	Water	Negative
2019-10-27	SRS	COCODY-BINGERVILLE	Bingerville	Gbagba	1	3	Cours 3	33	16	Can	Water storage containers	1	No	0	0	0	0	0	0	0	No	0	0	0	0	0	No	0	0	0	0	Domes	Ext	Water	Negative
2019-10-27	SRS	COCODY-BINGERVILLE	Bingerville	Gbagba	1	4	Cours 19	185	17	Watering can	Water storage containers	1	Yes	0	3	0	10	13	0	13	No	0	0	0	0	0	No	0	0	0	0	Domes	Ext	Water	Positive
2019-10-27	SRS	COCODY-BINGERVILLE	Bingerville	Gbagba	1	4	Cours 19	185	18	Watering can	Water storage containers	4	No	0	0	0	0	0	0	0	No	0	0	0	0	0	No	0	0	0	0	Domes	Ext	Water	Negative
2019-10-27	SRS	COCODY-BINGERVILLE	Bingerville	Gbagba	1	4	Cours 19	185	19	Watering can	Water storage containers	1	Yes	2	1	0	2	5	0	5	No	0	0	0	0	0	No	0	0	0	0	Domes	Ext	Water	Positive
2019-10-27	SRS	COCODY-BINGERVILLE	Bingerville	Gbagba	1	4	Cours 19	185	20	Can	Water storage containers	1	Yes	4	1	1	3	9	4	13	No	0	0	0	0	0	No	0	0	0	0	Domes	Ext	Water	Positive
2019-10-27	SRS	COCODY-BINGERVILLE	Bingerville	Gbagba	1	5	Cours 11	108	21	Bucket	Water storage containers	1	No	0	0	0	0	0	0	0	No	0	0	0	0	0	No	0	0	0	0	Domes	Int	Water	Negative
2019-10-27	SRS	COCODY-BINGERVILLE	Bingerville	Gbagba	1	5	Cours 11	108	22	Barrel	Water storage containers	1	No	0	0	0	0	0	0	0	No	0	0	0	0	0	No	0	0	0	0	Domes	Ext	Water	Negative
2019-10-27	SRS	COCODY-BINGERVILLE	Bingerville	Gbagba	1	5	Cours 11	108	23	Barrel	Water storage containers	1	No	0	0	0	0	0	0	0	No	0	0	0	0	0	No	0	0	0	0	Domes	Ext	Water	Negative
2019-10-27	SRS	COCODY-BINGERVILLE	Bingerville	Gbagba	1	5	Cours 11	108	24	Tires	Tires	1	Yes	0	1	0	6	7	3	10	Yes	0	1	0	0	0	No	0	0	0	0	Perido	Ext	Water	Positive
2019-10-27	SRS	COCODY-BINGERVILLE	Bingerville	Gbagba	1	6	Cours 12	119	25	Barrel	Water storage containers	4	No	0	0	0	0	0	0	0	No	0	0	0	0	0	No	0	0	0	0	Domes	Ext	Water	Negative
2019-10-27	SRS	COCODY-BINGERVILLE	Bingerville	Gbagba	1	7	Cours 23	217	26	Barrel	Water storage containers	2	No	0	0	0	0	0	0	0	No	0	0	0	0	0	No	0	0	0	0	Domes	Ext	Water	Negative
2019-10-27	SRS	COCODY-BINGERVILLE	Bingerville	Gbagba	1	8	Cours 14	137	27	Bucket	Water storage containers	1	No	0	0	0	0	0	0	0	No	0	0	0	0	0	No	0	0	0	0	Domes	Int	Water	Negative
2019-10-27	SRS	COCODY-BINGERVILLE	Bingerville	Gbagba	1	8	Cours 14	137	28	Tires	Tires	1	No	0	0	0	0	0	0	0	No	0	0	0	0	0	No	0	0	0	0	Perido	Ext	Water	Negative
2019-10-27	SRS	COCODY-BINGERVILLE	Bingerville	Gbagba	1	9	Cours 25	236	29	Barrel	Water storage containers	1	No	0	0	0	0	0	0	0	No	0	0	0	0	0	No	0	0	0	0	Domes	Int	Water	Negative
2019-10-27	SRS	COCODY-BINGERVILLE	Bingerville	Gbagba	1	9	Cours 25	236	30	Barrel	Water storage containers	5	No	0	0	0	0	0	0	0	No	0	0	0	0	0	No	0	0	0	0	Domes	Ext	Water	Negative
2019-10-27	SRS	COCODY-BINGERVILLE	Bingerville	Gbagba	1	10	Cours 6	53	33	Carafe	Water storage containers	1	No	0	0	0	0	0	0	0	No	0	0	0	0	0	No	0	0	0	0	Domes	Int	Water	Negative
2019-10-27	SRS	COCODY-BINGERVILLE	Bingerville	Gbagba	1	11	Cours7	65	34	Stripped ball	Others	1	No	0	0	0	0	0	0	0	No	0	0	0	0	0	No	0	0	0	0	Domes	Ext	Water	Negative
2019-10-27	SRS	COCODY-BINGERVILLE	Bingerville	Gbagba	1	12	Cours 8	78	35	Barrel	Water storage containers	1	No	0	0	0	0	0	0	0	No	0	0	0	0	0	No	0	0	0	0	Domes	Int	Water	Negative
2019-10-27	SRS	COCODY-BINGERVILLE	Bingerville	Gbagba	1	12	Cours 8	78	36	Can	Water storage containers	4	No	0	0	0	0	0	0	0	No	0	0	0	0	0	No	0	0	0	0	Domes	Int	Water	Negative
2019-10-27	SRS	COCODY-BINGERVILLE	Bingerville	Gbagba	1	12	Cours 8	78	37	Barrel	Water storage containers	1	No	0	0	0	0	0	0	0	No	0	0	0	0	0	No	0	0	0	0	Domes	Ext	Water	Negative
2019-10-27	SRS	COCODY-BINGERVILLE	Bingerville	Gbagba	1	12	Cours 8	78	38	Barrel	Water storage containers	1	Yes	0	0	0	3	3	2	5	Yes	0	0	4	0	0	No	0	0	0	0	Domes	Ext	Water	Positive
2019-10-27	SRS	COCODY-BINGERVILLE	Bingerville	Gbagba	1	12	Cours 8	78	39	Canary	Water storage containers	1	No	0	0	0	0	0	0	0	No	0	0	0	0	0	No	0	0	0	0	Domes	Ext	Water	Negative
2019-10-27	SRS	COCODY-BINGERVILLE	Bingerville	Gbagba	1	13	Cours 9	85	40	Bowl	Water storage containers	4	No	0	0	0	0	0	0	0	No	0	0	0	0	0	No	0	0	0	0	Domes	Int	Water	Negative
2019-10-27	SRS	COCODY-BINGERVILLE	Bingerville	Gbagba	1	13	Cours 9	85	41	Tires	Tires	1	No	0	0	0	0	0	0	0	No	0	0	0	0	0	No	0	0	0	0	Perido	Ext	Water	Negative
2019-10-27	SRS	COCODY-BINGERVILLE	Bingerville	Gbagba	1	14	Cours 19	185	42	Bowl	Water storage containers	3	No	0	0	0	0	0	0	0	No	0	0	0	0	0	No	0	0	0	0	Domes	Ext	Water	Negative
2019-10-27	SRS	COCODY-BINGERVILLE	Bingerville	Gbagba	1	14	Cours 19	185	43	Drum	Water storage containers	1	No	0	0	0	0	0	0	0	No	0	0	0	0	0	No	0	0	0	0	Domes	Ext	Water	Negative
2019-10-27	SRS	COCODY-BINGERVILLE	Bingerville	Gbagba	1	14	Cours 19	185	44	Barrel	Water storage containers	2	No	0	0	0	0	0	0	0	No	0	0	0	0	0	No	0	0	0	0	Domes	Ext	Water	Negative
2019-10-27	SRS	COCODY-BINGERVILLE	Bingerville	Gbagba	1	14	Cours 19	185	45	Bucket	Water storage containers	2	No	0	0	0	0	0	0	0	No	0	0	0	0	0	No	0	0	0	0	Domes	Ext	Water	Negative
2019-10-28	SRS	COCODY-BINGERVILLE	Bingerville	Gbagba	2	15	Cours 54	450	46	Canary	Water storage containers	1	Yes	0	1	1	8	10	3	13	No	0	0	0	0	0	No	0	0	0	0	Domes	Ext	Water	Positive
2019-10-28	SRS	COCODY-BINGERVILLE	Bingerville	Gbagba	2	15	Cours 54	450	47	Barrel	Water storage containers	1	No	0	0	0	0	0	0	0	No	0	0	0	0	0	No	0	0	0	0	Domes	Ext	Water	Negative
2019-10-28	SRS	COCODY-BINGERVILLE	Bingerville	Gbagba	2	15	Cours 54	450	48	Flower pot	Others	1	No	0	0	0	0	0	0	0	No	0	0	0	0	0	No	0	0	0	0	Domes	Ext	Water	Negative
2019-10-28	SRS	COCODY-BINGERVILLE	Bingerville	Gbagba	2	15	Cours 54	450	49	Plate	Water storage containers	5	No	0	0	0	0	0	0	0	No	0	0	0	0	0	No	0	0	0	0	Domes	Ext	Water	Negative
2019-10-28	SRS	COCODY-BINGERVILLE	Bingerville	Gbagba	2	15	Cours 54	450	50	Tin of tomato	Water storage containers	1	No	0	0	0	0	0	0	0	No	0	0	0	0	0	No	0	0	0	0	Domes	Ext	Water	Negative
2019-10-28	SRS	COCODY-BINGERVILLE	Bingerville	Gbagba	2	16	Cours 53	441	51	Plate	Discarded containers	1	No	0	0	0	0	0	0	0	No	0	0	0	0	0	No	0	0	0	0	Domes	Int	Water	Negative
2019-10-28	SRS	COCODY-BINGERVILLE	Bingerville	Gbagba	2	16	Cours 53	441	52	Barrel	Discarded containers	1	No	0	0	0	0	0	0	0	No	0	0	0	0	0	No	0	0	0	0	Domes	Int	Water	Negative
2019-10-28	SRS	COCODY-BINGERVILLE	Bingerville	Gbagba	2	16	Cours 53	441	53	Barrel	Discarded containers	1	Yes	0	1	3	0	4	1	5	No	0	0	0	0	0	No	0	0	0	0	Domes	Ext	Water	Positive
2019-10-28	SRS	COCODY-BINGERVILLE	Bingerville	Gbagba	2	16	Cours 53	441	54	Barrel	Discarded containers	1	No	0	0	0	0	0	0	0	No	0	0	0	0	0	No	0	0	0	0	Domes	Ext	Water	Negative
2019-10-28	SRS	COCODY-BINGERVILLE	Bingerville	Gbagba	2	16	Cours 53	441	55	Pot	Discarded containers	1	Yes	3	13	5	26	47	10	57	No	0	0	0	0	0	No	0	0	0	0	Domes	Ext	Water	Positive
2019-10-28	SRS	COCODY-BINGERVILLE	Bingerville	Gbagba	2	16	Cours 53	441	56	Can	Discarded containers	2	No	0	0	0	0	0	0	0	No	0	0	0	0	0	No	0	0	0	0	Domes	Ext	Water	Negative
2019-10-28	SRS	COCODY-BINGERVILLE	Bingerville	Gbagba	2	17	Cours 31	289	57	Barrel	Discarded containers	1	Yes	0	0	6	5	11	2	13	No	0	0	0	0	0	No	0	0	0	0	Domes	Int	Water	Positive
2019-10-28	SRS	COCODY-BINGERVILLE	Bingerville	Gbagba	2	17	Cours 31	289	58	Bucket	Discarded containers	2	No	0	0	0	0	0	0	0	No	0	0	0	0	0	No	0	0	0	0	Domes	Int	Water	Negative
2019-10-28	SRS	COCODY-BINGERVILLE	Bingerville	Gbagba	2	17	Cours 31	289	59	Barrel	Discarded containers	1	Yes	0	1	0	0	1	0	1	No	0	0	0	0	0	No	0	0	0	0	Domes	Ext	Water	Positive
2019-10-28	SRS	COCODY-BINGERVILLE	Bingerville	Gbagba	2	17	Cours 31	289	60	Tires	Tires	1	Yes	53	59	12	14	138	4	142	No	0	0	0	0	0	No	0	0	0	0	Perido	Ext	Water	Positive
2019-10-28	SRS	COCODY-BINGERVILLE	Bingerville	Gbagba	2	17	Cours 31	289	61	Tires	Tires	1	No	0	0	0	0	0	0	0	No	0	0	0	0	0	No	0	0	0	0	Perido	Ext	Water	Negative
2019-10-28	SRS	COCODY-BINGERVILLE	Bingerville	Gbagba	2	17	Cours 31	289	62	Children's toys	Others	1	Yes	0	4	0	1	5	1	6	No	0	0	0	0	0	No	0	0	0	0	Perido	Ext	Water	Positive
2019-10-28	SRS	COCODY-BINGERVILLE	Bingerville	Gbagba	2	17	Cours 31	289	63	Plate	Discarded containers	1	No	0	0	0	0	0	0	0	No	0	0	0	0	0	No	0	0	0	0	Perido	Ext	Water	Negative
2019-10-28	SRS	COCODY-BINGERVILLE	Bingerville	Gbagba	2	18	Cours 52	436	64	Can handle	Water storage containers	1	Yes	2	0	4	34	40	5	45	No	0	0	0	0	0	No	0	0	0	0	Domes	Ext	Water	Positive
2019-10-28	SRS	COCODY-BINGERVILLE	Bingerville	Gbagba	2	18	Cours 52	436	65	Can handle	Water storage containers	1	Yes	1	1	0	0	2	0	2	No	0	0	0	0	0	No	0	0	0	0	Domes	Ext	Water	Positive
2019-10-28	SRS	COCODY-BINGERVILLE	Bingerville	Gbagba	2	18	Cours 52	436	66	Can handle	Water storage containers	2	No	0	0	0	0	0	0	0	No	0	0	0	0	0	No	0	0	0	0	Domes	Ext	Water	Negative
2019-10-28	SRS	COCODY-BINGERVILLE	Bingerville	Gbagba	2	18	Cours 52	436	67	Drum	Water storage containers	1	Yes	3	0	0	18	21	16	37	No	0	0	0	0	0	No	0	0	0	0	Domes	Ext	Water	Positive
2019-10-28	SRS	COCODY-BINGERVILLE	Bingerville	Gbagba	2	18	Cours 52	436	68	Plate	Discarded containers	1	Yes	0	2	0	3	5	2	7	Yes	0	9	0	0	0	No	0	0	0	0	Domes	Ext	Water	Positive
2019-10-28	SRS	COCODY-BINGERVILLE	Bingerville	Gbagba	2	18	Cours 52	436	69	Tires	Tires	1	Yes	0	0	0	6	6	0	6	Yes	0	0	7	0	0	No	0	0	0	0	Domes	Ext	Water	Positive
2019-10-28	SRS	COCODY-BINGERVILLE	Bingerville	Gbagba	2	18	Cours 52	436	70	Tires	Tires	1	Yes	0	0	0	3	3	0	3	Yes	0	0	0	4	0	No	0	0	0	0	Domes	Ext	Water	Positive
2019-10-28	SRS	COCODY-BINGERVILLE	Bingerville	Gbagba	2	18	Cours 52	436	71	Tires	Tires	1	Yes	0	0	3	4	7	2	9	No	0	0	0	0	0	No	0	0	0	0	Domes	Ext	Water	Positive
2019-10-28	SRS	COCODY-BINGERVILLE	Bingerville	Gbagba	2	18	Cours 52	436	72	Tires	Tires	1	Yes	0	0	0	2	2	5	7	Yes	0	0	0	1	0	No	0	0	0	0	Domes	Ext	Water	Positive
2019-10-28	SRS	COCODY-BINGERVILLE	Bingerville	Gbagba	2	18	Cours 52	436	73	Tires	Tires	1	Yes	7	0	8	5	20	8	28	No	0	0	0	0	0	No	0	0	0	0	Domes	Ext	Water	Positive
2019-10-28	SRS	COCODY-BINGERVILLE	Bingerville	Gbagba	2	18	Cours 52	436	74	Refrigerator rack	Discarded containers	1	Yes	0	0	0	3	3	7	10	No	0	0	0	0	0	No	0	0	0	0	Domes	Ext	Water	Positive
2019-10-28	SRS	COCODY-BINGERVILLE	Bingerville	Gbagba	2	18	Cours 52	436	75	Refrigerator rack	Discarded containers	1	Yes	0	0	2	3	5	3	8	No	0	0	0	0	0	No	0	0	0	0	Domes	Ext	Water	Positive
2019-10-28	SRS	COCODY-BINGERVILLE	Bingerville	Gbagba	2	18	Cours 52	436	76	Plate	Discarded containers	1	Yes	19	2	2	8	31	9	40	No	0	0	0	0	0	No	0	0	0	0	Domes	Ext	Water	Positive
2019-10-28	SRS	COCODY-BINGERVILLE	Bingerville	Gbagba	2	18	Cours 52	436	77	Cover	Water storage containers	1	No	0	0	0	0	0	0	0	No	0	0	0	0	0	No	0	0	0	0	Domes	Ext	Water	Negative
2019-10-28	SRS	COCODY-BINGERVILLE	Bingerville	Gbagba	2	18	Cours 52	436	78	Cover	Water storage containers	1	Yes	0	0	2	15	17	0	17	No	0	0	0	0	0	No	0	0	0	0	Domes	Ext	Water	Positive
2019-10-28	SRS	COCODY-BINGERVILLE	Bingerville	Gbagba	2	19	Cours 49	416	79	Bucket	Water storage containers	1	No	0	0	0	0	0	0	0	No	0	0	0	0	0	No	0	0	0	0	Domes	Int	Water	Negative
2019-10-28	SRS	COCODY-BINGERVILLE	Bingerville	Gbagba	2	19	Cours 49	416	80	Plate	Discarded containers	1	No	0	0	0	0	0	0	0	No	0	0	0	0	0	No	0	0	0	0	Perido	Ext	Water	Negative
2019-10-28	SRS	COCODY-BINGERVILLE	Bingerville	Gbagba	2	20	Cours 36	317	81	Bucket	Water storage containers	1	No	0	0	0	0	0	0	0	No	0	0	0	0	0	No	0	0	0	0	Domes	Int	Water	Negative
2019-10-28	SRS	COCODY-BINGERVILLE	Bingerville	Gbagba	2	21	Cours 38	325	83	Barrel	Water storage containers	1	No	0	0	0	0	0	0	0	No	0	0	0	0	0	No	0	0	0	0	Domes	Ext	Water	Negative
2019-10-28	SRS	COCODY-BINGERVILLE	Bingerville	Gbagba	2	21	Cours 38	325	84	Wash basin	Discarded containers	1	Yes	0	1	0	0	1	1	2	No	0	0	0	0	0	No	0	0	0	0	Domes	Ext	Water	Positive
2019-10-28	SRS	COCODY-BINGERVILLE	Bingerville	Gbagba	2	22	Cours 5	49	85	Pot	Discarded containers	1	Yes	0	0	0	1	1	2	3	Yes		0	0	1	0	No	0	0	0	0	Domes	Ext	Water	Positive
2019-10-28	SRS	COCODY-BINGERVILLE	Bingerville	Gbagba	2	22	Cours 5	49	86	Barrel	Water storage containers	1	No	0	0	0	0	0	0	0	No	0	0	0	0	0	No	0	0	0	0	Domes	Ext	Water	Negative
2019-10-28	SRS	COCODY-BINGERVILLE	Bingerville	Gbagba	2	22	Cours 5	49	87	Bucket	Water storage containers	1	No	0	0	0	0	0	0	0	No	0	0	0	0	0	No	0	0	0	0	Domes	Ext	Water	Negative
2019-10-28	SRS	COCODY-BINGERVILLE	Bingerville	Gbagba	2	23	Cours 40	343	88	Bucket	Water storage containers	1	No	0	0	0	0	0	0	0	No	0	0	0	0	0	No	0	0	0	0	Domes	Int	Water	Negative
2019-10-28	SRS	COCODY-BINGERVILLE	Bingerville	Gbagba	2	23	Cours 40	343	89	Barrel	Water storage containers	2	No	0	0	0	0	0	0	0	No	0	0	0	0	0	No	0	0	0	0	Domes	Ext	Water	Negative
2019-10-28	SRS	COCODY-BINGERVILLE	Bingerville	Gbagba	2	23	Cours 40	343	90	Milk carton	Discarded containers	1	Yes	0	0	0	2	2	4	6	No	0	0	0	0	0	No	0	0	0	0	Domes	Ext	Water	Positive
2019-10-28	SRS	COCODY-BINGERVILLE	Bingerville	Gbagba	2	23	Cours 40	343	91	Milk carton	Discarded containers	1	No	0	0	0	0	0	0	0	No	0	0	0	0	0	No	0	0	0	0	Domes	Ext	Water	Negative
2019-10-28	SRS	COCODY-BINGERVILLE	Bingerville	Gbagba	2	23	Cours 40	343	92	Can handle	Water storage containers	1	No	0	0	0	0	0	0	0	No	0	0	0	0	0	No	0	0	0	0	Domes	Ext	Water	Negative
2019-10-28	SRS	COCODY-BINGERVILLE	Bingerville	Gbagba	2	23	Cours 40	343	93	Tires	Tires	1	Yes	0	0	0	4	4	7	11	No	0	0	0	0	0	No	0	0	0	0	Domes	Ext	Water	Positive
2019-10-28	SRS	COCODY-BINGERVILLE	Bingerville	Gbagba	2	24	Cours 46	382	95	Bucket	Water storage containers	1	No	0	0	0	0	0	0	0	No	0	0	0	0	0	No	0	0	0	0	Domes	Int	Water	Negative
2019-10-28	SRS	COCODY-BINGERVILLE	Bingerville	Gbagba	2	24	Cours 46	382	96	Barrel	Water storage containers	2	No	0	0	0	0	0	0	0	No	0	0	0	0	0	No	0	0	0	0	Domes	Ext	Water	Negative
2019-10-28	SRS	COCODY-BINGERVILLE	Bingerville	Gbagba	2	24	Cours 46	382	97	Can	Water storage containers	1	No	0	0	0	0	0	0	0	No	0	0	0	0	0	No	0	0	0	0	Domes	Ext	Water	Negative
2019-10-28	SRS	COCODY-BINGERVILLE	Bingerville	Gbagba	2	24	Cours 46	382	98	Tin of tomato	Discarded containers	1	Yes	0	11	13	11	35	0	35	No	0	0	0	0	0	No	0	0	0	0	Perido	Ext	Water	Positive
2019-11-04	SRS	COCODY-BINGERVILLE	Bingerville	Gbagba	3	25	Cours 18	172	101	Barrel	Water storage containers	1	Yes	0	8	9	1	18	3	21	No	0	0	0	0	0	No	0	0	0	0	Domes	Ext	Water	Positive
2019-11-04	SRS	COCODY-BINGERVILLE	Bingerville	Gbagba	3	25	Cours 18	172	102	Tin of tomato	Water storage containers	2	No	0	0	0	0	0	0	0	No	0	0	0	0	0	No	0	0	0	0	Domes	Ext	Water	Negative
2019-11-04	SRS	COCODY-BINGERVILLE	Bingerville	Gbagba	3	25	Cours 18	172	103	Drum	Water storage containers	1	Yes	8	24	26	49	107	10	117	No	0	0	0	0	0	No	0	0	0	0	Domes	Int	Water	Positive
2019-11-04	SRS	COCODY-BINGERVILLE	Bingerville	Gbagba	3	25	Cours 18	172	104	Spoiled fridge	Discarded containers	1	Yes	0	3	1	3	7	0	7	No	0	0	0	0	0	No	0	0	0	0	Domes	Ext	Water	Positive
2019-11-04	SRS	COCODY-BINGERVILLE	Bingerville	Gbagba	3	25	Cours 18	172	105	Tires	Tires	1	Yes	0	0	0	5	5	0	5	No	0	0	0	0	0	No	0	0	0	0	Perido	Ext	Water	Positive
2019-11-04	SRS	COCODY-BINGERVILLE	Bingerville	Gbagba	3	25	Cours 18	172	106	Tires	Tires	1	No	0	0	0	0	0	0	0	No	0	0	0	0	0	No	0	0	0	0	Perido	Ext	Water	Negative
2019-11-04	SRS	COCODY-BINGERVILLE	Bingerville	Gbagba	3	25	Cours 18	172	107	Tires	Tires	1	Yes	0	0	0	1	1	0	1	No	0	0	0	0	0	No	0	0	0	0	Perido	Ext	Water	Positive
2019-11-04	SRS	COCODY-BINGERVILLE	Bingerville	Gbagba	3	25	Cours 18	172	108	Ointment jar	Discarded containers	1	No	0	0	0	0	0	0	0	No	0	0	0	0	0	No	0	0	0	0	Perido	Ext	Water	Negative
2019-11-04	SRS	COCODY-BINGERVILLE	Bingerville	Gbagba	3	26	Cours 17	171	109	Drum	Water storage containers	1	No	0	0	0	0	0	0	0	No	0	0	0	0	0	No	0	0	0	0	Domes	Ext	Water	Negative
2019-11-04	SRS	COCODY-BINGERVILLE	Bingerville	Gbagba	3	26	Cours 17	171	110	Barrel	Water storage containers	1	No	0	0	0	0	0	0	0	No	0	0	0	0	0	No	0	0	0	0	Domes	Ext	Water	Negative
2019-11-04	SRS	COCODY-BINGERVILLE	Bingerville	Gbagba	3	26	Cours 17	171	111	Tires	Tires	2	No	0	0	0	0	0	0	0	No	0	0	0	0	0	No	0	0	0	0	Perido	Ext	Water	Negative
2019-11-04	SRS	COCODY-BINGERVILLE	Bingerville	Gbagba	3	26	Cours 17	171	112	Tires	Tires	2	No	0	0	0	0	0	0	0	No	0	0	0	0	0	No	0	0	0	0	Perido	Ext	Water	Negative
2019-11-04	SRS	COCODY-BINGERVILLE	Bingerville	Gbagba	3	27	Cours 28	263	113	Barrel	Water storage containers	1	Yes	19	255	30	14	318	0	318	No	0	0	0	0	0	No	0	0	0	0	Domes	Ext	Water	Positive
2019-11-04	SRS	COCODY-BINGERVILLE	Bingerville	Gbagba	3	27	Cours 28	263	114	Barrel	Water storage containers	1	Yes	4	0	0	0	4	0	4	No	0	0	0	0	0	No	0	0	0	0	Domes	Ext	Water	Positive
2019-11-04	SRS	COCODY-BINGERVILLE	Bingerville	Gbagba	3	27	Cours 28	263	115	Barrel cover	Discarded containers	1	Yes	0	3	7	4	14	0	14	No	0	0	0	0	0	No	0	0	0	0	Perido	Ext	Water	Positive
2019-11-04	SRS	COCODY-BINGERVILLE	Bingerville	Gbagba	3	27	Cours 28	263	116	Wooden box	Discarded containers	1	Yes	0	2	1	2	5	3	8	No	0	0	0	0	0	No	0	0	0	0	Perido	Ext	Water	Positive
2019-11-04	SRS	COCODY-BINGERVILLE	Bingerville	Gbagba	3	27	Cours 28	263	117	Tarpaulin	Others	1	Yes	4	0	3	2	9	2	11	No	0	0	0	0	0	No	0	0	0	0	Perido	Ext	Water	Positive
2019-11-04	SRS	COCODY-BINGERVILLE	Bingerville	Gbagba	3	27	Cours 28	263	118	Can	Discarded containers	1	No	0	0	0	0	0	0	0	No	0	0	0	0	0	No	0	0	0	0	Perido	Ext	Water	Negative
2019-11-04	SRS	COCODY-BINGERVILLE	Bingerville	Gbagba	3	28	Cours 26	248	119	Barrel	Water storage containers	1	No	0	0	0	0	0	0	0	No	0	0	0	0	0	No	0	0	0	0	Domes	Ext	Water	Negative
2019-11-04	SRS	COCODY-BINGERVILLE	Bingerville	Gbagba	3	28	Cours 26	248	120	Bowl	Water storage containers	1	No	0	0	0	0	0	0	0	No	0	0	0	0	0	No	0	0	0	0	Domes	Ext	Water	Negative
2019-11-04	SRS	COCODY-BINGERVILLE	Bingerville	Gbagba	3	29	Cours 21	195	121	Tires	Tires	1	Yes	0	1	4	2	7	2	9	No	0	0	0	0	0	No	0	0	0	0	Perido	Ext	Water	Positive
2019-11-04	SRS	COCODY-BINGERVILLE	Bingerville	Gbagba	3	29	Cours 21	195	122	Barrel	Water storage containers	1	Yes	17	85	39	46	187	2	189	No	0	0	0	0	0	No	0	0	0	0	Domes	Ext	Water	Positive
2019-11-04	SRS	COCODY-BINGERVILLE	Bingerville	Gbagba	3	29	Cours 21	195	123	Barrel	Water storage containers	1	No	0	0	0	0	0	0	0	No	0	0	0	0	0	No	0	0	0	0	Domes	Ext	Water	Negative
2019-11-04	SRS	COCODY-BINGERVILLE	Bingerville	Gbagba	3	30	Cours 42	365	124	Can	Water storage containers	2	No	0	0	0	0	0	0	0	No	0	0	0	0	0	No	0	0	0	0	Domes	Ext	Water	Negative
2019-11-04	SRS	COCODY-BINGERVILLE	Bingerville	Gbagba	3	30	Cours 42	365	125	Barrel	Water storage containers	1	No	0	0	0	0	0	0	0	No	0	0	0	0	0	No	0	0	0	0	Domes	Ext	Water	Negative
2019-11-04	SRS	COCODY-BINGERVILLE	Bingerville	Gbagba	3	30	Cours 42	365	126	TV casing	Discarded containers	1	Yes	0	2	12	6	20	0	20	No	0	0	0	0	0	No	0	0	0	0	Perido	Ext	Water	Positive
2019-11-04	SRS	COCODY-BINGERVILLE	Bingerville	Gbagba	3	31	Cours 44	379	127	Tires	Tires	6	No	0	0	0	0	0	0	0	No	0	0	0	0	0	No	0	0	0	0	Perido	Ext	Water	Negative
2019-11-04	SRS	COCODY-BINGERVILLE	Bingerville	Gbagba	3	31	Cours 44	379	128	Cut can	Water storage containers	1	Yes	19	33	23	42	117	0	117	No	0	0	0	0	0	No	0	0	0	0	Domes	Ext	Water	Positive
2019-11-04	SRS	COCODY-BINGERVILLE	Bingerville	Gbagba	3	31	Cours 44	379	129	Bowl	Discarded containers	1	No	0	0	0	0	0	0	0	No	0	0	0	0	0	No	0	0	0	0	Perido	Ext	Water	Negative
2019-11-17	SRS	COCODY-BINGERVILLE	Bingerville	Gbagba	4	32	Cours 22	203	130	Plate	Discarded containers	1	Yes	0	1	9	19	29	24	53	No	0	0	0	0	0	No	0	0	0	0	Domes	Ext	Water	Positive
2019-11-17	SRS	COCODY-BINGERVILLE	Bingerville	Gbagba	4	32	Cours 22	203	131	Barrel	Water storage containers	2	No	0	0	0	0	0	0	0	No	0	0	0	0	0	No	0	0	0	0	Domes	Int	Water	Negative
2019-11-17	SRS	COCODY-BINGERVILLE	Bingerville	Gbagba	4	34	Cours 47	381	133	Tires	Tires	2	No	0	0	0	0	0	0	0	No	0	0	0	0	0	No	0	0	0	0	Perido	Ext	Water	Negative
2019-11-17	SRS	COCODY-BINGERVILLE	Bingerville	Gbagba	4	34	Cours 47	381	134	Can	Water storage containers	4	No	0	0	0	0	0	0	0	No	0	0	0	0	0	No	0	0	0	0	Domes	Ext	Water	Negative
2019-11-17	SRS	COCODY-BINGERVILLE	Bingerville	Gbagba	4	35	Cours 41	361	135	Barrel	Water storage containers	3	No	0	0	0	0	0	0	0	No	0	0	0	0	0	No	0	0	0	0	Domes	Ext	Water	Negative
2019-11-17	SRS	COCODY-BINGERVILLE	Bingerville	Gbagba	4	36	Cours 74	599	136	Tarpaulin	Discarded containers	1	Yes	0	0	1	3	4	0	4	No	0	0	0	0	0	No	0	0	0	0	Perido	Ext	Water	Positive
2019-11-17	SRS	COCODY-BINGERVILLE	Bingerville	Gbagba	4	36	Cours 74	599	137	Banana leaves	Natural breeding site	1	No	0	0	0	0	0	0	0	No	0	0	0	0	0	No	0	0	0	0	Perido	Ext	Water	Negative
2019-11-17	SRS	COCODY-BINGERVILLE	Bingerville	Gbagba	4	37	Cours 68	573	138	Wash basin	Discarded containers	1	Yes	0	0	0	2	2	1	3	No	0	0	0	0	0	No	0	0	0	0	Domes	Ext	Water	Positive
2019-11-17	SRS	COCODY-BINGERVILLE	Bingerville	Gbagba	4	37	Cours 68	573	139	Can	Water storage containers	2	No	0	0	0	0	0	0	0	No	0	0	0	0	0	No	0	0	0	0	Domes	Ext	Water	Negative
2019-11-17	SRS	COCODY-BINGERVILLE	Bingerville	Gbagba	4	37	Cours 68	573	140	Barrel	Water storage containers	1	No	0	0	0	0	0	0	0	No	0	0	0	0	0	No	0	0	0	0	Domes	Int	Water	Negative
2019-11-17	SRS	COCODY-BINGERVILLE	Bingerville	Gbagba	4	38	Cours 29	267	141	Barrel	Water storage containers	1	No	0	0	0	0	0	0	0	No	0	0	0	0	0	No	0	0	0	0	Domes	Ext	Water	Negative
2019-11-17	SRS	COCODY-BINGERVILLE	Bingerville	Gbagba	4	38	Cours 29	267	142	Cut can	Water storage containers	2	No	0	0	0	0	0	0	0	No	0	0	0	0	0	No	0	0	0	0	Domes	Ext	Water	Negative
2019-11-17	SRS	COCODY-BINGERVILLE	Bingerville	Gbagba	4	38	Cours 29	267	143	Can	Discarded containers	1	No	0	0	0	0	0	0	0	No	0	0	0	0	0	No	0	0	0	0	Perido	Ext	Water	Negative
2019-11-17	SRS	COCODY-BINGERVILLE	Bingerville	Gbagba	4	38	Cours 29	267	144	Barrel	Water storage containers	1	Yes	10	7	13	9	39	0	39	No	0	0	0	0	0	No	0	0	0	0	Domes	Ext	Water	Positive
2019-11-17	SRS	COCODY-BINGERVILLE	Bingerville	Gbagba	4	39	Cours 30	277	145	Barrel	Water storage containers	2	No	0	0	0	0	0	0	0	No	0	0	0	0	0	No	0	0	0	0	Domes	Ext	Water	Negative
2019-11-17	SRS	COCODY-BINGERVILLE	Bingerville	Gbagba	4	39	Cours 30	277	146	Bowl	Water storage containers	4	No	0	0	0	0	0	0	0	No	0	0	0	0	0	No	0	0	0	0	Domes	Ext	Water	Negative
2019-11-17	SRS	COCODY-BINGERVILLE	Bingerville	Gbagba	4	40	Cours 51	423	147	Bowl	Water storage containers	2	No	0	0	0	0	0	0	0	No	0	0	0	0	0	No	0	0	0	0	Domes	Int	Water	Negative
2019-11-17	SRS	COCODY-BINGERVILLE	Bingerville	Gbagba	4	40	Cours 51	423	148	Tarpaulin	Discarded containers	1	No	0	0	0	0	0	0	0	No	0	0	0	0	0	No	0	0	0	0	Perido	Ext	Water	Negative
2019-11-17	SRS	COCODY-BINGERVILLE	Bingerville	Gbagba	4	41	Cours55	459	149	Laundry pot	Discarded containers	1	Yes	22	13	4	8	47	3	50	No	0	0	0	0	0	No	0	0	0	0	Perido	Ext	Water	Positive
2019-11-17	SRS	COCODY-BINGERVILLE	Bingerville	Gbagba	4	41	Cours55	459	150	Thermox cover	Discarded containers	1	Yes	0	0	2	6	8	5	13	No	0	0	0	0	0	No	0	0	0	0	Perido	Ext	Water	Positive
2019-11-17	SRS	COCODY-BINGERVILLE	Bingerville	Gbagba	4	41	Cours55	459	151	Paint can cover	Discarded containers	2	No	0	0	0	0	0	0	0	No	0	0	0	0	0	No	0	0	0	0	Perido	Ext	Water	Negative
2019-11-17	SRS	COCODY-BINGERVILLE	Bingerville	Gbagba	4	41	Cours55	459	152	Bowl	Discarded containers	1	No	0	0	0	0	0	0	0	No	0	0	0	0	0	No	0	0	0	0	Perido	Ext	Water	Negative
2019-11-17	SRS	COCODY-BINGERVILLE	Bingerville	Gbagba	4	42	Cours 36	320	153	Can	Water storage containers	1	No	0	0	0	0	0	0	0	No	0	0	0	0	0	No	0	0	0	0	Domes	Ext	Water	Negative
2019-11-19	SRS	COCODY-BINGERVILLE	Bingerville	Gbagba	5	43	Cours 68	574	154	Milk carton	Discarded containers	1	Yes	2	1	10	0	13	0	13	No	0	0	0	0	0	No	0	0	0	0	Domes	Ext	Water	Positive
2019-11-19	SRS	COCODY-BINGERVILLE	Bingerville	Gbagba	5	43	Cours 68	574	155	Bucket	Water storage containers	6	No	0	0	0	0	0	0	0	No	0	0	0	0	0	No	0	0	0	0	Domes	Ext	Water	Negative
2019-11-19	SRS	COCODY-BINGERVILLE	Bingerville	Gbagba	5	43	Cours 68	574	156	Bowl	Water storage containers	1	No	0	0	0	0	0	0	0	No	0	0	0	0	0	No	0	0	0	0	Domes	Ext	Water	Negative
2019-11-19	SRS	COCODY-BINGERVILLE	Bingerville	Gbagba	5	43	Cours 68	574	157	Tires	Tires	1	Yes	0	0	0	6	6	10	16	No	0	0	0	0	0	No	0	0	0	0	Perido	Ext	Water	Positive
2019-11-19	SRS	COCODY-BINGERVILLE	Bingerville	Gbagba	5	43	Cours 68	574	158	Tires	Tires	3	No	0	0	0	0	0	0	0	No	0	0	0	0	0	No	0	0	0	0	Perido	Ext	Water	Negative
2019-11-19	SRS	COCODY-BINGERVILLE	Bingerville	Gbagba	5	44	Cours 72	582	160	Tires	Tires	1	Yes	0	0	0	0	0	1	1	No	0	0	0	0	0	No	0	0	0	0	Perido	Ext	Water	Positive
2019-11-19	SRS	COCODY-BINGERVILLE	Bingerville	Gbagba	5	44	Cours 72	582	161	Tires	Tires	1	Yes	29	22	27	22	100	16	116	No	0	0	0	0	0	No	0	0	0	0	Perido	Ext	Water	Positive
2019-11-19	SRS	COCODY-BINGERVILLE	Bingerville	Gbagba	5	44	Cours 72	582	162	Tires	Tires	1	No	0	0	0	0	0	0	0	No	0	0	0	0	0	No	0	0	0	0	Perido	Ext	Water	Negative
2019-11-19	SRS	COCODY-BINGERVILLE	Bingerville	Gbagba	5	45	Cours 72	592	163	Barrel	Water storage containers	1	No	0	0	0	0	0	0	0	No	0	0	0	0	0	No	0	0	0	0	Domes	Int	Water	Negative
2019-11-19	SRS	COCODY-BINGERVILLE	Bingerville	Gbagba	5	45	Cours 72	592	164	Tires	Tires	1	Yes	0	3	0	0	3	2	5	No	0	0	0	0	0	No	0	0	0	0	Perido	Ext	Water	Positive
2019-11-19	SRS	COCODY-BINGERVILLE	Bingerville	Gbagba	5	45	Cours 72	592	165	Laundry pot	Discarded containers	1	Yes	0	0	9	6	15	0	15	No	0	0	0	0	0	No	0	0	0	0	Perido	Ext	Water	Positive
2019-11-19	SRS	COCODY-BINGERVILLE	Bingerville	Gbagba	5	45	Cours 72	592	166	Tin of tomato	Discarded containers	1	Yes	10	7	1	4	22	7	29	No	0	0	0	0	0	No	0	0	0	0	Perido	Ext	Water	Positive
2019-11-19	SRS	COCODY-BINGERVILLE	Bingerville	Gbagba	5	45	Cours 72	592	167	Tin of tomato	Discarded containers	1	Yes	0	9	3	0	12	1	13	No	0	0	0	0	0	No	0	0	0	0	Domes	Ext	Water	Positive
2019-11-19	SRS	COCODY-BINGERVILLE	Bingerville	Gbagba	5	45	Cours 72	592	168	Tires	Tires	2	No	0	0	0	0	0	0	0	No	0	0	0	0	0	No	0	0	0	0	Perido	Ext	Water	Negative
2019-11-19	SRS	COCODY-BINGERVILLE	Bingerville	Gbagba	5	46	Cours 65	547	169	Barrel	Water storage containers	1	No	0	0	0	0	0	0	0	No	0	0	0	0	0	No	0	0	0	0	Domes	Int	Water	Negative
2019-11-19	SRS	COCODY-BINGERVILLE	Bingerville	Gbagba	5	46	Cours 65	547	170	Bucket	Water storage containers	1	No	0	0	0	0	0	0	0	No	0	0	0	0	0	No	0	0	0	0	Domes	Ext	Water	Negative
2019-11-19	SRS	COCODY-BINGERVILLE	Bingerville	Gbagba	5	47	Cours 9	95	171	Bucket	Water storage containers	1	No	0	0	0	0	0	0	0	No	0	0	0	0	0	No	0	0	0	0	Domes	Int	Water	Negative
2019-11-19	SRS	COCODY-BINGERVILLE	Bingerville	Gbagba	5	47	Cours 9	95	172	Bucket	Water storage containers	1	No	0	0	0	0	0	0	0	No	0	0	0	0	0	No	0	0	0	0	Domes	Ext	Water	Negative
2019-11-19	SRS	COCODY-BINGERVILLE	Bingerville	Gbagba	5	47	Cours 9	95	173	Car Morter	Others	1	Yes	3	7	15	6	31	0	31	No	0	0	0	0	0	No	0	0	0	0	Domes	Ext	Water	Positive
2019-11-19	SRS	COCODY-BINGERVILLE	Bingerville	Gbagba	5	47	Cours 9	95	174	Pot	Water storage containers	1	Yes	23	35	10	7	75	0	75	No	0	0	0	0	0	No	0	0	0	0	Domes	Ext	Water	Positive
2019-11-19	SRS	COCODY-BINGERVILLE	Bingerville	Gbagba	5	47	Cours 9	95	175	Bucket	Water storage containers	1	Yes	16	15	0	3	34	0	34	No	0	0	0	0	0	No	0	0	0	0	Domes	Ext	Water	Positive
2019-11-19	SRS	COCODY-BINGERVILLE	Bingerville	Gbagba	5	48	Cours 56	472	176	Cover	Water storage containers	1	No	0	0	0	0	0	0	0	No	0	0	0	0	0	No	0	0	0	0	Domes	Ext	Water	Negative
2019-11-19	SRS	COCODY-BINGERVILLE	Bingerville	Gbagba	5	48	Cours 56	472	177	Bucket	Water storage containers	1	No	0	0	0	0	0	0	0	No	0	0	0	0	0	No	0	0	0	0	Domes	Ext	Water	Negative
2019-11-19	SRS	COCODY-BINGERVILLE	Bingerville	Gbagba	5	49	Cours 57	486	178	Barrel	Water storage containers	1	No	0	0	0	0	0	0	0	No	0	0	0	0	0	No	0	0	0	0	Domes	Int	Water	Negative
2019-11-19	SRS	COCODY-BINGERVILLE	Bingerville	Gbagba	5	49	Cours 57	486	179	Tires	Tires	2	No	0	0	0	0	0	0	0	No	0	0	0	0	0	No	0	0	0	0	Domes	Ext	Water	Negative
2019-11-19	SRS	COCODY-BINGERVILLE	Bingerville	Gbagba	5	50	Cours 58	492	180	Can handle	Water storage containers	1	No	0	0	0	0	0	0	0	No	0	0	0	0	0	No	0	0	0	0	Domes	Ext	Water	Negative
2019-11-19	SRS	COCODY-BINGERVILLE	Bingerville	Gbagba	5	50	Cours 58	492	181	Laundry pot	Discarded containers	1	No	0	0	0	0	0	0	0	No	0	0	0	0	0	No	0	0	0	0	Domes	Ext	Water	Negative
2019-11-19	SRS	COCODY-BINGERVILLE	Bingerville	Gbagba	5	51	Cours 59	498	182	Broken can	Water storage containers	1	No	0	0	0	0	0	0	0	No	0	0	0	0	0	No	0	0	0	0	Domes	Ext	Water	Negative
2019-11-19	SRS	COCODY-BINGERVILLE	Bingerville	Gbagba	5	51	Cours 59	498	184	Tarpaulin	Others	1	Yes	0	0	2	3	5	2	7	No	0	0	0	0	0	No	0	0	0	0	Domes	Ext	Water	Positive
2019-11-19	SRS	COCODY-BINGERVILLE	Bingerville	Gbagba	5	51	Cours 59	498	185	Bowl	Water storage containers	1	Yes	0	0	0	3	3	11	14	No	0	0	0	0	0	No	0	0	0	0	Domes	Ext	Water	Positive
2019-11-19	SRS	COCODY-BINGERVILLE	Bingerville	Gbagba	5	52	Cours 74	599	186	Canister cover	Discarded containers	1	No	0	0	0	0	0	0	0	No	0	0	0	0	0	No	0	0	0	0	Perido	Ext	Water	Negative
2019-11-19	SRS	COCODY-BINGERVILLE	Bingerville	Gbagba	5	52	Cours 74	599	187	Tires	Tires	1	Yes	25	17	33	12	87	11	98	No	0	0	0	0	0	No	0	0	0	0	Domes	Ext	Water	Positive
2019-11-19	SRS	COCODY-BINGERVILLE	Bingerville	Gbagba	5	52	Cours 74	599	188	Bucket	Discarded containers	3	No	0	0	0	0	0	0	0	No	0	0	0	0	0	No	0	0	0	0	Perido	Ext	Water	Negative
2019-11-19	SRS	COCODY-BINGERVILLE	Bingerville	Gbagba	5	52	Cours 74	599	189	Bowl	Water storage containers	2	No	0	0	0	0	0	0	0	No	0	0	0	0	0	No	0	0	0	0	Domes	Int	Water	Negative
2019-11-19	SRS	COCODY-BINGERVILLE	Bingerville	Gbagba	5	52	Cours 74	599	190	Cut can	Discarded containers	1	No	0	0	0	0	0	0	0	No	0	0	0	0	0	No	0	0	0	0	Perido	Ext	Water	Negative
2019-11-19	SRS	COCODY-BINGERVILLE	Bingerville	Gbagba	5	52	Cours 74	599	191	Can	Discarded containers	1	Yes	2	22	12	0	36	1	37	No	0	0	0	0	0	No	0	0	0	0	Perido	Ext	Water	Positive
2019-11-19	SRS	COCODY-BINGERVILLE	Bingerville	Gbagba	5	53	Cours 77	614	192	Barrel	Water storage containers	2	No	0	0	0	0	0	0	0	No	0	0	0	0	0	No	0	0	0	0	Domes	Int	Water	Negative
2019-11-19	SRS	COCODY-BINGERVILLE	Bingerville	Gbagba	5	53	Cours 77	614	193	Can	Water storage containers	12	No	0	0	0	0	0	0	0	No	0	0	0	0	0	No	0	0	0	0	Domes	Int	Water	Negative
2019-11-19	SRS	COCODY-BINGERVILLE	Bingerville	Gbagba	5	53	Cours 77	614	194	Cut can	Water storage containers	1	No	0	0	0	0	0	0	0	No	0	0	0	0	0	No	0	0	0	0	Domes	Int	Water	Negative
2019-11-19	SRS	COCODY-BINGERVILLE	Bingerville	Gbagba	5	54	Cours 77	620	195	Brick	Others	1	Yes	3	0	2	9	14	8	22	No	0	0	0	0	0	No	0	0	0	0	Domes	Ext	Water	Positive
2019-11-19	SRS	COCODY-BINGERVILLE	Bingerville	Gbagba	5	54	Cours 77	620	196	Brick	Others	1	Yes	0	0	4	0	4	0	4	No	0	0	0	0	0	No	0	0	0	0	Domes	Ext	Water	Positive
2019-11-19	SRS	COCODY-BINGERVILLE	Bingerville	Gbagba	5	54	Cours 77	620	197	Brick	Others	1	Yes	0	0	1	4	5	1	6	No	0	0	0	0	0	No	0	0	0	0	Domes	Ext	Water	Positive
2019-11-19	SRS	COCODY-BINGERVILLE	Bingerville	Gbagba	5	54	Cours 77	620	198	Brick	Others	1	Yes	0	8	9	21	38	11	49	No	0	0	0	0	0	No	0	0	0	0	Domes	Ext	Water	Positive
2019-11-19	SRS	COCODY-BINGERVILLE	Bingerville	Gbagba	5	54	Cours 77	620	199	Brick	Others	1	Yes	0	0	0	2	2	1	3	No	0	0	0	0	0	No	0	0	0	0	Domes	Ext	Water	Positive
2019-11-19	SRS	COCODY-BINGERVILLE	Bingerville	Gbagba	5	54	Cours 77	620	200	Brick	Others	1	Yes	0	6	1	18	25	3	28	No	0	0	0	0	0	No	0	0	0	0	Domes	Ext	Water	Positive
2019-11-19	SRS	COCODY-BINGERVILLE	Bingerville	Gbagba	5	54	Cours 77	620	201	Brick	Others	1	Yes	0	0	0	0	0	6	6	No	0	0	0	0	0	No	0	0	0	0	Domes	Ext	Water	Positive
2019-11-19	SRS	COCODY-BINGERVILLE	Bingerville	Gbagba	5	54	Cours 77	620	202	Brick	Others	1	No	0	0	0	0	0	0	0	No	0	0	0	0	0	No	0	0	0	0	Domes	Ext	Water	Negative
2019-11-19	SRS	COCODY-BINGERVILLE	Bingerville	Gbagba	5	55	Cours 61	513	204	Can	Water storage containers	1	Yes	0	0	14	0	14	0	14	No	0	0	0	0	0	No	0	0	0	0	Domes	Ext	Water	Positive
2019-11-19	SRS	COCODY-BINGERVILLE	Bingerville	Gbagba	5	55	Cours 61	513	205	Can	Water storage containers	1	No	0	0	0	0	0	0	0	No	0	0	0	0	0	No	0	0	0	0	Domes	Ext	Water	Negative
2019-11-19	SRS	COCODY-BINGERVILLE	Bingerville	Gbagba	5	55	Cours 61	513	206	Barrel	Water storage containers	1	No	0	0	0	0	0	0	0	No	0	0	0	0	0	No	0	0	0	0	Domes	Ext	Water	Negative
2019-11-19	SRS	COCODY-BINGERVILLE	Bingerville	Gbagba	5	56	Cours 62	524	207	Barrel	Water storage containers	1	No	0	0	0	0	0	0	0	No	0	0	0	0	0	No	0	0	0	0	Domes	Ext	Water	Negative
2019-11-19	SRS	COCODY-BINGERVILLE	Bingerville	Gbagba	5	56	Cours 62	524	208	Bucket	Water storage containers	2	No	0	0	0	0	0	0	0	No	0	0	0	0	0	No	0	0	0	0	Domes	Ext	Water	Negative
2019-11-19	SRS	COCODY-BINGERVILLE	Bingerville	Gbagba	5	56	Cours 62	524	210	Can	Water storage containers	1	Yes	0	29	1	0	30	0	30	No	0	0	0	0	0	No	0	0	0	0	Domes	Ext	Water	Positive
2019-11-19	SRS	COCODY-BINGERVILLE	Bingerville	Gbagba	5	56	Cours 62	524	211	Plate	Water storage containers	1	Yes	0	0	0	10	10	1	11	No	0	0	0	0	0	No	0	0	0	0	Domes	Ext	Water	Positive
2019-11-19	SRS	COCODY-BINGERVILLE	Bingerville	Gbagba	5	57	Cours 63	530	212	Plate	Water storage containers	1	No	0	0	0	0	0	0	0	No	0	0	0	0	0	No	0	0	0	0	Domes	Ext	Water	Negative
2019-11-19	SRS	COCODY-BINGERVILLE	Bingerville	Gbagba	5	57	Cours 63	530	214	Bucket	Water storage containers	1	No	0	0	0	0	0	0	0	No	0	0	0	0	0	No	0	0	0	0	Domes	Ext	Water	Negative
2019-11-19	SRS	COCODY-BINGERVILLE	Bingerville	Gbagba	5	57	Cours 63	530	215	Tires	Tires	1	No	0	0	0	0	0	0	0	No	0	0	0	0	0	No	0	0	0	0	Domes	Ext	Water	Negative
2019-11-19	SRS	COCODY-BINGERVILLE	Bingerville	Gbagba	5	58	Cours 64	540	216	Bucket	Water storage containers	1	Yes	45	17	0	1	63	0	63	No	0	0	0	0	0	No	0	0	0	0	Domes	Int	Water	Positive
2019-11-19	SRS	COCODY-BINGERVILLE	Bingerville	Gbagba	5	58	Cours 64	540	217	Barrel	Water storage containers	1	No	0	0	0	0	0	0	0	No	0	0	0	0	0	No	0	0	0	0	Domes	Ext	Water	Negative
2019-11-19	SRS	COCODY-BINGERVILLE	Bingerville	Gbagba	5	58	Cours 64	540	218	Plate	Water storage containers	1	No	0	0	0	0	0	0	0	No	0	0	0	0	0	No	0	0	0	0	Domes	Ext	Water	Negative
2019-11-19	SRS	COCODY-BINGERVILLE	Bingerville	Gbagba	5	58	Cours 64	540	219	Can	Water storage containers	3	No	0	0	0	0	0	0	0	No	0	0	0	0	0	No	0	0	0	0	Domes	Ext	Water	Negative
2019-11-19	SRS	COCODY-BINGERVILLE	Bingerville	Gbagba	5	58	Cours 64	540	220	Tires	Tires	1	No	0	0	0	0	0	0	0	No	0	0	0	0	0	No	0	0	0	0	Domes	Ext	Water	Negative
2019-11-19	SRS	COCODY-BINGERVILLE	Bingerville	Gbagba	5	59	Cours 113	862	221	Bucket	Water storage containers	1	Yes	0	3	6	24	33	6	39	No	0	0	0	0	0	No	0	0	0	0	Domes	Ext	Water	Positive
2019-11-19	SRS	COCODY-BINGERVILLE	Bingerville	Gbagba	5	59	Cours 113	862	222	Barrel	Water storage containers	1	Yes	17	30	12	11	70	0	70	No	0	0	0	0	0	No	0	0	0	0	Domes	Ext	Water	Positive
2019-11-19	SRS	COCODY-BINGERVILLE	Bingerville	Gbagba	5	59	Cours 113	862	223	Bucket	Water storage containers	1	Yes	15	8	2	8	33	9	42	No	0	0	0	0	0	No	0	0	0	0	Domes	Ext	Water	Positive
2019-11-19	SRS	COCODY-BINGERVILLE	Bingerville	Gbagba	5	59	Cours 113	862	224	Bucket	Water storage containers	4	No	0	0	0	0	0	0	0	No	0	0	0	0	0	No	0	0	0	0	Domes	Ext	Water	Negative
2019-11-19	SRS	COCODY-BINGERVILLE	Bingerville	Gbagba	5	60	Cours 114	870	225	Bowl	Water storage containers	1	No	0	0	0	0	0	0	0	No	0	0	0	0	0	No	0	0	0	0	Domes	Ext	Water	Negative
2019-11-19	SRS	COCODY-BINGERVILLE	Bingerville	Gbagba	5	60	Cours 114	870	227	Cut can	Water storage containers	1	Yes	0	0	0	7	7	6	13	No	0	0	0	0	0	No	0	0	0	0	Domes	Ext	Water	Positive
2019-11-19	SRS	COCODY-BINGERVILLE	Bingerville	Gbagba	5	61	Cours 115	886	228	Barrel cover	Water storage containers	1	No	0	0	0	0	0	0	0	No	0	0	0	0	0	No	0	0	0	0	Domes	Ext	Water	Negative
2019-11-19	SRS	COCODY-BINGERVILLE	Bingerville	Gbagba	5	61	Cours 115	886	229	Barrel	Water storage containers	1	No	0	0	0	0	0	0	0	No	0	0	0	0	0	No	0	0	0	0	Domes	Ext	Water	Negative
2019-11-19	SRS	COCODY-BINGERVILLE	Bingerville	Gbagba	5	61	Cours 115	886	230	Hole in the ground	Natural breeding site	1	No	0	0	0	0	0	0	0	No	0	0	0	0	0	No	0	0	0	0	Domes	Ext	Water	Negative
2019-11-19	SRS	COCODY-BINGERVILLE	Bingerville	Gbagba	5	62	Cours 116	901	231	Bucket	Water storage containers	1	Yes	0	2	4	3	9	0	9	No	0	0	0	0	0	No	0	0	0	0	Domes	Ext	Water	Positive
2019-11-19	SRS	COCODY-BINGERVILLE	Bingerville	Gbagba	5	62	Cours 116	901	232	Bucket	Water storage containers	9	No	0	0	0	0	0	0	0	No	0	0	0	0	0	No	0	0	0	0	Domes	Ext	Water	Negative
2019-11-19	SRS	COCODY-BINGERVILLE	Bingerville	Gbagba	5	62	Cours 116	901	233	Tires	Tires	1	Yes	115	112	8	14	249	5	254	No	0	0	0	0	0	No	0	0	0	0	Perido	Ext	Water	Positive
2019-11-19	SRS	COCODY-BINGERVILLE	Bingerville	Gbagba	5	62	Cours 116	901	234	Tires	Tires	1	Yes	18	43	20	16	97	5	102	No	0	0	0	0	0	No	0	0	0	0	Perido	Ext	Water	Positive
2019-11-19	SRS	COCODY-BINGERVILLE	Bingerville	Gbagba	5	62	Cours 116	901	235	Bowl	Water storage containers	4	No	0	0	0	0	0	0	0	No	0	0	0	0	0	No	0	0	0	0	Domes	Ext	Water	Negative
2019-11-19	SRS	COCODY-BINGERVILLE	Bingerville	Gbagba	5	63	Cours 117	913	236	Pot	Water storage containers	2	No	0	0	0	0	0	0	0	No	0	0	0	0	0	No	0	0	0	0	Domes	Ext	Water	Negative
2019-11-19	SRS	COCODY-BINGERVILLE	Bingerville	Gbagba	5	63	Cours 117	913	237	Bucket	Water storage containers	1	No	0	0	0	0	0	0	0	No	0	0	0	0	0	No	0	0	0	0	Domes	Ext	Water	Negative
2019-11-19	SRS	COCODY-BINGERVILLE	Bingerville	Gbagba	5	63	Cours 117	913	238	Bowl	Water storage containers	1	No	0	0	0	0	0	0	0	No	0	0	0	0	0	No	0	0	0	0	Domes	Ext	Water	Negative
2019-11-19	SRS	COCODY-BINGERVILLE	Bingerville	Gbagba	5	64	Cours 118	926	239	Barrel	Water storage containers	3	No	0	0	0	0	0	0	0	No	0	0	0	0	0	No	0	0	0	0	Domes	Ext	Water	Negative
2019-11-19	SRS	COCODY-BINGERVILLE	Bingerville	Gbagba	5	64	Cours 118	926	240	Bowl	Water storage containers	1	No	0	0	0	0	0	0	0	No	0	0	0	0	0	No	0	0	0	0	Domes	Ext	Water	Negative
2019-11-19	SRS	COCODY-BINGERVILLE	Bingerville	Gbagba	5	64	Cours 118	926	241	Can	Water storage containers	3	No	0	0	0	0	0	0	0	No	0	0	0	0	0	No	0	0	0	0	Domes	Ext	Water	Negative
2019-11-23	SRS	COCODY-BINGERVILLE	Bingerville	Gbagba	6	65	Cours 93	686	242	Bucket	Water storage containers	1	Yes	8	1	2	1	12	0	12	No	0	0	0	0	0	No	0	0	0	0	Domes	Ext	Water	Positive
2019-11-23	SRS	COCODY-BINGERVILLE	Bingerville	Gbagba	6	65	Cours 93	686	243	Bucket	Water storage containers	2	No	0	0	0	0	0	0	0	No	0	0	0	0	0	No	0	0	0	0	Domes	Ext	Water	Negative
2019-11-23	SRS	COCODY-BINGERVILLE	Bingerville	Gbagba	6	65	Cours 93	686	244	Tires	Tires	1	No	0	0	0	0	0	0	0	No	0	0	0	0	0	No	0	0	0	0	Domes	Ext	Water	Negative
2019-11-23	SRS	COCODY-BINGERVILLE	Bingerville	Gbagba	6	66	Cours 94	693	245	Laundry pot	Discarded containers	1	No	0	0	0	0	0	0	0	No	0	0	0	0	0	No	0	0	0	0	Domes	Ext	Water	Negative
2019-11-23	SRS	COCODY-BINGERVILLE	Bingerville	Gbagba	6	66	Cours 94	693	246	Bucket	Water storage containers	1	No	0	0	0	0	0	0	0	No	0	0	0	0	0	No	0	0	0	0	Domes	Ext	Water	Negative
2019-11-23	SRS	COCODY-BINGERVILLE	Bingerville	Gbagba	6	66	Cours 94	693	247	Cradle	Water storage containers	1	Yes	1	5	2	1	9	3	12	No	0	0	0	0	0	No	0	0	0	0	Domes	Ext	Water	Positive
2019-11-23	SRS	COCODY-BINGERVILLE	Bingerville	Gbagba	6	66	Cours 94	693	248	Bucket	Water storage containers	1	Yes	0	0	9	19	28	0	28	No	0	0	0	0	0	No	0	0	0	0	Domes	Ext	Water	Positive
2019-11-23	SRS	COCODY-BINGERVILLE	Bingerville	Gbagba	6	66	Cours 94	693	249	Tires	Tires	1	Yes	15	8	7	0	30	0	30	No	0	0	0	0	0	No	0	0	0	0	Domes	Ext	Water	Positive
2019-11-23	SRS	COCODY-BINGERVILLE	Bingerville	Gbagba	6	66	Cours 94	693	250	Tires	Tires	1	No	0	0	0	0	0	0	0	No	0	0	0	0	0	No	0	0	0	0	Domes	Ext	Water	Negative
2019-11-23	SRS	COCODY-BINGERVILLE	Bingerville	Gbagba	6	67	Cours 96	710	251	Bucket	Water storage containers	1	Yes	0	0	0	2	2	0	2	No	0	0	0	0	0	No	0	0	0	0	Domes	Ext	Water	Positive
2019-11-23	SRS	COCODY-BINGERVILLE	Bingerville	Gbagba	6	67	Cours 96	710	252	Paint can cover	Discarded containers	1	Yes	0	26	8	1	35	0	35	No	0	0	0	0	0	No	0	0	0	0	Domes	Ext	Water	Positive
2019-11-23	SRS	COCODY-BINGERVILLE	Bingerville	Gbagba	6	67	Cours 96	710	253	Bowl	Water storage containers	1	Yes	18	7	8	1	34	0	34	No	0	0	0	0	0	No	0	0	0	0	Domes	Ext	Water	Positive
2019-11-23	SRS	COCODY-BINGERVILLE	Bingerville	Gbagba	6	67	Cours 96	710	254	Bowl	Water storage containers	2	No	0	0	0	0	0	0	0	No	0	0	0	0	0	No	0	0	0	0	Domes	Int	Water	Negative
2019-11-23	SRS	COCODY-BINGERVILLE	Bingerville	Gbagba	6	67	Cours 96	710	255	Market basket	Others	1	No	0	0	0	0	0	0	0	No	0	0	0	0	0	No	0	0	0	0	Domes	Ext	Water	Negative
2019-11-23	SRS	COCODY-BINGERVILLE	Bingerville	Gbagba	6	67	Cours 96	710	256	Bucket	Water storage containers	2	No	0	0	0	0	0	0	0	No	0	0	0	0	0	No	0	0	0	0	Domes	Ext	Water	Negative
2019-11-23	SRS	COCODY-BINGERVILLE	Bingerville	Gbagba	6	68	Cours 95	700	257	Tin of tomato	Discarded containers	1	Yes	2	12	3	32	49	23	72	No	0	0	0	0	0	No	0	0	0	0	Domes	Ext	Water	Positive
2019-11-23	SRS	COCODY-BINGERVILLE	Bingerville	Gbagba	6	68	Cours 95	700	258	Canary	Water storage containers	1	Yes	179	0	6	0	185	0	185	No	0	0	0	0	0	No	0	0	0	0	Domes	Ext	Water	Positive
2019-11-23	SRS	COCODY-BINGERVILLE	Bingerville	Gbagba	6	69	Cours 79	625	259	Bowl	Water storage containers	1	Yes	7	23	29	64	123	3	126	No	0	0	0	0	0	No	0	0	0	0	Domes	Ext	Water	Positive
2019-11-23	SRS	COCODY-BINGERVILLE	Bingerville	Gbagba	6	69	Cours 79	625	260	Bucket	Water storage containers	1	Yes	6	2	0	3	11	0	11	No	0	0	0	0	0	No	0	0	0	0	Domes	Ext	Water	Positive
2019-11-23	SRS	COCODY-BINGERVILLE	Bingerville	Gbagba	6	69	Cours 79	625	261	Bucket	Water storage containers	1	No	0	0	0	0	0	0	0	No	0	0	0	0	0	No	0	0	0	0	Domes	Int	Water	Negative
2019-11-23	SRS	COCODY-BINGERVILLE	Bingerville	Gbagba	6	70	Cours 80	630	262	Barrel	Water storage containers	2	No	0	0	0	0	0	0	0	No	0	0	0	0	0	No	0	0	0	0	Domes	Int	Water	Negative
2019-11-23	SRS	COCODY-BINGERVILLE	Bingerville	Gbagba	6	70	Cours 80	630	263	Bucket	Water storage containers	5	No	0	0	0	0	0	0	0	No	0	0	0	0	0	No	0	0	0	0	Domes	Int	Water	Negative
2019-11-23	SRS	COCODY-BINGERVILLE	Bingerville	Gbagba	6	70	Cours 80	630	264	Bowl	Water storage containers	1	No	0	0	0	0	0	0	0	No	0	0	0	0	0	No	0	0	0	0	Domes	Int	Water	Negative
2019-11-23	SRS	COCODY-BINGERVILLE	Bingerville	Gbagba	6	71	Cours 81	632	265	Barrel	Water storage containers	2	No	0	0	0	0	0	0	0	No	0	0	0	0	0	No	0	0	0	0	Domes	Int	Water	Negative
2019-11-23	SRS	COCODY-BINGERVILLE	Bingerville	Gbagba	6	72	Cours 82	635	266	Bowl	Water storage containers	1	Yes	0	2	15	9	26	7	33	No	0	0	0	0	0	No	0	0	0	0	Domes	Ext	Water	Positive
2019-11-23	SRS	COCODY-BINGERVILLE	Bingerville	Gbagba	6	72	Cours 82	635	267	Bowl	Water storage containers	1	No	0	0	0	0	0	0	0	No	0	0	0	0	0	No	0	0	0	0	Domes	Ext	Water	Negative
2019-11-23	SRS	COCODY-BINGERVILLE	Bingerville	Gbagba	6	72	Cours 82	635	268	Bucket	Water storage containers	2	No	0	0	0	0	0	0	0	No	0	0	0	0	0	No	0	0	0	0	Domes	Ext	Water	Negative
2019-11-23	SRS	COCODY-BINGERVILLE	Bingerville	Gbagba	6	73	Cours 83	636	269	Bowl	Water storage containers	1	Yes	21	32	11	8	72	1	73	No	0	0	0	0	0	No	0	0	0	0	Domes	Int	Water	Positive
2019-11-23	SRS	COCODY-BINGERVILLE	Bingerville	Gbagba	6	73	Cours 83	636	270	Bowl	Water storage containers	6	No	0	0	0	0	0	0	0	No	0	0	0	0	0	No	0	0	0	0	Domes	Int	Water	Negative
2019-11-23	SRS	COCODY-BINGERVILLE	Bingerville	Gbagba	6	73	Cours 83	636	271	Bucket	Discarded containers	1	No	0	0	0	0	0	0	0	No	0	0	0	0	0	No	0	0	0	0	Perido	Ext	Water	Negative
2019-11-23	SRS	COCODY-BINGERVILLE	Bingerville	Gbagba	6	73	Cours 83	636	272	Bowl	Water storage containers	2	No	0	0	0	0	0	0	0	No	0	0	0	0	0	No	0	0	0	0	Domes	Int	Water	Negative
2019-11-23	SRS	COCODY-BINGERVILLE	Bingerville	Gbagba	6	74	Cours 85	644	273	Bucket	Water storage containers	1	Yes	34	146	0	0	180	0	180	No	0	0	0	0	0	No	0	0	0	0	Domes	Ext	Water	Positive
2019-11-23	SRS	COCODY-BINGERVILLE	Bingerville	Gbagba	6	74	Cours 85	644	274	Laundry pot	Discarded containers	1	Yes	60	0	0	1	61	5	66	No	0	0	0	0	0	No	0	0	0	0	Domes	Ext	Water	Positive
2019-11-23	SRS	COCODY-BINGERVILLE	Bingerville	Gbagba	6	74	Cours 85	644	275	Tires	Tires	1	Yes	67	120	10	18	215	0	215	Yes	0	0	124	0	0	No	0	0	0	0	Domes	Ext	Water	Positive
2019-11-23	SRS	COCODY-BINGERVILLE	Bingerville	Gbagba	6	74	Cours 85	644	276	Bucket	Water storage containers	1	No	0	0	0	0	0	0	0	No	0	0	0	0	0	No	0	0	0	0	Domes	Ext	Water	Negative
2019-11-23	SRS	COCODY-BINGERVILLE	Bingerville	Gbagba	6	74	Cours 85	644	277	watering trough	Water storage containers	1	No	0	0	0	0	0	0	0	No	0	0	0	0	0	No	0	0	0	0	Domes	Ext	Water	Negative
2019-11-23	SRS	COCODY-BINGERVILLE	Bingerville	Gbagba	6	75	Cours 87	661	278	Can	Discarded containers	1	No	0	0	0	0	0	0	0	No	0	0	0	0	0	No	0	0	0	0	Domes	Ext	Water	Negative
2019-11-23	SRS	COCODY-BINGERVILLE	Bingerville	Gbagba	6	76	Cours 89	669	279	Can	Water storage containers	4	No	0	0	0	0	0	0	0	No	0	0	0	0	0	No	0	0	0	0	Domes	Ext	Water	Negative
2019-11-23	SRS	COCODY-BINGERVILLE	Bingerville	Gbagba	6	76	Cours 89	669	280	Bowl	Water storage containers	1	No	0	0	0	0	0	0	0	No	0	0	0	0	0	No	0	0	0	0	Domes	Ext	Water	Negative
2019-11-23	SRS	COCODY-BINGERVILLE	Bingerville	Gbagba	6	78	Cours 90	670	282	Bucket	Water storage containers	1	Yes	1	5	3	18	27	10	37	No	0	0	0	0	0	No	0	0	0	0	Domes	Ext	Water	Positive
2019-11-23	SRS	COCODY-BINGERVILLE	Bingerville	Gbagba	6	78	Cours 90	670	283	Pot	Water storage containers	1	Yes	15	5	13	5	38	0	38	No	0	0	0	0	0	No	0	0	0	0	Domes	Ext	Water	Positive
2019-11-23	SRS	COCODY-BINGERVILLE	Bingerville	Gbagba	6	78	Cours 90	670	284	Pot	Water storage containers	1	Yes	8	4	0	0	12	0	12	No	0	0	0	0	0	No	0	0	0	0	Domes	Ext	Water	Positive
2019-11-23	SRS	COCODY-BINGERVILLE	Bingerville	Gbagba	6	78	Cours 90	670	285	Bowl	Water storage containers	2	No	0	0	0	0	0	0	0	No	0	0	0	0	0	No	0	0	0	0	Domes	Ext	Water	Negative
2019-11-23	SRS	COCODY-BINGERVILLE	Bingerville	Gbagba	6	79	Cours 91	676	286	Bowl	Water storage containers	1	Yes	0	0	0	1	1	0	1	No	0	0	0	0	0	No	0	0	0	0	Domes	Int	Water	Positive
2019-11-23	SRS	COCODY-BINGERVILLE	Bingerville	Gbagba	6	80	Cours 92	681	287	Bowl	Water storage containers	1	Yes	0	3	2	3	8	29	37	Yes	0	1	0	3	0	No	0	0	0	0	Domes	Ext	Water	Positive
2019-11-23	SRS	COCODY-BINGERVILLE	Bingerville	Gbagba	6	80	Cours 92	681	288	Bucket	Water storage containers	1	Yes	0	0	0	2	2	9	11	Yes	0	0	117	0	0	No	0	0	0	0	Domes	Ext	Water	Positive
2019-11-23	SRS	COCODY-BINGERVILLE	Bingerville	Gbagba	6	80	Cours 92	681	289	Barrel	Water storage containers	1	Yes	0	4	3	15	22	10	32	Yes	0	0	0	4	0	No	0	0	0	0	Domes	Ext	Water	Positive
2019-11-23	SRS	COCODY-BINGERVILLE	Bingerville	Gbagba	6	80	Cours 92	681	290	Tires	Tires	1	Yes	0	0	0	3	3	13	16	No	0	0	0	0	0	No	0	0	0	0	Perido	Ext	Water	Positive
2019-11-23	SRS	COCODY-BINGERVILLE	Bingerville	Gbagba	6	80	Cours 92	681	291	Tires	Tires	1	No	0	0	0	0	0	0	0	No	0	0	0	0	0	No	0	0	0	0	Perido	Ext	Water	Negative
2019-11-25	SRS	COCODY-BINGERVILLE	Bingerville	Gbagba	7	82	Cours 98	721	293	Barrel	Water storage containers	1	No	0	0	0	0	0	0	0	No	0	0	0	0	0	No	0	0	0	0	Domes	Ext	Water	Negative
2019-11-25	SRS	COCODY-BINGERVILLE	Bingerville	Gbagba	7	82	Cours 98	721	294	Plate	Water storage containers	1	No	0	0	0	0	0	0	0	No	0	0	0	0	0	No	0	0	0	0	Domes	Ext	Water	Negative
2019-11-25	SRS	COCODY-BINGERVILLE	Bingerville	Gbagba	7	82	Cours 98	721	295	Ointment jar	Discarded containers	1	No	0	0	0	0	0	0	0	No	0	0	0	0	0	No	0	0	0	0	Domes	Ext	Water	Negative
2019-11-25	SRS	COCODY-BINGERVILLE	Bingerville	Gbagba	7	83	Cours 100	741	297	Bucket	Water storage containers	1	No	0	0	0	0	0	0	0	No	0	0	0	0	0	No	0	0	0	0	Domes	Ext	Water	Negative
2019-11-25	SRS	COCODY-BINGERVILLE	Bingerville	Gbagba	7	83	Cours 100	741	298	Bucket	Water storage containers	1	No	0	0	0	0	0	0	0	No	0	0	0	0	0	No	0	0	0	0	Domes	Ext	Water	Negative
2019-11-25	SRS	COCODY-BINGERVILLE	Bingerville	Gbagba	7	84	Cours 102	756	299	Bowl	Water storage containers	1	Yes	0	3	11	9	23	3	26	No	0	0	0	0	0	No	0	0	0	0	Domes	Ext	Water	Positive
2019-11-25	SRS	COCODY-BINGERVILLE	Bingerville	Gbagba	7	84	Cours 102	756	300	Bowl	Water storage containers	1	Yes	2	16	35	10	63	3	66	No	0	0	0	0	0	No	0	0	0	0	Domes	Ext	Water	Positive
2019-11-25	SRS	COCODY-BINGERVILLE	Bingerville	Gbagba	7	84	Cours 102	756	301	Plate	Discarded containers	1	Yes	22	2	1	6	31	15	46	No	0	0	0	0	0	No	0	0	0	0	Domes	Ext	Water	Positive
2019-11-25	SRS	COCODY-BINGERVILLE	Bingerville	Gbagba	7	84	Cours 102	756	302	Bowl	Water storage containers	1	No	0	0	0	0	0	0	0	No	0	0	0	0	0	No	0	0	0	0	Domes	Ext	Water	Negative
2019-11-25	SRS	COCODY-BINGERVILLE	Bingerville	Gbagba	7	85	Cours 104	770	303	Flower pot	Others	1	No	0	0	0	0	0	0	0	No	0	0	0	0	0	No	0	0	0	0	Domes	Ext	Water	Negative
2019-11-25	SRS	COCODY-BINGERVILLE	Bingerville	Gbagba	7	86	Cours 105	780	304	Tires	Tires	1	Yes	0	0	0	1	1	2	3	Yes	0	0	109	0	0	No	0	0	0	0	Domes	Ext	Water	Positive
2019-11-25	SRS	COCODY-BINGERVILLE	Bingerville	Gbagba	7	86	Cours 105	780	305	Tires	Tires	7	No	0	0	0	0	0	0	0	No	0	0	0	0	0	No	0	0	0	0	Domes	Ext	Water	Negative
2019-11-25	SRS	COCODY-BINGERVILLE	Bingerville	Gbagba	7	87	Cours 106	792	307	Tires	Tires	1	Yes	0	9	11	15	35	22	57	Yes	0	0	11	0	0	No	0	0	0	0	Domes	Ext	Water	Positive
2019-11-25	SRS	COCODY-BINGERVILLE	Bingerville	Gbagba	7	87	Cours 106	792	308	Tires	Tires	1	Yes	0	0	1	13	14	7	21	Yes	0	2	0	0	0	No	0	0	0	0	Domes	Ext	Water	Positive
2019-11-25	SRS	COCODY-BINGERVILLE	Bingerville	Gbagba	7	87	Cours 106	792	309	Tires	Tires	1	Yes	9	30	6	19	64	6	70	No	0	0	0	0	0	No	0	0	0	0	Domes	Ext	Water	Positive
2019-11-25	SRS	COCODY-BINGERVILLE	Bingerville	Gbagba	7	87	Cours 106	792	311	Tires	Tires	2	No	0	0	0	0	0	0	0	No	0	0	0	0	0	No	0	0	0	0	Domes	Ext	Water	Negative
2019-11-25	SRS	COCODY-BINGERVILLE	Bingerville	Gbagba	7	88	Cours 107	800	312	Tires	Tires	1	Yes	0	42	35	33	110	15	125	No	0	0	0	0	0	No	0	0	0	0	Perido	Ext	Water	Positive
2019-11-25	SRS	COCODY-BINGERVILLE	Bingerville	Gbagba	7	88	Cours 107	800	313	Tires	Tires	1	Yes	3	7	4	3	17	1	18	No	0	0	0	0	0	No	0	0	0	0	Perido	Ext	Water	Positive
2019-11-25	SRS	COCODY-BINGERVILLE	Bingerville	Gbagba	7	88	Cours 107	800	315	Milk carton	Discarded containers	1	No	0	0	0	0	0	0	0	No	0	0	0	0	0	No	0	0	0	0	Perido	Ext	Water	Negative
2019-11-25	SRS	COCODY-BINGERVILLE	Bingerville	Gbagba	7	90	Cours 109	818	317	Tin of tomato	Discarded containers	1	Yes	33	15	15	14	77	1	78	Yes	0	0	0	1	0	No	0	0	0	0	Domes	Ext	Water	Positive
2019-11-25	SRS	COCODY-BINGERVILLE	Bingerville	Gbagba	7	90	Cours 109	818	318	Laundry pot	Discarded containers	1	No	0	0	0	0	0	0	0	No	0	0	0	0	0	No	0	0	0	0	Domes	Ext	Water	Negative
2019-11-25	SRS	COCODY-BINGERVILLE	Bingerville	Gbagba	7	90	Cours 109	818	319	Cup	Discarded containers	1	No	0	0	0	0	0	0	0	No	0	0	0	0	0	No	0	0	0	0	Domes	Ext	Water	Negative
2019-11-25	SRS	COCODY-BINGERVILLE	Bingerville	Gbagba	7	90	Cours 109	818	321	Barrel	Water storage containers	1	No	0	0	0	0	0	0	0	No	0	0	0	0	0	No	0	0	0	0	Domes	Ext	Water	Negative
2019-11-25	SRS	COCODY-BINGERVILLE	Bingerville	Gbagba	7	91	Cours 110	823	322	Cup	Discarded containers	1	Yes	0	12	38	15	65	0	65	No	0	0	0	0	0	No	0	0	0	0	Domes	Ext	Water	Positive
2019-11-25	SRS	COCODY-BINGERVILLE	Bingerville	Gbagba	7	92	Cours 111	830	323	Bowl	Water storage containers	2	No	0	0	0	0	0	0	0	No	0	0	0	0	0	No	0	0	0	0	Domes	Int	Water	Negative
2019-11-25	SRS	COCODY-BINGERVILLE	Bingerville	Gbagba	7	93	Cours 112	849	324	Barrel	Water storage containers	1	No	0	0	0	0	0	0	0	No	0	0	0	0	0	No	0	0	0	0	Domes	Int	Water	Negative
2019-11-25	SRS	COCODY-BINGERVILLE	Bingerville	Gbagba	7	94	Cours 99	725	325	Barrel	Water storage containers	1	No	0	0	0	0	0	0	0	No	0	0	0	0	0	No	0	0	0	0	Domes	Ext	Water	Negative
2019-11-25	SRS	COCODY-BINGERVILLE	Bingerville	Gbagba	7	94	Cours 99	725	326	Plate	Water storage containers	1	No	0	0	0	0	0	0	0	No	0	0	0	0	0	No	0	0	0	0	Domes	Ext	Water	Negative
2019-11-25	SRS	COCODY-BINGERVILLE	Bingerville	Gbagba	7	94	Cours 99	725	327	Bowl	Water storage containers	1	No	0	0	0	0	0	0	0	No	0	0	0	0	0	No	0	0	0	0	Domes	Ext	Water	Negative
2019-11-25	SRS	COCODY-BINGERVILLE	Bingerville	Gbagba	7	94	Cours 99	725	328	Bucket	Water storage containers	1	No	0	0	0	0	0	0	0	No	0	0	0	0	0	No	0	0	0	0	Domes	Ext	Water	Negative
2019-11-25	SRS	COCODY-BINGERVILLE	Bingerville	Gbagba	7	95	Cours 101	745	329	Bucket	Water storage containers	1	No	0	0	0	0	0	0	0	No	0	0	0	0	0	No	0	0	0	0	Domes	Ext	Water	Negative
2019-11-25	SRS	COCODY-BINGERVILLE	Bingerville	Gbagba	7	95	Cours 101	745	330	Canary	Water storage containers	1	Yes	5	3	10	4	22	2	24	No	0	0	0	0	0	No	0	0	0	0	Domes	Ext	Water	Positive
2019-11-25	SRS	COCODY-BINGERVILLE	Bingerville	Gbagba	7	95	Cours 101	745	331	Canary	Water storage containers	1	No	0	0	0	0	0	0	0	No	0	0	0	0	0	No	0	0	0	0	Domes	Ext	Water	Negative
2019-11-25	SRS	COCODY-BINGERVILLE	Bingerville	Gbagba	7	95	Cours 101	745	332	Barrel	Water storage containers	1	Yes	0	0	9	12	21	0	21	No	0	0	0	0	0	No	0	0	0	0	Domes	Ext	Water	Positive
2019-11-25	SRS	COCODY-BINGERVILLE	Bingerville	Gbagba	7	95	Cours 101	745	333	Pot	Water storage containers	2	Yes	0	8	12	25	45	4	49	No	0	0	0	0	0	No	0	0	0	0	Domes	Ext	Water	Positive
2019-11-25	SRS	COCODY-BINGERVILLE	Bingerville	Gbagba	7	96	Cours 103	761	334	Cup	Discarded containers	2	No	0	0	0	0	0	0	0	No	0	0	0	0	0	No	0	0	0	0	Perido	Ext	Water	Negative
2019-11-25	SRS	COCODY-BINGERVILLE	Bingerville	Gbagba	7	96	Cours 103	761	335	Tin of tomato	Discarded containers	1	No	0	0	0	0	0	0	0	No	0	0	0	0	0	No	0	0	0	0	Perido	Ext	Water	Negative
2019-11-25	SRS	COCODY-BINGERVILLE	Bingerville	Gbagba	7	96	Cours 103	761	336	Drum	Water storage containers	1	No	0	0	0	0	0	0	0	No	0	0	0	0	0	No	0	0	0	0	Domes	Ext	Water	Negative
2019-11-25	SRS	COCODY-BINGERVILLE	Bingerville	Gbagba	7	97	Cours 96	712	337	Can	Water storage containers	1	No	0	0	0	0	0	0	0	No	0	0	0	0	0	No	0	0	0	0	Domes	Int	Water	Negative
2019-11-25	SRS	COCODY-BINGERVILLE	Bingerville	Gbagba	7	97	Cours 96	712	338	Plate	Water storage containers	1	Yes	0	0	13	5	18	0	18	No	0	0	0	0	0	No	0	0	0	0	Domes	Ext	Water	Positive
2019-11-25	SRS	COCODY-BINGERVILLE	Bingerville	Gbagba	7	97	Cours 96	712	339	Tires	Tires	1	Yes	9	8	17	4	38	3	41	No	0	0	0	0	0	No	0	0	0	0	Perido	Ext	Water	Positive
2019-11-25	SRS	COCODY-BINGERVILLE	Bingerville	Gbagba	7	97	Cours 96	712	340	Tires	Tires	2	No	0	0	0	0	0	0	0	No	0	0	0	0	0	No	0	0	0	0	Perido	Ext	Water	Negative
2019-11-25	SRS	COCODY-BINGERVILLE	Bingerville	Gbagba	7	98	Cours 84	640	341	Barrel	Water storage containers	1	No	0	0	0	0	0	0	0	No	0	0	0	0	0	No	0	0	0	0	Domes	Ext	Water	Negative
2019-11-25	SRS	COCODY-BINGERVILLE	Bingerville	Gbagba	7	98	Cours 84	640	342	Barrel	Water storage containers	1	Yes	5	3	3	7	18	0	18	No	0	0	0	0	0	No	0	0	0	0	Domes	Ext	Water	Positive
2019-11-25	SRS	COCODY-BINGERVILLE	Bingerville	Gbagba	7	99	Cours 86	667	343	Bowl	Water storage containers	3	No	0	0	0	0	0	0	0	No	0	0	0	0	0	No	0	0	0	0	Domes	Int	Water	Negative
2019-11-25	SRS	COCODY-BINGERVILLE	Bingerville	Gbagba	7	99	Cours 86	667	344	Barrel	Water storage containers	2	No	0	0	0	0	0	0	0	No	0	0	0	0	0	No	0	0	0	0	Domes	Ext	Water	Negative
2019-11-25	SRS	COCODY-BINGERVILLE	Bingerville	Gbagba	7	99	Cours 86	667	345	Bowl	Discarded containers	1	No	0	0	0	0	0	0	0	No	0	0	0	0	0	No	0	0	0	0	Perido	Ext	Water	Negative
2019-11-25	SRS	COCODY-BINGERVILLE	Bingerville	Gbagba	7	99	Cours 86	667	346	Tin of tomato	Discarded containers	1	No	0	0	0	0	0	0	0	No	0	0	0	0	0	No	0	0	0	0	Perido	Ext	Water	Negative
2019-11-25	SRS	COCODY-BINGERVILLE	Bingerville	Gbagba	7	100	Cours 88	664	347	Bowl	Water storage containers	3	No	0	0	0	0	0	0	0	No	0	0	0	0	0	No	0	0	0	0	Domes	Ext	Water	Negative
2019-11-25	SRS	COCODY-BINGERVILLE	Bingerville	Gbagba	7	100	Cours 88	664	348	Tray	Water storage containers	2	No	0	0	0	0	0	0	0	No	0	0	0	0	0	No	0	0	0	0	Domes	Ext	Water	Negative
2019-11-25	SRS	COCODY-BINGERVILLE	Bingerville	Gbagba	7	100	Cours 88	664	349	Plate	Water storage containers	3	No	0	0	0	0	0	0	0	No	0	0	0	0	0	No	0	0	0	0	Domes	Ext	Water	Negative
2019-10-01	SRS	COCODY-BINGERVILLE	Bingerville	Gbagba	7	100	Cours 88	664	350	Drum	Water storage containers	2	No	0	0	0	0	0	0	0	No	0	0	0	0	0	No	0	0	0	0	Domes	Ext	Water	Negative
2019-10-09	SRS	TREICHVILLE-MARCORY	Treichville	Entente	1	1	GPS 94		1	Children's toys	Others	1	Yes	0	0	0	5	5	0	5	No	0	0	0	0	0	No	0	0	0	0	Domes	Ext	Water	Positive
2019-10-09	SRS	TREICHVILLE-MARCORY	Treichville	Entente	1	1	GPS 94		2	Bucket	Water storage containers	1	No	0	0	0	0	0	0	0	No	0	0	0	0	0	No	0	0	0	0	Domes	Ext	Water	Negative
2019-10-09	SRS	TREICHVILLE-MARCORY	Treichville	Entente	1	1	GPS 94		3	Wooden box	Others	1	No	0	0	0	0	0	0	0	No	0	0	0	0	0	No	0	0	0	0	Domes	Ext	Water	Negative
2019-10-09	SRS	TREICHVILLE-MARCORY	Treichville	Entente	1	1	GPS 94		4	Bowl	Water storage containers	1	No	0	0	0	0	0	0	0	No	0	0	0	0	0	No	0	0	0	0	Domes	Ext	Water	Negative
2019-10-09	SRS	TREICHVILLE-MARCORY	Treichville	Entente	1	2	GPS 93		5	Car rim	Others	1	No	0	0	0	0	0	0	0	No	0	0	0	0	0	No	0	0	0	0	Domes	Ext	Water	Negative
2019-10-09	SRS	TREICHVILLE-MARCORY	Treichville	Entente	1	2	GPS 93		6	Can	Water storage containers	2	No	0	0	0	0	0	0	0	No	0	0	0	0	0	No	0	0	0	0	Domes	Ext	Water	Negative
2019-10-09	SRS	TREICHVILLE-MARCORY	Treichville	Entente	1	2	GPS 93		7	Tires	Tires	1	Yes	0	3	4	25	32	101	133	No	0	0	0	0	0	No	0	0	0	0	Domes	Ext	Water	Positive
2019-10-09	SRS	TREICHVILLE-MARCORY	Treichville	Entente	1	2	GPS 93		8	Tires	Tires	1	Yes	0	2	0	1	3	4	7	No	0	0	0	0	0	No	0	0	0	0	Domes	Ext	Water	Positive
2019-10-09	SRS	TREICHVILLE-MARCORY	Treichville	Entente	1	3	GPS 92		9	Bucket	Water storage containers	1	Yes	59	45	42	35	181	14	195	No	0	0	0	0	0	No	0	0	0	0	Domes	Ext	Water	Positive
2019-10-09	SRS	TREICHVILLE-MARCORY	Treichville	Entente	1	4	GPS 91		10	Can	Water storage containers	1	No	0	0	0	0	0	0	0	No	0	0	0	0	0	No	0	0	0	0	Domes	Ext	Water	Negative
2019-10-09	SRS	TREICHVILLE-MARCORY	Treichville	Entente	1	4	GPS 91		11	Bowl	Water storage containers	1	No	0	0	0	0	0	0	0	No	0	0	0	0	0	No	0	0	0	0	Domes	Ext	Water	Negative
2019-10-09	SRS	TREICHVILLE-MARCORY	Treichville	Entente	1	4	GPS 91		12	Can handle	Discarded containers	1	No	0	0	0	0	0	0	0	No	0	0	0	0	0	No	0	0	0	0	Perido	Ext	Water	Negative
2019-10-09	SRS	TREICHVILLE-MARCORY	Treichville	Entente	1	4	GPS 91		13	Refrigerator rack	Discarded containers	1	No	0	0	0	0	0	0	0	No	0	0	0	0	0	No	0	0	0	0	Perido	Ext	Water	Negative
2019-10-09	SRS	TREICHVILLE-MARCORY	Treichville	Entente	1	5	GPS 100		14	Can	Water storage containers	1	Yes	0	3	0	7	10	0	10	No	0	0	0	0	0	No	0	0	0	0	Domes	Ext	Water	Positive
2019-10-09	SRS	TREICHVILLE-MARCORY	Treichville	Entente	1	5	GPS 100		15	Can	Water storage containers	5	No	0	0	0	0	0	0	0	No	0	0	0	0	0	No	0	0	0	0	Domes	Ext	Water	Negative
2019-10-09	SRS	TREICHVILLE-MARCORY	Treichville	Entente	1	5	GPS 100		16	Bucket	Water storage containers	2	No	0	0	0	0	0	0	0	No	0	0	0	0	0	No	0	0	0	0	Domes	Ext	Water	Negative
2019-10-09	SRS	TREICHVILLE-MARCORY	Treichville	Entente	1	5	GPS 100		17	Bowl	Water storage containers	2	No	0	0	0	0	0	0	0	No	0	0	0	0	0	No	0	0	0	0	Domes	Ext	Water	Negative
2019-10-09	SRS	TREICHVILLE-MARCORY	Treichville	Entente	1	6	GPS 99		18	Chair	Discarded containers	1	Yes	25	9	4	11	49	6	55	No	0	0	0	0	0	No	0	0	0	0	Domes	Ext	Water	Positive
2019-10-09	SRS	TREICHVILLE-MARCORY	Treichville	Entente	1	6	GPS 99		19	Refrigerator rack	Discarded containers	1	Yes	2	3	1	11	17	1	18	Yes	0	2	59	3	32	No	0	0	0	0	Domes	Ext	Water	Positive
2019-10-09	SRS	TREICHVILLE-MARCORY	Treichville	Entente	1	6	GPS 99		20	Bottle	Others	1	Yes	2	0	0	1	3	0	3	No	0	0	0	0	0	No	0	0	0	0	Domes	Ext	Water	Positive
2019-10-09	SRS	TREICHVILLE-MARCORY	Treichville	Entente	1	6	GPS 99		21	Can	Water storage containers	1	No	0	0	0	0	0	0	0	No	0	0	0	0	0	No	0	0	0	0	Domes	Ext	Water	Negative
2019-10-09	SRS	TREICHVILLE-MARCORY	Treichville	Entente	1	7	GPS 98		23	Can	Water storage containers	1	No	0	0	0	0	0	0	0	No	0	0	0	0	0	No	0	0	0	0	Domes	Ext	Water	Negative
2019-10-09	SRS	TREICHVILLE-MARCORY	Treichville	Entente	1	7	GPS 98		24	Barrel	Water storage containers	1	No	0	0	0	0	0	0	0	No	0	0	0	0	0	No	0	0	0	0	Domes	Ext	Water	Negative
2019-10-09	SRS	TREICHVILLE-MARCORY	Treichville	Entente	1	7	GPS 98		25	Can	Discarded containers	1	No	0	0	0	0	0	0	0	No	0	0	0	0	0	No	0	0	0	0	Perido	Ext	Water	Negative
2019-10-09	SRS	TREICHVILLE-MARCORY	Treichville	Entente	1	7	GPS 98		26	Refrigerator rack	Discarded containers	1	No	0	0	0	0	0	0	0	No	0	0	0	0	0	No	0	0	0	0	Perido	Ext	Water	Negative
2019-10-09	SRS	TREICHVILLE-MARCORY	Treichville	Entente	1	7	GPS 98		27	Tires	Tires	1	No	0	0	0	0	0	0	0	No	0	0	0	0	0	No	0	0	0	0	Perido	Ext	Water	Negative
2019-10-09	SRS	TREICHVILLE-MARCORY	Treichville	Entente	1	8	GPS 97		28	Barrel	Water storage containers	1	Yes	8	10	17	11	46	0	46	No	0	0	0	0	0	No	0	0	0	0	Domes	Ext	Water	Positive
2019-10-09	SRS	TREICHVILLE-MARCORY	Treichville	Entente	1	8	GPS 97		29	Bowl	Water storage containers	1	Yes	61	95	109	12	277	7	284	No	0	0	0	0	0	No	0	0	0	0	Domes	Ext	Water	Positive
2019-10-09	SRS	TREICHVILLE-MARCORY	Treichville	Entente	1	8	GPS 97		30	Bowl	Water storage containers	1	No	0	0	0	0	0	0	0	No	0	0	0	0	0	No	0	0	0	0	Domes	Ext	Water	Negative
2019-10-09	SRS	TREICHVILLE-MARCORY	Treichville	Entente	1	9	GPS 96		31	Thermox	Discarded containers	1	No	0	0	0	0	0	0	0	No	0	0	0	0	0	No	0	0	0	0	Domes	Ext	Water	Negative
2019-10-09	SRS	TREICHVILLE-MARCORY	Treichville	Entente	1	9	GPS 96		32	Bowl	Water storage containers	1	No	0	0	0	0	0	0	0	No	0	0	0	0	0	No	0	0	0	0	Domes	Ext	Water	Negative
2019-10-09	SRS	TREICHVILLE-MARCORY	Treichville	Entente	1	10	GPS 95		33	Barrel	Water storage containers	1	No	0	0	0	0	0	0	0	No	0	0	0	0	0	No	0	0	0	0	Domes	Ext	Water	Negative
2019-10-09	SRS	TREICHVILLE-MARCORY	Treichville	Entente	1	11	GPS 93		36	Barrel	Water storage containers	2	No	0	0	0	0	0	0	0	No	0	0	0	0	0	No	0	0	0	0	Domes	Ext	Water	Negative
2019-10-09	SRS	TREICHVILLE-MARCORY	Treichville	Entente	1	12	GPS 91		37	Bucket	Water storage containers	1	No	0	0	0	0	0	0	0	No	0	0	0	0	0	No	0	0	0	0	Domes	Ext	Water	Negative
2019-10-09	SRS	TREICHVILLE-MARCORY	Treichville	Entente	1	13	Alasco		38	Bucket	Water storage containers	1	Yes	0	7	2	5	14	1	15	No	0	0	0	0	0	No	0	0	0	0	Domes	Ext	Water	Positive
2019-10-09	SRS	TREICHVILLE-MARCORY	Treichville	Entente	1	13	Alasco		39	Plate	Discarded containers	1	Yes	0	1	0	4	5	2	7	No	0	0	0	0	0	No	0	0	0	0	Domes	Ext	Water	Positive
2019-10-09	SRS	TREICHVILLE-MARCORY	Treichville	Entente	1	13	Alasco		40	Plate	Discarded containers	1	Yes	2	2	0	3	7	0	7	No	0	0	0	0	0	No	0	0	0	0	Domes	Ext	Water	Positive
2019-10-09	SRS	TREICHVILLE-MARCORY	Treichville	Entente	1	13	Alasco		41	Wash basin	Others	1	Yes	5	9	9	24	47	12	59	No	0	0	0	0	0	No	0	0	0	0	Domes	Ext	Water	Positive
2019-10-09	SRS	TREICHVILLE-MARCORY	Treichville	Entente	1	13	Alasco		42	Wash basin	Others	1	Yes	18	30	27	58	133	76	209	No	0	0	0	0	0	No	0	0	0	0	Domes	Ext	Water	Positive
2019-10-09	SRS	TREICHVILLE-MARCORY	Treichville	Entente	1	13	Alasco		43	Bowl	Water storage containers	2	No	0	0	0	0	0	0	0	No	0	0	0	0	0	No	0	0	0	0	Domes	Ext	Water	Negative
2019-10-09	SRS	TREICHVILLE-MARCORY	Treichville	Entente	1	13	Alasco		44	Bucket	Water storage containers	1	No	0	0	0	0	0	0	0	No	0	0	0	0	0	No	0	0	0	0	Domes	Ext	Water	Negative
2019-10-09	SRS	TREICHVILLE-MARCORY	Treichville	Entente	1	13	Alasco		45	Metal sheet	Others	1	Yes	8	3	6	2	19	0	19	No	0	0	0	0	0	No	0	0	0	0	Domes	Ext	Water	Positive
2019-10-09	SRS	TREICHVILLE-MARCORY	Treichville	Entente	1	14	GPS 90		46	Tires	Tires	1	No	0	0	0	0	0	0	0	No	0	0	0	0	0	No	0	0	0	0	Perido	Ext	Water	Negative
2019-10-09	SRS	TREICHVILLE-MARCORY	Treichville	Entente	1	15	GPS 89		48	Barrel	Water storage containers	6	No	0	0	0	0	0	0	0	No	0	0	0	0	0	No	0	0	0	0	Domes	Ext	Water	Negative
2019-10-09	SRS	TREICHVILLE-MARCORY	Treichville	Entente	1	16	GPS 88		50	Bucket	Water storage containers	2	No	0	0	0	0	0	0	0	No	0	0	0	0	0	No	0	0	0	0	Domes	Ext	Water	Negative
2019-10-09	SRS	TREICHVILLE-MARCORY	Treichville	Entente	1	16	GPS 88		51	Bowl	Water storage containers	1	No	0	0	0	0	0	0	0	No	0	0	0	0	0	No	0	0	0	0	Domes	Ext	Water	Negative
2019-10-09	SRS	TREICHVILLE-MARCORY	Treichville	Entente	1	16	GPS 88		52	Hole in the ground	Natural breeding site	1	Yes	31	70	37	22	160	34	194	Yes	0	0	0	7	0	Yes	0	0	2		Domes	Ext	Water	Positive
2019-10-09	SRS	TREICHVILLE-MARCORY	Treichville	Entente	1	16	GPS 88		53	Paint can	Discarded containers	1	Yes	15	19	10	13	57	1	58	No	0	0	0	0	0	No	0	0	0		Domes	Ext	Water	Positive
2019-10-09	SRS	TREICHVILLE-MARCORY	Treichville	Entente	1	16	GPS 88		54	Paint can	Discarded containers	1	No	0	0	0	0	0	0	0	No	0	0	0	0	0	No	0	0	0		Domes	Ext	Water	Negative
2019-10-09	SRS	TREICHVILLE-MARCORY	Treichville	Entente	1	16	GPS 88		55	Plate	Discarded containers	1	Yes	3	7	0	2	12	1	13	No	0	0	0	0	0	No	0	0	0		Domes	Ext	Water	Positive
2019-10-14	SRS	TREICHVILLE-MARCORY	Treichville	Entente	2	17	Bloko 110		56	Plate	Discarded containers	1	No	0	0	0	0	0	0	0	No	0	0	0	0	0	No	0	0	0		Domes	Ext	Water	Negative
2019-10-14	SRS	TREICHVILLE-MARCORY	Treichville	Entente	2	17	Bloko 110		57	Laundry pot	Discarded containers	1	No	0	0	0	0	0	0	0	No	0	0	0	0	0	No	0	0	0		Domes	Ext	Water	Negative
2019-10-14	SRS	TREICHVILLE-MARCORY	Treichville	Entente	2	17	Bloko 110		58	Plate	Water storage containers	1	No	0	0	0	0	0	0	0	No	0	0	0	0	0	No	0	0	0		Domes	Ext	Water	Negative
2019-10-14	SRS	TREICHVILLE-MARCORY	Treichville	Entente	2	17	Bloko 110		59	Wooden box	Others	1	No	0	0	0	0	0	0	0	No	0	0	0	0	0	No	0	0	0		Domes	Ext	Water	Negative
2019-10-14	SRS	TREICHVILLE-MARCORY	Treichville	Entente	2	17	Bloko 110		60	Tires	Tires	3	No	0	0	0	0	0	0	0	No	0	0	0	0	0	No	0	0	0		Perido	Ext	Water	Negative
2019-10-14	SRS	TREICHVILLE-MARCORY	Treichville	Entente	2	18	GPS 112		62	Bucket	Water storage containers	1	Yes	10	0	0	1	11	108	119	Yes	4	0	0	0	0	No	0	0	0		Domes	Ext	Water	Positive
2019-10-14	SRS	TREICHVILLE-MARCORY	Treichville	Entente	2	19	GPS 113		63	Plate	Discarded containers	1	Yes	2	8	2	40	52	24	76	No	0	0	0	0	0	No	0	0	0		Domes	Ext	Water	Positive
2019-10-14	SRS	TREICHVILLE-MARCORY	Treichville	Entente	2	20	Placali 70		66	Pot	Water storage containers	1	No	0	0	0	0	0	0	0	No	0	0	0	0	0	No	0	0	0		Domes	Ext	Water	Negative
2019-10-14	SRS	TREICHVILLE-MARCORY	Treichville	Entente	2	20	Placali 70		67	Terrace	Others	1	Yes	0	0	2	20	22	30	52	No	0	0	0	0	0	Yes	0	7	12	2	Domes	Ext	Water	Positive
2019-10-14	SRS	TREICHVILLE-MARCORY	Treichville	Entente	2	20	Placali 70		68	Plate	Water storage containers	3	No	0	0	0	0	0	0	0	No	0	0	0	0	0	No	0	0	0	0	Domes	Ext	Water	Negative
2019-10-14	SRS	TREICHVILLE-MARCORY	Treichville	Entente	2	21	GPS 71		69	Pot	Water storage containers	3	No	0	0	0	0	0	0	0	No	0	0	0	0	0	No	0	0	0	0	Domes	Ext	Water	Negative
2019-10-14	SRS	TREICHVILLE-MARCORY	Treichville	Entente	2	21	GPS 71		70	Paddle	Discarded containers	2	No	0	0	0	0	0	0	0	No	0	0	0	0	0	No	0	0	0	0	Domes	Ext	Water	Negative
2019-10-14	SRS	TREICHVILLE-MARCORY	Treichville	Entente	2	21	GPS 71		71	Plate	Water storage containers	1	No	0	0	0	0	0	0	0	No	0	0	0	0	0	No	0	0	0	0	Domes	Ext	Water	Negative
2019-10-14	SRS	TREICHVILLE-MARCORY	Treichville	Entente	2	22	Béninois 69		72	Barrel	Water storage containers	1	Yes	29	34	42	110	215	29	244	No	0	0	0	0	0	No	0	0	0	0	Domes	Ext	Water	Positive
2019-10-14	SRS	TREICHVILLE-MARCORY	Treichville	Entente	2	22	Béninois 69		73	Barrel	Water storage containers	2	No	0	0	0	0	0	0	0	No	0	0	0	0	0	No	0	0	0	0	Domes	Ext	Water	Negative
2019-10-14	SRS	TREICHVILLE-MARCORY	Treichville	Entente	2	22	Béninois 69		74	Bucket	Water storage containers	5	No	0	0	0	0	0	0	0	No	0	0	0	0	0	No	0	0	0	0	Domes	Ext	Water	Negative
2019-10-14	SRS	TREICHVILLE-MARCORY	Treichville	Entente	2	22	Béninois 69		75	Bowl	Water storage containers	3	No	0	0	0	0	0	0	0	No	0	0	0	0	0	No	0	0	0	0	Domes	Ext	Water	Negative
2019-10-14	SRS	TREICHVILLE-MARCORY	Treichville	Entente	2	23	GPS 72		76	Bowl	Water storage containers	1	No	0	0	0	0	0	0	0	No	0	0	0	0	0	No	0	0	0	0	Domes	Ext	Water	Negative
2019-10-14	SRS	TREICHVILLE-MARCORY	Treichville	Entente	2	23	GPS 72		77	Barrel	Water storage containers	1	No	0	0	0	0	0	0	0	No	0	0	0	0	0	No	0	0	0	0	Domes	Ext	Water	Negative
2019-10-14	SRS	TREICHVILLE-MARCORY	Treichville	Entente	2	23	GPS 72		78	Can	Water storage containers	1	No	0	0	0	0	0	0	0	No	0	0	0	0	0	No	0	0	0	0	Domes	Ext	Water	Negative
2019-10-14	SRS	TREICHVILLE-MARCORY	Treichville	Entente	2	23	GPS 72		79	Bowl	Water storage containers	1	No	0	0	0	0	0	0	0	No	0	0	0	0	0	No	0	0	0	0	Domes	Ext	Water	Negative
2019-10-14	SRS	TREICHVILLE-MARCORY	Treichville	Entente	2	23	GPS 72		80	Barrel	Water storage containers	1	Yes	0	0	15	6	21	1	22	No	0	0	0	0	0	No	0	0	0	0	Domes	Ext	Water	Positive
2019-10-14	SRS	TREICHVILLE-MARCORY	Treichville	Entente	2	23	GPS 72		81	Bucket	Water storage containers	1	Yes	16	0	0	0	16	1	17	No	0	0	0	0	0	No	0	0	0	0	Domes	Ext	Water	Positive
2019-10-14	SRS	TREICHVILLE-MARCORY	Treichville	Entente	2	23	GPS 72		82	Bucket	Water storage containers	1	No	0	0	0	0	0	0	0	No	0	0	0	0	0	No	0	0	0	0	Domes	Ext	Water	Negative
2019-10-14	SRS	TREICHVILLE-MARCORY	Treichville	Entente	2	23	GPS 72		83	Paint can	Discarded containers	1	No	0	0	0	0	0	0	0	No	0	0	0	0	0	No	0	0	0	0	Domes	Ext	Water	Negative
2019-10-14	SRS	TREICHVILLE-MARCORY	Treichville	Entente	2	24	GPS 73		84	Tin of tomato	Discarded containers	3	No	0	0	0	0	0	0	0	No	0	0	0	0	0	No	0	0	0	0	Domes	Ext	Water	Negative
2019-10-14	SRS	TREICHVILLE-MARCORY	Treichville	Entente	2	24	GPS 73		85	Bucket	Water storage containers	1	No	0	0	0	0	0	0	0	No	0	0	0	0	0	No	0	0	0	0	Domes	Ext	Water	Negative
2019-10-14	SRS	TREICHVILLE-MARCORY	Treichville	Entente	2	24	GPS 73		86	Bowl	Water storage containers	2	No	0	0	0	0	0	0	0	No	0	0	0	0	0	No	0	0	0	0	Domes	Ext	Water	Negative
2019-10-14	SRS	TREICHVILLE-MARCORY	Treichville	Entente	2	24	GPS 73		87	Night vase	Discarded containers	1	No	0	0	0	0	0	0	0	No	0	0	0	0	0	No	0	0	0	0	Domes	Ext	Water	Negative
2019-10-14	SRS	TREICHVILLE-MARCORY	Treichville	Entente	2	25	GPS 74		88	Can	Water storage containers	1	No	0	0	0	0	0	0	0	No	0	0	0	0	0	No	0	0	0	0	Domes	Ext	Water	Negative
2019-10-14	SRS	TREICHVILLE-MARCORY	Treichville	Entente	2	25	GPS 74		89	Barrel	Water storage containers	1	No	0	0	0	0	0	0	0	No	0	0	0	0	0	No	0	0	0	0	Domes	Ext	Water	Negative
2019-10-14	SRS	TREICHVILLE-MARCORY	Treichville	Entente	2	27	GPS 76		91	Bowl	Water storage containers	1	Yes	2	1	3	11	17	0	17	No	0	0	0	0	0	No	0	0	0	0	Domes	Ext	Water	Positive
2019-10-14	SRS	TREICHVILLE-MARCORY	Treichville	Entente	2	27	GPS 76		92	Bowl	Water storage containers	1	Yes	14	47	23	4	88	1	89	No	0	0	0	0	0	No	0	0	0	0	Domes	Ext	Water	Positive
2019-10-14	SRS	TREICHVILLE-MARCORY	Treichville	Entente	2	27	GPS 76		93	Bowl	Water storage containers	1	No	0	0	0	0	0	0	0	No	0	0	0	0	0	No	0	0	0	0	Domes	Ext	Water	Negative
2019-10-14	SRS	TREICHVILLE-MARCORY	Treichville	Entente	2	27	GPS 76		94	Bucket	Water storage containers	2	No	0	0	0	0	0	0	0	No	0	0	0	0	0	No	0	0	0	0	Domes	Ext	Water	Negative
2019-10-14	SRS	TREICHVILLE-MARCORY	Treichville	Entente	2	27	GPS 76		95	Bowl	Water storage containers	1	Yes	0	3	5	0	8	0	8	No	0	0	0	0	0	No	0	0	0	0	Domes	Ext	Water	Positive
2019-10-14	SRS	TREICHVILLE-MARCORY	Treichville	Entente	2	28	GPS 77		96	Tin of tomato	Discarded containers	1	Yes	68	35	10	21	134	11	145	No	0	0	0	0	0	No	0	0	0	0	Domes	Ext	Water	Positive
2019-10-14	SRS	TREICHVILLE-MARCORY	Treichville	Entente	2	29	GPS 78		97	Paint can	Water storage containers	1	No	0	0	0	0	0	0	0	No	0	0	0	0	0	No	0	0	0	0	Domes	Ext	Water	Negative
2019-10-14	SRS	TREICHVILLE-MARCORY	Treichville	Entente	2	29	GPS 78		98	Tin of tomato	Discarded containers	1	Yes	0	1	1	0	2	0	2	No	0	0	0	0	0	No	0	0	0	0	Domes	Ext	Water	Positive
2019-10-14	SRS	TREICHVILLE-MARCORY	Treichville	Entente	2	29	GPS 78		99	Can	Discarded containers	1	Yes	32	9	8	5	54	0	54	No	0	0	0	0	0	No	0	0	0	0	Perido	Ext	Water	Positive
2019-10-14	SRS	TREICHVILLE-MARCORY	Treichville	Entente	2	29	GPS 78		100	Bowl	Water storage containers	3	No	0	0	0	0	0	0	0	No	0	0	0	0	0	No	0	0	0	0	Domes	Ext	Water	Negative
2019-10-14	SRS	TREICHVILLE-MARCORY	Treichville	Entente	2	30	Ebrié 79		101	Metal sheet	Others	1	Yes	3	5	0	0	8	0	8	No	0	0	0	0	0	No	0	0	0	0	Domes	Ext	Water	Positive
2019-10-14	SRS	TREICHVILLE-MARCORY	Treichville	Entente	2	30	Ebrié 79		102	Tires	Tires	1	No	0	0	0	0	0	0	0	No	0	0	0	0	0	No	0	0	0	0	Perido	Ext	Water	Negative
2019-10-14	SRS	TREICHVILLE-MARCORY	Treichville	Entente	2	30	Ebrié 79		103	Can handle	Discarded containers	1	No	0	0	0	0	0	0	0	No	0	0	0	0	0	No	0	0	0	0	Perido	Ext	Water	Negative
2019-10-14	SRS	TREICHVILLE-MARCORY	Treichville	Entente	2	31	Diby 81		104	Canary	Water storage containers	1	Yes	0	20	2	0	22	0	22	No	0	0	0	0	0	No	0	0	0	0	Domes	Ext	Water	Positive
2019-10-14	SRS	TREICHVILLE-MARCORY	Treichville	Entente	2	31	Diby 81		105	Bucket	Water storage containers	2	No	0	0	0	0	0	0	0	No	0	0	0	0	0	No	0	0	0	0	Domes	Ext	Water	Negative
2019-10-14	SRS	TREICHVILLE-MARCORY	Treichville	Entente	2	31	Diby 81		106	Barrel	Water storage containers	3	No	0	0	0	0	0	0	0	No	0	0	0	0	0	No	0	0	0	0	Domes	Ext	Water	Negative
2019-10-14	SRS	TREICHVILLE-MARCORY	Treichville	Entente	2	32	Fâce mairie 80		107	Barrel	Water storage containers	2	No	0	0	0	0	0	0	0	No	0	0	0	0	0	No	0	0	0	0	Domes	Ext	Water	Negative
2019-10-14	SRS	TREICHVILLE-MARCORY	Treichville	Entente	2	32	Fâce mairie 80		108	Paint can	Discarded containers	3	No	0	0	0	0	0	0	0	No	0	0	0	0	0	No	0	0	0	0	Perido	Ext	Water	Negative
2019-10-14	SRS	TREICHVILLE-MARCORY	Treichville	Entente	2	32	Fâce mairie 80		109	Bowl	Water storage containers	1	No	0	0	0	0	0	0	0	No	0	0	0	0	0	No	0	0	0	0	Domes	Ext	Water	Negative
2019-10-14	SRS	TREICHVILLE-MARCORY	Treichville	Entente	2	32	Fâce mairie 80		110	Tires	Tires	1	No	0	0	0	0	0	0	0	No	0	0	0	0	0	No	0	0	0	0	Perido	Ext	Water	Negative
2019-10-14	SRS	TREICHVILLE-MARCORY	Treichville	Entente	2	33	82		111	Plate	Water storage containers	1	No	0	0	0	0	0	0	0	No	0	0	0	0	0	No	0	0	0	0	Domes	Ext	Water	Negative
2019-10-14	SRS	TREICHVILLE-MARCORY	Treichville	Entente	2	33	82		112	Bucket	Water storage containers	1	No	0	0	0	0	0	0	0	No	0	0	0	0	0	No	0	0	0	0	Domes	Ext	Water	Negative
2019-10-14	SRS	TREICHVILLE-MARCORY	Treichville	Entente	2	33	82		113	Barrel	Water storage containers	1	No	0	0	0	0	0	0	0	No	0	0	0	0	0	No	0	0	0	0	Domes	Int	Water	Negative
2019-10-14	SRS	TREICHVILLE-MARCORY	Treichville	Entente	2	33	82		114	Cover	Water storage containers	1	No	0	0	0	0	0	0	0	No	0	0	0	0	0	No	0	0	0	0	Domes	Ext	Water	Negative
2019-10-17	SRS	TREICHVILLE-MARCORY	Treichville	Entente	3	34	Alladjan 1		115	Night vase	Discarded containers	1	No	0	0	0	0	0	0	0	No	0	0	0	0	0	No	0	0	0	0	Domes	Ext	Water	Negative
2019-10-17	SRS	TREICHVILLE-MARCORY	Treichville	Entente	3	34	Alladjan 1		116	Flower pot	Others	1	No	0	0	0	0	0	0	0	No	0	0	0	0	0	No	0	0	0	0	Domes	Ext	Water	Negative
2019-10-17	SRS	TREICHVILLE-MARCORY	Treichville	Entente	3	34	Alladjan 1		117	Barrel	Water storage containers	1	No	0	0	0	0	0	0	0	No	0	0	0	0	0	No	0	0	0	0	Domes	Ext	Water	Negative
2019-10-17	SRS	TREICHVILLE-MARCORY	Treichville	Entente	3	34	Alladjan 1		118	Bucket	Water storage containers	1	No	0	0	0	0	0	0	0	No	0	0	0	0	0	No	0	0	0	0	Domes	Ext	Water	Negative
2019-10-17	SRS	TREICHVILLE-MARCORY	Treichville	Entente	3	34	Alladjan 1		119	Paint can	Water storage containers	1	No	0	0	0	0	0	0	0	No	0	0	0	0	0	No	0	0	0	0	Domes	Ext	Water	Negative
2019-10-17	SRS	TREICHVILLE-MARCORY	Treichville	Entente	3	35	En face 11		120	Flower pot	Water storage containers	1	No	0	0	0	0	0	0	0	No	0	0	0	0	0	No	0	0	0	0	Domes	Ext	Water	Negative
2019-10-17	SRS	TREICHVILLE-MARCORY	Treichville	Entente	3	35	En face 11		121	Bowl	Water storage containers	2	No	0	0	0	0	0	0	0	No	0	0	0	0	0	No	0	0	0	0	Domes	Ext	Water	Negative
2019-10-17	SRS	TREICHVILLE-MARCORY	Treichville	Entente	3	36	Manou 17		122	Cradle	Water storage containers	1	No	0	0	0	0	0	0	0	No	0	0	0	0	0	No	0	0	0	0	Domes	Ext	Water	Negative
2019-10-17	SRS	TREICHVILLE-MARCORY	Treichville	Entente	3	36	Manou 17		123	Bucket	Water storage containers	2	No	0	0	0	0	0	0	0	No	0	0	0	0	0	No	0	0	0	0	Domes	Ext	Water	Negative
2019-10-17	SRS	TREICHVILLE-MARCORY	Treichville	Entente	3	36	Manou 17		124	Cover	Water storage containers	1	No	0	0	0	0	0	0	0	No	0	0	0	0	0	No	0	0	0	0	Domes	Ext	Water	Negative
2019-10-17	SRS	TREICHVILLE-MARCORY	Treichville	Entente	3	36	Manou 17		126	Children's toys	Discarded containers	1	No	0	0	0	0	0	0	0	No	0	0	0	0	0	No	0	0	0	0	Perido	Ext	Water	Negative
2019-10-17	SRS	TREICHVILLE-MARCORY	Treichville	Entente	3	37	Prési Abiba		127	Bowl	Water storage containers	6	No	0	0	0	0	0	0	0	No	0	0	0	0	0	No	0	0	0	0	Domes	Ext	Water	Negative
2019-10-17	SRS	TREICHVILLE-MARCORY	Treichville	Entente	3	37	Prési Abiba		128	Can	Water storage containers	1	Yes	11	8	15	3	37	3	40	No	0	0	0	0	0	No	0	0	0	0	Domes	Ext	Water	Positive
2019-10-17	SRS	TREICHVILLE-MARCORY	Treichville	Entente	3	37	Prési Abiba		129	Sachet	Others	1	Yes	8	0	1	6	15	6	21	No	0	0	0	0	0	No	0	0	0	0	Domes	Ext	Water	Positive
2019-10-17	SRS	TREICHVILLE-MARCORY	Treichville	Entente	3	37	Prési Abiba		130	Paint can cover	Discarded containers	1	Yes	3	3	2	0	8	0	8	No	0	0	0	0	0	No	0	0	0	0	Domes	Ext	Water	Positive
2019-10-17	SRS	TREICHVILLE-MARCORY	Treichville	Entente	3	37	Prési Abiba		131	Paint can cover	Discarded containers	1	Yes	67	27	7	0	101	0	101	No	0	0	0	0	0	No	0	0	0	0	Domes	Ext	Water	Positive
2019-10-17	SRS	TREICHVILLE-MARCORY	Treichville	Entente	3	37	Prési Abiba		132	Bowl	Discarded containers	1	Yes	0	4	1	5	10	1	11	No	0	0	0	0	0	No	0	0	0	0	Domes	Ext	Water	Positive
2019-10-17	SRS	TREICHVILLE-MARCORY	Treichville	Entente	3	37	Prési Abiba		133	Paint can	Discarded containers	1	Yes	0	2	6	12	20	1	21	No	0	0	0	0	0	No	0	0	0	0	Domes	Ext	Water	Positive
2019-10-17	SRS	TREICHVILLE-MARCORY	Treichville	Entente	3	37	Prési Abiba		134	Paint can	Discarded containers	1	Yes	0	159	64	92	315	49	364	No	0	0	0	0	0	No	0	0	0	0	Domes	Ext	Water	Positive
2019-10-17	SRS	TREICHVILLE-MARCORY	Treichville	Entente	3	37	Prési Abiba		135	Bucket	Water storage containers	3	No	0	0	0	0	0	0	0	No	0	0	0	0	0	No	0	0	0	0	Domes	Ext	Water	Negative
2019-10-17	SRS	TREICHVILLE-MARCORY	Treichville	Entente	3	37	Prési Abiba		136	Barrel	Water storage containers	2	No	0	0	0	0	0	0	0	No	0	0	0	0	0	No	0	0	0	0	Domes	Ext	Water	Negative
2019-10-17	SRS	TREICHVILLE-MARCORY	Treichville	Entente	3	37	Prési Abiba		137	Cover	Discarded containers	1	No	0	0	0	0	0	0	0	No	0	0	0	0	0	No	0	0	0	0	Domes	Ext	Water	Negative
2019-10-17	SRS	TREICHVILLE-MARCORY	Treichville	Entente	3	37	Prési Abiba		138	Tires	Tires	1	Yes	0	2	0	1	3	1	4	No	0	0	0	0	0	No	0	0	0	0	Perido	Ext	Water	Positive
2019-10-17	SRS	TREICHVILLE-MARCORY	Treichville	Entente	3	38	A côté		139	Milk carton	Discarded containers	1	Yes	0	16	6	22	44	2	46	No	0	0	0	0	0	No	0	0	0	0	Domes	Ext	Water	Positive
2019-10-17	SRS	TREICHVILLE-MARCORY	Treichville	Entente	3	38	A côté		140	Paint can	Discarded containers	3	No	0	0	0	0	0	0	0	No	0	0	0	0	0	No	0	0	0	0	Domes	Ext	Water	Negative
2019-10-17	SRS	TREICHVILLE-MARCORY	Treichville	Entente	3	38	A côté		141	Bucket	Water storage containers	1	No	0	0	0	0	0	0	0	No	0	0	0	0	0	No	0	0	0	0	Domes	Ext	Water	Negative
2019-10-17	SRS	TREICHVILLE-MARCORY	Treichville	Entente	3	39	Paroisse 35		142	Bowl	Water storage containers	1	Yes	0	9	0	15	24	7	31	Yes	0	0	6	0	0	No	0	0	0	0	Domes	Int	Water	Positive
2019-10-17	SRS	TREICHVILLE-MARCORY	Treichville	Entente	3	39	Paroisse 35		143	Tarpaulin	Water storage containers	1	Yes	0	6	0	0	6	0	6	No	0	0	0	0	0	No	0	0	0	0	Domes	Ext	Water	Positive
2019-10-17	SRS	TREICHVILLE-MARCORY	Treichville	Entente	3	39	Paroisse 35		144	Bucket	Water storage containers	2	No	0	0	0	0	0	0	0	No	0	0	0	0	0	No	0	0	0	0	Domes	Ext	Water	Negative
2019-10-17	SRS	TREICHVILLE-MARCORY	Treichville	Entente	3	40	Malick		145	Barrel	Water storage containers	3	No	0	0	0	0	0	0	0	No	0	0	0	0	0	No	0	0	0	0	Domes	Ext	Water	Negative
2019-10-17	SRS	TREICHVILLE-MARCORY	Treichville	Entente	3	40	Malick		146	Bowl	Water storage containers	3	No	0	0	0	0	0	0	0	No	0	0	0	0	0	No	0	0	0	0	Domes	Ext	Water	Negative
2019-10-17	SRS	TREICHVILLE-MARCORY	Treichville	Entente	3	40	Malick		147	Bucket	Water storage containers	5	No	0	0	0	0	0	0	0	No	0	0	0	0	0	No	0	0	0	0	Domes	Ext	Water	Negative
2019-10-17	SRS	TREICHVILLE-MARCORY	Treichville	Entente	3	41	Voisin		148	Barrel	Water storage containers	2	No	0	0	0	0	0	0	0	No	0	0	0	0	0	No	0	0	0	0	Domes	Ext	Water	Negative
2019-10-17	SRS	TREICHVILLE-MARCORY	Treichville	Entente	3	41	Voisin		149	Bowl	Water storage containers	1	No	0	0	0	0	0	0	0	No	0	0	0	0	0	No	0	0	0	0	Domes	Ext	Water	Negative
2019-10-17	SRS	TREICHVILLE-MARCORY	Treichville	Entente	3	41	Voisin		150	Bucket	Water storage containers	5	No	0	0	0	0	0	0	0	No	0	0	0	0	0	No	0	0	0	0	Domes	Ext	Water	Negative
2019-10-17	SRS	TREICHVILLE-MARCORY	Treichville	Entente	3	42	Resto		151	Bowl	Water storage containers	6	No	0	0	0	0	0	0	0	No	0	0	0	0	0	No	0	0	0	0	Domes	Ext	Water	Negative
2019-10-17	SRS	TREICHVILLE-MARCORY	Treichville	Entente	3	42	Resto		152	Bucket	Water storage containers	10	No	0	0	0	0	0	0	0	No	0	0	0	0	0	No	0	0	0	0	Domes	Ext	Water	Negative
2019-10-17	SRS	TREICHVILLE-MARCORY	Treichville	Entente	3	42	Resto		153	Plate	Water storage containers	1	No	0	0	0	0	0	0	0	No	0	0	0	0	0	No	0	0	0	0	Domes	Ext	Water	Negative
2019-10-17	SRS	TREICHVILLE-MARCORY	Treichville	Entente	3	42	Resto		154	Can	Water storage containers	1	Yes	0	0	3	17	20	10	30	No	0	0	0	0	0	No	0	0	0	0	Domes	Ext	Water	Positive
2019-10-17	SRS	TREICHVILLE-MARCORY	Treichville	Entente	3	43	Prési Franck		155	Bucket	Water storage containers	4	No	0	0	0	0	0	0	0	No	0	0	0	0	0	No	0	0	0	0	Domes	Int	Water	Negative
2019-10-17	SRS	TREICHVILLE-MARCORY	Treichville	Entente	3	43	Prési Franck		156	Cover	Water storage containers	1	No	0	0	0	0	0	0	0	No	0	0	0	0	0	No	0	0	0	0	Domes	Ext	Water	Negative
2019-10-17	SRS	TREICHVILLE-MARCORY	Treichville	Entente	3	44	Vieux Soline		157	Bucket	Discarded containers	1	No	0	0	0	0	0	0	0	No	0	0	0	0	0	No	0	0	0	0	Perido	Ext	Water	Negative
2019-10-17	SRS	TREICHVILLE-MARCORY	Treichville	Entente	3	45	Prési CGQ		158	Cover	Water storage containers	1	No	0	0	0	0	0	0	0	No	0	0	0	0	0	No	0	0	0	0	Domes	Ext	Water	Negative
2019-10-17	SRS	TREICHVILLE-MARCORY	Treichville	Entente	3	45	Prési CGQ		159	Bucket	Water storage containers	1	No	0	0	0	0	0	0	0	No	0	0	0	0	0	No	0	0	0	0	Domes	Ext	Water	Negative
2019-10-17	SRS	TREICHVILLE-MARCORY	Treichville	Entente	3	45	Prési CGQ		160	Drum	Water storage containers	1	No	0	0	0	0	0	0	0	No	0	0	0	0	0	No	0	0	0	0	Domes	Ext	Water	Negative
2019-10-17	SRS	TREICHVILLE-MARCORY	Treichville	Entente	3	45	Prési CGQ		161	Bucket	Water storage containers	1	Yes	5	48	16	39	108	45	153	Yes	0	1	1	0	0	No	0	0	0	0	Domes	Ext	Water	Positive
2019-10-17	SRS	TREICHVILLE-MARCORY	Treichville	Entente	3	46	Voisin Prési		162	Drum	Water storage containers	3	No	0	0	0	0	0	0	0	No	0	0	0	0	0	No	0	0	0	0	Domes	Ext	Water	Negative
2019-10-17	SRS	TREICHVILLE-MARCORY	Treichville	Entente	3	46	Voisin Prési		163	Bucket	Water storage containers	1	No	0	0	0	0	0	0	0	No	0	0	0	0	0	No	0	0	0	0	Domes	Ext	Water	Negative
2019-10-17	SRS	TREICHVILLE-MARCORY	Treichville	Entente	3	46	Voisin Prési		164	Bowl	Water storage containers	2	No	0	0	0	0	0	0	0	No	0	0	0	0	0	No	0	0	0	0	Domes	Ext	Water	Negative
2019-10-17	SRS	TREICHVILLE-MARCORY	Treichville	Entente	3	47	Prési Lakwa		165	Bowl	Water storage containers	2	No	0	0	0	0	0	0	0	No	0	0	0	0	0	No	0	0	0	0	Domes	Ext	Water	Negative
2019-10-17	SRS	TREICHVILLE-MARCORY	Treichville	Entente	3	47	Prési Lakwa		166	Bucket	Water storage containers	3	No	0	0	0	0	0	0	0	No	0	0	0	0	0	No	0	0	0	0	Domes	Ext	Water	Negative
2019-10-17	SRS	TREICHVILLE-MARCORY	Treichville	Entente	3	48	Ministre sport		167	Drum	Water storage containers	4	No	0	0	0	0	0	0	0	No	0	0	0	0	0	No	0	0	0	0	Domes	Ext	Water	Negative
2019-10-17	SRS	TREICHVILLE-MARCORY	Treichville	Entente	3	48	Ministre sport		168	Bowl	Water storage containers	1	No	0	0	0	0	0	0	0	No	0	0	0	0	0	No	0	0	0	0	Domes	Ext	Water	Negative
2019-10-17	SRS	TREICHVILLE-MARCORY	Treichville	Entente	3	49	Maman Divine		169	Bowl	Water storage containers	1	No	0	0	0	0	0	0	0	No	0	0	0	0	0	No	0	0	0	0	Domes	Ext	Water	Negative
2019-10-17	SRS	TREICHVILLE-MARCORY	Treichville	Entente	3	49	Maman Divine		170	Bucket	Water storage containers	2	No	0	0	0	0	0	0	0	No	0	0	0	0	0	No	0	0	0	0	Domes	Ext	Water	Negative
2019-10-17	SRS	TREICHVILLE-MARCORY	Treichville	Entente	3	49	Maman Divine		171	Can	Water storage containers	1	No	0	0	0	0	0	0	0	No	0	0	0	0	0	No	0	0	0	0	Domes	Ext	Water	Negative
2019-10-17	SRS	TREICHVILLE-MARCORY	Treichville	Entente	3	50	Garba		173	Bucket	Water storage containers	1	Yes	0	0	0	2	2	0	2	No	0	0	0	0	0	No	0	0	0	0	Domes	Ext	Water	Positive
2019-10-17	SRS	TREICHVILLE-MARCORY	Treichville	Entente	3	50	Garba		174	Paint can	Water storage containers	1	Yes	2	0	0	4	6	3	9	No	0	0	0	0	0	No	0	0	0	0	Domes	Ext	Water	Positive
2019-10-17	SRS	TREICHVILLE-MARCORY	Treichville	Entente	3	50	Garba		175	Cover	Water storage containers	1	Yes	0	2	4	2	8	0	8	No	0	0	0	0	0	No	0	0	0	0	Domes	Ext	Water	Positive
2019-10-17	SRS	TREICHVILLE-MARCORY	Treichville	Entente	3	50	Garba		176	Paint can	Water storage containers	1	Yes	3	4	2	5	14	2	16	No	0	0	0	0	0	No	0	0	0	0	Domes	Ext	Water	Positive
2019-10-17	SRS	TREICHVILLE-MARCORY	Treichville	Entente	3	50	Garba		177	Paint can	Water storage containers	1	Yes	17	65	159	0	241	9	250	No	0	0	0	0	0	No	0	0	0	0	Domes	Ext	Water	Positive
2019-10-17	SRS	TREICHVILLE-MARCORY	Treichville	Entente	3	50	Garba		178	Paint can	Water storage containers	1	Yes	1	0	0	8	9	15	24	No	0	0	0	0	0	No	0	0	0	0	Domes	Ext	Water	Positive
2019-10-17	SRS	TREICHVILLE-MARCORY	Treichville	Entente	3	50	Garba		179	Bucket	Water storage containers	2	No	0	0	0	0	0	0	0	No	0	0	0	0	0	No	0	0	0	0	Domes	Ext	Water	Negative
2019-10-17	SRS	TREICHVILLE-MARCORY	Treichville	Entente	3	50	Garba		180	Can	Water storage containers	1	No	0	0	0	0	0	0	0	No	0	0	0	0	0	No	0	0	0	0	Domes	Ext	Water	Negative
2019-10-17	SRS	TREICHVILLE-MARCORY	Treichville	Entente	3	50	Garba		181	disposable cup	Discarded containers	1	No	0	0	0	0	0	0	0	No	0	0	0	0	0	No	0	0	0	0	Domes	Ext	Water	Negative
2019-10-17	SRS	TREICHVILLE-MARCORY	Treichville	Entente	3	50	Garba		182	Bowl	Water storage containers	1	No	0	0	0	0	0	0	0	No	0	0	0	0	0	No	0	0	0	0	Domes	Ext	Water	Negative
2019-10-17	SRS	TREICHVILLE-MARCORY	Treichville	Entente	3	50	Garba		183	Taro leaves	Natural breeding site	3	No	0	0	0	0	0	0	0	No	0	0	0	0	0	No	0	0	0	0	Domes	Ext	Water	Negative
2019-10-17	SRS	TREICHVILLE-MARCORY	Treichville	Entente	3	51	Famille Miezan		184	Bowl	Water storage containers	1	No	0	0	0	0	0	0	0	No	0	0	0	0	0	No	0	0	0	0	Domes	Ext	Water	Negative
2019-10-17	SRS	TREICHVILLE-MARCORY	Treichville	Entente	3	51	Famille Miezan		185	Drum	Water storage containers	1	No	0	0	0	0	0	0	0	No	0	0	0	0	0	No	0	0	0	0	Domes	Ext	Water	Negative
2019-10-17	SRS	TREICHVILLE-MARCORY	Treichville	Entente	3	51	Famille Miezan		186	Bucket	Water storage containers	1	No	0	0	0	0	0	0	0	No	0	0	0	0	0	No	0	0	0	0	Domes	Ext	Water	Negative
2019-10-17	SRS	TREICHVILLE-MARCORY	Treichville	Entente	3	52	Charbon		187	Cover	Discarded containers	13	No	0	0	0	0	0	0	0	No	0	0	0	0	0	No	0	0	0	0	Perido	Ext	Water	Negative
2019-10-17	SRS	TREICHVILLE-MARCORY	Treichville	Entente	3	52	Charbon		188	Bucket	Water storage containers	1	No	0	0	0	0	0	0	0	No	0	0	0	0	0	No	0	0	0	0	Domes	Ext	Water	Negative
2019-10-17	SRS	TREICHVILLE-MARCORY	Treichville	Entente	3	53	Baldini		189	Drum	Water storage containers	1	No	0	0	0	0	0	0	0	No	0	0	0	0	0	No	0	0	0	0	Domes	Ext	Water	Negative
2019-10-17	SRS	TREICHVILLE-MARCORY	Treichville	Entente	3	54	Ancien		190	Bucket	Water storage containers	5	No	0	0	0	0	0	0	0	No	0	0	0	0	0	No	0	0	0	0	Domes	Ext	Water	Negative
2019-10-17	SRS	TREICHVILLE-MARCORY	Treichville	Entente	3	54	Ancien		191	Can	Water storage containers	1	No	0	0	0	0	0	0	0	No	0	0	0	0	0	No	0	0	0	0	Domes	Ext	Water	Negative
2019-10-17	SRS	TREICHVILLE-MARCORY	Treichville	Entente	3	54	Ancien		192	Tires	Tires	1	No	0	0	0	0	0	0	0	No	0	0	0	0	0	No	0	0	0	0	Perido	Ext	Water	Negative
2019-10-17	SRS	TREICHVILLE-MARCORY	Treichville	Entente	3	56	Ebebyow		194	Drum	Water storage containers	2	No	0	0	0	0	0	0	0	No	0	0	0	0	0	No	0	0	0	0	Domes	Ext	Water	Negative
2019-10-17	SRS	TREICHVILLE-MARCORY	Treichville	Entente	3	56	Ebebyow		195	Bucket	Water storage containers	3	No	0	0	0	0	0	0	0	No	0	0	0	0	0	No	0	0	0	0	Domes	Ext	Water	Negative
2019-10-17	SRS	TREICHVILLE-MARCORY	Treichville	Entente	3	56	Ebebyow		196	Bowl	Water storage containers	2	No	0	0	0	0	0	0	0	No	0	0	0	0	0	No	0	0	0	0	Domes	Ext	Water	Negative
2019-10-22	SRS	TREICHVILLE-MARCORY	Treichville	Entente	4	57	Dioula		197	Barrel	Water storage containers	2	No	0	0	0	0	0	0	0	No	0	0	0	0	0	No	0	0	0	0	Domes	Ext	Water	Negative
2019-10-22	SRS	TREICHVILLE-MARCORY	Treichville	Entente	4	57	Dioula		198	Bowl	Water storage containers	5	No	0	0	0	0	0	0	0	No	0	0	0	0	0	No	0	0	0	0	Domes	Ext	Water	Negative
2019-10-22	SRS	TREICHVILLE-MARCORY	Treichville	Entente	4	57	Dioula		199	Bucket	Water storage containers	4	No	0	0	0	0	0	0	0	No	0	0	0	0	0	No	0	0	0	0	Domes	Ext	Water	Negative
2019-10-22	SRS	TREICHVILLE-MARCORY	Treichville	Entente	4	58	Côté Agni		200	Bowl	Water storage containers	5	Yes	0	0	0	1	1	0	1	No	0	0	0	0	0	No	0	0	0	0	Domes	Ext	Water	Positive
2019-10-22	SRS	TREICHVILLE-MARCORY	Treichville	Entente	4	59	Famille Bouba		201	Bowl	Water storage containers	1	No	0	0	0	0	0	0	0	No	0	0	0	0	0	No	0	0	0	0	Domes	Ext	Water	Negative
2019-10-22	SRS	TREICHVILLE-MARCORY	Treichville	Entente	4	61	Adjoint Imam		203	Barrel	Water storage containers	1	No	0	0	0	0	0	0	0	No	0	0	0	0	0	No	0	0	0	0	Domes	Ext	Water	Negative
2019-10-22	SRS	TREICHVILLE-MARCORY	Treichville	Entente	4	62	Famille Ouat 98		204	Bowl	Water storage containers	1	Yes	18	15	7	2	42	2	44	No	0	0	0	0	0	No	0	0	0	0	Domes	Ext	Water	Positive
2019-10-22	SRS	TREICHVILLE-MARCORY	Treichville	Entente	4	62	Famille Ouat 98		205	Bowl	Water storage containers	3	No	0	0	0	0	0	0	0	No	0	0	0	0	0	No	0	0	0	0	Domes	Ext	Water	Negative
2019-10-22	SRS	TREICHVILLE-MARCORY	Treichville	Entente	4	62	Famille Ouat 98		206	Bucket	Water storage containers	5	No	0	0	0	0	0	0	0	No	0	0	0	0	0	No	0	0	0	0	Domes	Ext	Water	Negative
2019-10-22	SRS	TREICHVILLE-MARCORY	Treichville	Entente	4	62	Famille Ouat 98		207	Bucket	Water storage containers	1	Yes	28	10	2	7	47	0	47	No	0	0	0	0	0	Yes	0	3	0	0	Domes	Ext	Water	Positive
2019-10-22	SRS	TREICHVILLE-MARCORY	Treichville	Entente	4	62	Famille Ouat 98		208	Tires	Water storage containers	1	Yes	5	4	2	8	19	11	30	No	0	0	0	0	0	Yes	1	0	0	0	Domes	Ext	Water	Positive
2019-10-22	SRS	TREICHVILLE-MARCORY	Treichville	Entente	4	63	Famille Moum		209	Bucket	Water storage containers	1	Yes	4	44	108	34	190	6	196	No	0	0	0	0	0	No	0	0	0	0	Domes	Ext	Water	Positive
2019-10-22	SRS	TREICHVILLE-MARCORY	Treichville	Entente	4	64	Maman Chantale		211	Cover	Water storage containers	1	Yes	42	19	38	17	116	5	121	No	0	0	0	0	0	No	0	0	0	0	Domes	Ext	Water	Positive
2019-10-22	SRS	TREICHVILLE-MARCORY	Treichville	Entente	4	64	Maman Chantale		214	Bowl	Water storage containers	1	No	0	0	0	0	0	0	0	No	0	0	0	0	0	No	0	0	0	0	Domes	Ext	Water	Negative
2019-10-22	SRS	TREICHVILLE-MARCORY	Treichville	Entente	4	65	Famille Blanchard		215	Tires	Tires	1	Yes	160	15	26	35	236	15	251	No	0	0	0	0	0	Yes	1	0	0	0	Perido	Ext	Water	Positive
2019-10-22	SRS	TREICHVILLE-MARCORY	Treichville	Entente	4	66	Famille Kouadio		216	Paint can	Discarded containers	1	Yes	0	3	9	20	32	1	33	No	0	0	0	0	0	No	0	0	0	0	Perido	Ext	Water	Positive
2019-10-22	SRS	TREICHVILLE-MARCORY	Treichville	Entente	4	66	Famille Kouadio		217	Bucket	Discarded containers	1	No	0	0	0	0	0	0	0	No	0	0	0	0	0	No	0	0	0	0	Perido	Ext	Water	Negative
2019-10-22	SRS	TREICHVILLE-MARCORY	Treichville	Entente	4	66	Famille Kouadio		218	Beer crate	Discarded containers	1	No	0	0	0	0	0	0	0	No	0	0	0	0	0	No	0	0	0	0	Domes	Ext	Water	Negative
2019-10-22	SRS	TREICHVILLE-MARCORY	Treichville	Entente	4	68	Côté Chantale		220	Tires	Tires	1	No	0	0	0	0	0	0	0	No	0	0	0	0	0	No	0	0	0	0	Perido	Ext	Water	Negative
2019-10-22	SRS	TREICHVILLE-MARCORY	Treichville	Entente	4	68	Côté Chantale		221	Bucket	Water storage containers	1	No	0	0	0	0	0	0	0	No	0	0	0	0	0	No	0	0	0	0	Domes	Ext	Water	Negative
2019-10-22	SRS	TREICHVILLE-MARCORY	Treichville	Entente	4	69	Legros		223	Bowl	Water storage containers	4	No	0	0	0	0	0	0	0	No	0	0	0	0	0	No	0	0	0	0	Domes	Ext	Water	Negative
2019-10-22	SRS	TREICHVILLE-MARCORY	Treichville	Entente	4	69	Legros		224	Drum	Water storage containers	1	No	0	0	0	0	0	0	0	No	0	0	0	0	0	No	0	0	0	0	Domes	Ext	Water	Negative
2019-10-22	SRS	TREICHVILLE-MARCORY	Treichville	Entente	4	69	Legros		225	Barrel	Water storage containers	2	No	0	0	0	0	0	0	0	No	0	0	0	0	0	No	0	0	0	0	Domes	Ext	Water	Negative
2019-10-22	SRS	TREICHVILLE-MARCORY	Treichville	Entente	4	71	Mimo		227	Bucket	Water storage containers	5	No	0	0	0	0	0	0	0	No	0	0	0	0	0	No	0	0	0	0	Domes	Ext	Water	Negative
2019-10-22	SRS	TREICHVILLE-MARCORY	Treichville	Entente	4	71	Mimo		228	Paint can	Discarded containers	2	No	0	0	0	0	0	0	0	No	0	0	0	0	0	No	0	0	0	0	Domes	Ext	Water	Negative
2019-10-22	SRS	TREICHVILLE-MARCORY	Treichville	Entente	4	73	Aladji		230	Tires	Tires	1	No	0	0	0	0	0	0	0	No	0	0	0	0	0	No	0	0	0	0	Domes	Ext	Water	Negative
2019-10-22	SRS	TREICHVILLE-MARCORY	Treichville	Entente	4	73	Aladji		231	Barrel	Water storage containers	1	No	0	0	0	0	0	0	0	No	0	0	0	0	0	No	0	0	0	0	Domes	Ext	Water	Negative
2019-10-22	SRS	TREICHVILLE-MARCORY	Treichville	Entente	4	74	Marie Paule		232	Bowl	Water storage containers	3	No	0	0	0	0	0	0	0	No	0	0	0	0	0	No	0	0	0	0	Domes	Ext	Water	Negative
2019-10-22	SRS	TREICHVILLE-MARCORY	Treichville	Entente	4	74	Marie Paule		233	Milk carton	Water storage containers	1	Yes	0	2	12	18	32	1	33	No	0	0	0	0	0	No	0	0	0	0	Domes	Ext	Water	Positive
2019-10-22	SRS	TREICHVILLE-MARCORY	Treichville	Entente	4	74	Marie Paule		234	Bucket	Water storage containers	5	No	0	0	0	0	0	0	0	No	0	0	0	0	0	No	0	0	0	0	Domes	Ext	Water	Negative
2019-10-22	SRS	TREICHVILLE-MARCORY	Treichville	Entente	4	74	Marie Paule		235	Barrel	Water storage containers	1	No	0	0	0	0	0	0	0	No	0	0	0	0	0	No	0	0	0	0	Domes	Ext	Water	Negative
2019-10-22	SRS	TREICHVILLE-MARCORY	Treichville	Entente	4	76	Fâce footballeur		237	Drum	Water storage containers	1	No	0	0	0	0	0	0	0	No	0	0	0	0	0	No	0	0	0	0	Domes	Ext	Water	Negative
2019-10-22	SRS	TREICHVILLE-MARCORY	Treichville	Entente	4	76	Fâce footballeur		238	Bucket	Water storage containers	1	No	0	0	0	0	0	0	0	No	0	0	0	0	0	No	0	0	0	0	Domes	Ext	Water	Negative
2019-10-22	SRS	TREICHVILLE-MARCORY	Treichville	Entente	4	76	Fâce footballeur		239	Bowl	Water storage containers	1	No	0	0	0	0	0	0	0	No	0	0	0	0	0	No	0	0	0	0	Domes	Ext	Water	Negative
2019-10-22	SRS	TREICHVILLE-MARCORY	Treichville	Entente	4	77	Famille Oscar		240	Tin of tomato	Discarded containers	1	Yes	0	0	2	6	8	6	14	No	0	0	0	0	0	No	0	0	0	0	Domes	Ext	Water	Positive
2019-10-22	SRS	TREICHVILLE-MARCORY	Treichville	Entente	4	77	Famille Oscar		241	Bowl	Water storage containers	2	No	0	0	0	0	0	0	0	No	0	0	0	0	0	No	0	0	0	0	Domes	Ext	Water	Negative
2019-10-26	SRS	TREICHVILLE-MARCORY	Treichville	Entente	5	78	Kassiry		242	Cover	Water storage containers	1	No	0	0	0	0	0	0	0	No	0	0	0	0	0	No	0	0	0	0	Domes	Ext	Water	Negative
2019-10-26	SRS	TREICHVILLE-MARCORY	Treichville	Entente	5	78	Kassiry		243	Laundry pot	Discarded containers	2	No	0	0	0	0	0	0	0	No	0	0	0	0	0	No	0	0	0	0	Domes	Ext	Water	Negative
2019-10-26	SRS	TREICHVILLE-MARCORY	Treichville	Entente	5	79	Fâce Kassiry		244	Can	Water storage containers	1	No	0	0	0	0	0	0	0	No	0	0	0	0	0	No	0	0	0	0	Domes	Ext	Water	Negative
2019-10-26	SRS	TREICHVILLE-MARCORY	Treichville	Entente	5	83	Sœur Adiou		249	Bowl	Water storage containers	1	Yes	6	0	0	71	77	0	77	No	0	0	0	0	0	No	0	0	0	0	Domes	Ext	Water	Positive
2019-10-26	SRS	TREICHVILLE-MARCORY	Treichville	Entente	5	83	Sœur Adiou		250	Cover	Water storage containers	1	Yes	11	2	0	4	17	2	19	No	0	0	0	0	0	No	0	0	0	0	Domes	Ext	Water	Positive
2019-10-26	SRS	TREICHVILLE-MARCORY	Treichville	Entente	5	85	Après Manzan		252	Drum	Water storage containers	3	Yes	3	0	10	19	32	5	37	No	0	0	0	0	0	No	0	0	0	0	Domes	Ext	Water	Positive
2019-10-26	SRS	TREICHVILLE-MARCORY	Treichville	Entente	5	85	Après Manzan		253	Can	Water storage containers	1	No	0	0	0	0	0	0	0	No	0	0	0	0	0	No	0	0	0	0	Domes	Ext	Water	Negative
2019-10-26	SRS	TREICHVILLE-MARCORY	Treichville	Entente	5	85	Après Manzan		254	Drum	Water storage containers	1	Yes	0	5	3	3	11	1	12	No	0	0	0	0	0	No	0	0	0	0	Domes	Ext	Water	Positive
2019-10-26	SRS	TREICHVILLE-MARCORY	Treichville	Entente	5	85	Après Manzan		255	Drum	Water storage containers	1	Yes	0	0	0	5	5	3	8	No	0	0	0	0	0	No	0	0	0	0	Domes	Ext	Water	Positive
2019-10-26	SRS	TREICHVILLE-MARCORY	Treichville	Entente	5	87	Famille Rabbé		257	Children's toys	Discarded containers	3	No	0	0	0	0	0	0	0	No	0	0	0	0	0	No	0	0	0	0	Domes	Ext	Water	Negative
2019-10-26	SRS	TREICHVILLE-MARCORY	Treichville	Entente	5	87	Famille Rabbé		258	Bucket	Water storage containers	3	No	0	0	0	0	0	0	0	No	0	0	0	0	0	No	0	0	0	0	Domes	Ext	Water	Negative
2019-10-26	SRS	TREICHVILLE-MARCORY	Treichville	Entente	5	87	Famille Rabbé		259	Can	Water storage containers	1	No	0	0	0	0	0	0	0	No	0	0	0	0	0	No	0	0	0	0	Domes	Ext	Water	Negative
2019-10-26	SRS	TREICHVILLE-MARCORY	Treichville	Entente	5	87	Famille Rabbé		260	Tin of tomato	Discarded containers	1	No	0	0	0	0	0	0	0	No	0	0	0	0	0	No	0	0	0	0	Domes	Ext	Water	Negative
2019-10-26	SRS	TREICHVILLE-MARCORY	Treichville	Entente	5	87	Famille Rabbé		261	Tires	Tires	42	No	0	0	0	0	0	0	0	No	0	0	0	0	0	No	0	0	0	0	Perido	Ext	Water	Negative
2019-10-26	SRS	TREICHVILLE-MARCORY	Treichville	Entente	5	87	Famille Rabbé		262	Tires	Tires	1	Yes	0	0	0	2	2	5	7	No	0	0	0	0	0	No	0	0	0	0	Perido	Ext	Water	Positive
2019-10-26	SRS	TREICHVILLE-MARCORY	Treichville	Entente	5	87	Famille Rabbé		263	Tires	Tires	1	Yes	0	0	16	25	41	0	41	No	0	0	0	0	0	No	0	0	0	0	Perido	Ext	Water	Positive
2019-10-26	SRS	TREICHVILLE-MARCORY	Treichville	Entente	5	87	Famille Rabbé		264	Tires	Tires	1	Yes	0	16	17	114	147	24	171	No	0	0	0	0	0	No	0	0	0	0	Perido	Ext	Water	Positive
2019-10-26	SRS	TREICHVILLE-MARCORY	Treichville	Entente	5	87	Famille Rabbé		265	Tires	Tires	1	Yes	241	219	68	29	557	7	564	No	0	0	0	0	0	No	0	0	0	0	Perido	Ext	Water	Positive
2019-10-26	SRS	TREICHVILLE-MARCORY	Treichville	Entente	5	87	Famille Rabbé		266	Tires	Tires	1	Yes	25	24	20	16	85	6	91	No	0	0	0	0	0	No	0	0	0	0	Perido	Ext	Water	Positive
2019-10-26	SRS	TREICHVILLE-MARCORY	Treichville	Entente	5	87	Famille Rabbé		267	Tires	Tires	1	Yes	59	17	18	13	107	2	109	No	0	0	0	0	0	No	0	0	0	0	Perido	Ext	Water	Positive
2019-10-26	SRS	TREICHVILLE-MARCORY	Treichville	Entente	5	87	Famille Rabbé		268	Tires	Tires	1	Yes	375	465	92	67	999	8	1007	No	0	0	0	0	0	No	0	0	0	0	Perido	Ext	Water	Positive
2019-10-26	SRS	TREICHVILLE-MARCORY	Treichville	Entente	5	88	Famille Georges		269	Paint can	Discarded containers	3	No	0	0	0	0	0	0	0	No	0	0	0	0	0	No	0	0	0	0	Domes	Ext	Water	Negative
2019-10-26	SRS	TREICHVILLE-MARCORY	Treichville	Entente	5	88	Famille Georges		270	Paint can	Discarded containers	1	Yes	3	3	10	28	44	1	45	No	0	0	0	0	0	No	0	0	0	0	Domes	Ext	Water	Positive
2019-10-26	SRS	TREICHVILLE-MARCORY	Treichville	Entente	5	88	Famille Georges		271	Can	Water storage containers	1	No	0	0	0	0	0	0	0	No	0	0	0	0	0	No	0	0	0	0	Domes	Ext	Water	Negative
2019-10-26	SRS	TREICHVILLE-MARCORY	Treichville	Entente	5	90	Bouillie		273	Bowl	Water storage containers	6	No	0	0	0	0	0	0	0	No	0	0	0	0	0	No	0	0	0	0	Domes	Ext	Water	Negative
2019-10-26	SRS	TREICHVILLE-MARCORY	Treichville	Entente	5	90	Bouillie		274	Barrel	Water storage containers	4	No	0	0	0	0	0	0	0	No	0	0	0	0	0	No	0	0	0	0	Domes	Ext	Water	Negative
2019-10-26	SRS	TREICHVILLE-MARCORY	Treichville	Entente	5	90	Bouillie		275	Bucket	Water storage containers	5	No	0	0	0	0	0	0	0	No	0	0	0	0	0	No	0	0	0	0	Domes	Ext	Water	Negative
2019-10-26	SRS	TREICHVILLE-MARCORY	Treichville	Entente	5	91	Fâce bouillie		276	Tray	Others	1	No	0	0	0	0	0	0	0	No	0	0	0	0	0	No	0	0	0	0	Domes	Ext	Water	Negative
2019-10-26	SRS	TREICHVILLE-MARCORY	Treichville	Entente	5	94	Rue 38		279	Tin of tomato	Discarded containers	1	Yes	10	9	7	46	72	0	72	No	0	0	0	0	0	No	0	0	0	0	Domes	Ext	Water	Positive
2019-10-26	SRS	TREICHVILLE-MARCORY	Treichville	Entente	5	94	Rue 38		280	Bucket	Water storage containers	1	Yes	7	8	8	44	67	0	67	No	0	0	0	0	0	No	0	0	0	0	Domes	Ext	Water	Positive
2019-10-26	SRS	TREICHVILLE-MARCORY	Treichville	Entente	5	94	Rue 38		281	Bucket	Water storage containers	3	No	0	0	0	0	0	0	0	No	0	0	0	0	0	No	0	0	0	0	Domes	Ext	Water	Negative
2019-10-26	SRS	TREICHVILLE-MARCORY	Treichville	Entente	5	94	Rue 38		282	Bowl	Water storage containers	4	No	0	0	0	0	0	0	0	No	0	0	0	0	0	No	0	0	0	0	Domes	Ext	Water	Negative
2019-10-26	SRS	TREICHVILLE-MARCORY	Treichville	Entente	5	94	Rue 38		283	Cover	Water storage containers	1	No	0	0	0	0	0	0	0	No	0	0	0	0	0	No	0	0	0	0	Domes	Ext	Water	Negative
2019-10-26	SRS	TREICHVILLE-MARCORY	Treichville	Entente	5	96	Fâce bouillie		285	Barrel	Water storage containers	3	No	0	0	0	0	0	0	0	No	0	0	0	0	0	No	0	0	0	0	Domes	Ext	Water	Negative
2019-10-26	SRS	TREICHVILLE-MARCORY	Treichville	Entente	5	96	Fâce bouillie		286	Can	Water storage containers	2	No	0	0	0	0	0	0	0	No	0	0	0	0	0	No	0	0	0	0	Domes	Ext	Water	Negative
2019-10-26	SRS	TREICHVILLE-MARCORY	Treichville	Entente	5	96	Fâce bouillie		287	Tin can	Discarded containers	1	Yes	11	5	3	5	24	2	26	No	0	0	0	0	0	No	0	0	0	0	Perido	Ext	Water	Positive
2019-10-26	SRS	TREICHVILLE-MARCORY	Treichville	Entente	5	96	Fâce bouillie		288	disposable cup	Discarded containers	1	No	0	0	0	0	0	0	0	No	0	0	0	0	0	No	0	0	0	0	Domes	Ext	Water	Negative
2019-10-26	SRS	TREICHVILLE-MARCORY	Treichville	Entente	5	97	Véro		289	Barrel	Water storage containers	1	No	0	0	0	0	0	0	0	No	0	0	0	0	0	No	0	0	0	0	Domes	Ext	Water	Negative
2019-10-26	SRS	TREICHVILLE-MARCORY	Treichville	Entente	5	97	Véro		290	Bucket	Water storage containers	1	No	0	0	0	0	0	0	0	No	0	0	0	0	0	No	0	0	0	0	Domes	Ext	Water	Negative
2019-10-26	SRS	TREICHVILLE-MARCORY	Treichville	Entente	5	98	Brique		291	Barrel	Water storage containers	1	No	0	0	0	0	0	0	0	No	0	0	0	0	0	No	0	0	0	0	Domes	Ext	Water	Negative
2019-10-26	SRS	TREICHVILLE-MARCORY	Treichville	Entente	5	98	Brique		292	Tank	Water storage containers	1	No	0	0	0	0	0	0	0	No	0	0	0	0	0	No	0	0	0	0	Domes	Ext	Water	Negative
2019-10-26	SRS	TREICHVILLE-MARCORY	Treichville	Entente	5	98	Brique		293	Paint can	Water storage containers	3	No	0	0	0	0	0	0	0	No	0	0	0	0	0	No	0	0	0	0	Domes	Ext	Water	Negative
2019-11-12	SRS	COCODY-BINGERVILLE	Cocody	Anono	1	1	Cours 1		1	Tires	Tires	1	Yes	41	9	24	33	107	22	129	No	0	0	0	0	0	No	0	0	0	0	Domes	Ext	Water	Positive
2019-11-12	SRS	COCODY-BINGERVILLE	Cocody	Anono	1	1	Cours 1		2	Tarpaulin	Others	1	Yes	0	3	0	0	3	0	3	No	0	0	0	0	0	No	0	0	0	0	Domes	Ext	Water	Positive
2019-11-12	SRS	COCODY-BINGERVILLE	Cocody	Anono	1	1	Cours 1		3	Plate	Discarded containers	1	Yes	21	11	27	2	61	0	61	No	0	0	0	0	0	No	0	0	0	0	Domes	Ext	Water	Positive
2019-11-12	SRS	COCODY-BINGERVILLE	Cocody	Anono	1	1	Cours 1		4	Barrel	Water storage containers	2	No	0	0	0	0	0	0	0	No	0	0	0	0	0	No	0	0	0	0	Domes	Ext	Water	Negative
2019-11-12	SRS	COCODY-BINGERVILLE	Cocody	Anono	1	1	Cours 1		5	Plate	Discarded containers	1	No	0	0	0	0	0	0	0	No	0	0	0	0	0	No	0	0	0	0	Domes	Ext	Water	Negative
2019-11-12	SRS	COCODY-BINGERVILLE	Cocody	Anono	1	1	Cours 1		6	Tires	Tires	1	No	0	0	0	0	0	0	0	No	0	0	0	0	0	No	0	0	0	0	Perido	Ext	Water	Negative
2019-11-12	SRS	COCODY-BINGERVILLE	Cocody	Anono	1	2	Cours 3		7	Bowl	Water storage containers	2	No	0	0	0	0	0	0	0	No	0	0	0	0	0	No	0	0	0	0	Domes	Ext	Water	Negative
2019-11-12	SRS	COCODY-BINGERVILLE	Cocody	Anono	1	3	Cours 5		8	Can	Water storage containers	10	No	0	0	0	0	0	0	0	No	0	0	0	0	0	No	0	0	0	0	Domes	Ext	Water	Negative
2019-11-12	SRS	COCODY-BINGERVILLE	Cocody	Anono	1	3	Cours 5		9	Bucket	Water storage containers	3	No	0	0	0	0	0	0	0	No	0	0	0	0	0	No	0	0	0	0	Domes	Ext	Water	Negative
2019-11-12	SRS	COCODY-BINGERVILLE	Cocody	Anono	1	3	Cours 5		10	Bowl	Water storage containers	2	No	0	0	0	0	0	0	0	No	0	0	0	0	0	No	0	0	0	0	Domes	Ext	Water	Negative
2019-11-12	SRS	COCODY-BINGERVILLE	Cocody	Anono	1	3	Cours 5		11	Tires	Tires	1	No	0	0	0	0	0	0	0	No	0	0	0	0	0	No	0	0	0	0	Perido	Ext	Water	Negative
2019-11-12	SRS	COCODY-BINGERVILLE	Cocody	Anono	1	4	Cours Ebrié		12	Bowl	Water storage containers	1	Yes	8	0	2	11	21	0	21	No	0	0	0	0	0	No	0	0	0	0	Domes	Ext	Water	Positive
2019-11-12	SRS	COCODY-BINGERVILLE	Cocody	Anono	1	4	Cours Ebrié		13	Bowl	Water storage containers	4	No	0	0	0	0	0	0	0	No	0	0	0	0	0	No	0	0	0	0	Domes	Ext	Water	Negative
2019-11-12	SRS	COCODY-BINGERVILLE	Cocody	Anono	1	4	Cours Ebrié		14	Barrel	Water storage containers	1	No	0	0	0	0	0	0	0	No	0	0	0	0	0	No	0	0	0	0	Perido	Ext	Water	Negative
2019-11-12	SRS	COCODY-BINGERVILLE	Cocody	Anono	1	5	Près boutique		15	Tires	Tires	1	No	0	0	0	0	0	0	0	No	0	0	0	0	0	No	0	0	0	0	Domes	Ext	Water	Negative
2019-11-12	SRS	COCODY-BINGERVILLE	Cocody	Anono	1	5	Près boutique		16	Bucket	Water storage containers	1	No	0	0	0	0	0	0	0	No	0	0	0	0	0	No	0	0	0	0	Domes	Ext	Water	Negative
2019-11-12	SRS	COCODY-BINGERVILLE	Cocody	Anono	1	5	Près boutique		17	Can	Discarded containers	1	No	0	0	0	0	0	0	0	No	0	0	0	0	0	No	0	0	0	0	Perido	Ext	Water	Negative
2019-11-12	SRS	COCODY-BINGERVILLE	Cocody	Anono	1	5	Près boutique		18	Tarpaulin	Others	1	No	0	0	0	0	0	0	0	No	0	0	0	0	0	No	0	0	0	0	Perido	Ext	Water	Negative
2019-11-12	SRS	COCODY-BINGERVILLE	Cocody	Anono	1	5	Près boutique		19	Tires	Tires	3	No	0	0	0	0	0	0	0	No	0	0	0	0	0	No	0	0	0	0	Perido	Ext	Water	Negative
2019-11-12	SRS	COCODY-BINGERVILLE	Cocody	Anono	1	6	Cours Ghanéen		20	Tires	Tires	1	Yes	0	0	5	4	9	18	27	No	0	0	0	0	0	No	0	0	0	0	Domes	Ext	Water	Positive
2019-11-12	SRS	COCODY-BINGERVILLE	Cocody	Anono	1	6	Cours Ghanéen		21	Tires	Tires	1	Yes	0	7	18	11	36	0	36	No	0	0	0	0	0	No	0	0	0	0	Perido	Ext	Water	Positive
2019-11-12	SRS	COCODY-BINGERVILLE	Cocody	Anono	1	6	Cours Ghanéen		22	Tires	Tires	1	Yes	3	11	1	4	19	0	19	No	0	0	0	0	0	No	0	0	0	0	Perido	Ext	Water	Positive
2019-11-12	SRS	COCODY-BINGERVILLE	Cocody	Anono	1	6	Cours Ghanéen		23	Tires	Tires	1	Yes	7	0	2	2	11	0	11	No	0	0	0	0	0	No	0	0	0	0	Perido	Ext	Water	Positive
2019-11-12	SRS	COCODY-BINGERVILLE	Cocody	Anono	1	6	Cours Ghanéen		24	Tires	Tires	1	Yes	2	1	2	7	12	5	17	No	0	0	0	0	0	No	0	0	0	0	Perido	Ext	Water	Positive
2019-11-12	SRS	COCODY-BINGERVILLE	Cocody	Anono	1	6	Cours Ghanéen		25	Tires	Tires	1	Yes	4	16	4	7	31	0	31	No	0	0	0	0	0	No	0	0	0	0	Perido	Ext	Water	Positive
2019-11-12	SRS	COCODY-BINGERVILLE	Cocody	Anono	1	6	Cours Ghanéen		26	Tires	Tires	1	Yes	61	3	8	5	77	0	77	No	0	0	0	0	0	No	0	0	0	0	Perido	Ext	Water	Positive
2019-11-12	SRS	COCODY-BINGERVILLE	Cocody	Anono	1	6	Cours Ghanéen		27	Tires	Tires	1	Yes	22	83	0	2	107	4	111	No	0	0	0	0	0	Yes	9	0	0	0	Perido	Ext	Water	Positive
2019-11-12	SRS	COCODY-BINGERVILLE	Cocody	Anono	1	6	Cours Ghanéen		28	Tires	Tires	1	Yes	32	26	33	37	128	0	128	No	0	0	0	0	0	Yes	0	2	0	0	Perido	Ext	Water	Positive
2019-11-12	SRS	COCODY-BINGERVILLE	Cocody	Anono	1	6	Cours Ghanéen		29	Tires	Tires	21	No	0	0	0	0	0	0	0	No	0	0	0	0	0	No	0	0	0	0	Perido	Ext	Water	Negative
2019-11-12	SRS	COCODY-BINGERVILLE	Cocody	Anono	1	7	Cours Attié		30	Can	Water storage containers	1	Yes	2	5	5	3	15	0	15	No	0	0	0	0	0	No	0	0	0	0	Domes	Ext	Water	Positive
2019-11-12	SRS	COCODY-BINGERVILLE	Cocody	Anono	1	7	Cours Attié		31	Barrel	Water storage containers	1	No	0	0	0	0	0	0	0	No	0	0	0	0	0	No	0	0	0	0	Domes	Ext	Water	Negative
2019-11-12	SRS	COCODY-BINGERVILLE	Cocody	Anono	1	7	Cours Attié		32	Barrel	Water storage containers	1	Yes	5	21	38	17	81	9	90	No	0	0	0	0	0	No	0	0	0	0	Domes	Ext	Water	Positive
2019-11-12	SRS	COCODY-BINGERVILLE	Cocody	Anono	1	7	Cours Attié		33	Bowl	Water storage containers	1	Yes	0	0	0	3	3	0	3	Yes	0	0	0	7	0	No	0	0	0	0	Domes	Ext	Water	Positive
2019-11-12	SRS	COCODY-BINGERVILLE	Cocody	Anono	1	7	Cours Attié		34	Can	Discarded containers	1	No	0	0	0	0	0	0	0	No	0	0	0	0	0	No	0	0	0	0	Perido	Ext	Water	Negative
2019-11-12	SRS	COCODY-BINGERVILLE	Cocody	Anono	1	7	Cours Attié		35	Can	Water storage containers	1	No	0	0	0	0	0	0	0	No	0	0	0	0	0	No	0	0	0	0	Domes	Ext	Water	Negative
2019-11-12	SRS	COCODY-BINGERVILLE	Cocody	Anono	1	7	Cours Attié		36	Bucket	Water storage containers	1	No	0	0	0	0	0	0	0	No	0	0	0	0	0	No	0	0	0	0	Domes	Ext	Water	Negative
2019-11-12	SRS	COCODY-BINGERVILLE	Cocody	Anono	1	7	Cours Attié		37	Bowl	Water storage containers	1	No	0	0	0	0	0	0	0	No	0	0	0	0	0	No	0	0	0	0	Domes	Ext	Water	Negative
2019-11-12	SRS	COCODY-BINGERVILLE	Cocody	Anono	1	8	Cours Peuls		38	Barrel	Water storage containers	1	Yes	1	0	7	0	8	0	8	No	0	0	0	0	0	No	0	0	0	0	Domes	Ext	Water	Positive
2019-11-12	SRS	COCODY-BINGERVILLE	Cocody	Anono	2	9	491(036)		39	Tires	Tires	1	Yes	0	4	7	3	14	2	16	No	0	0	0	0	0	No	0	0	0	0	Perido	Ext	Water	Positive
2019-11-12	SRS	COCODY-BINGERVILLE	Cocody	Anono	2	9	491(036)		40	Thermox	Discarded containers	1	Yes	50	148	131	111	440	5	445	No	0	0	0	0	0	No	0	0	0	0	Domes	Ext	Water	Positive
2019-11-12	SRS	COCODY-BINGERVILLE	Cocody	Anono	2	9	491(036)		41	Can	Water storage containers	1	Yes	25	5	3	1	34	3	37	No	0	0	0	0	0	No	0	0	0	0	Domes	Ext	Water	Positive
2019-11-12	SRS	COCODY-BINGERVILLE	Cocody	Anono	2	9	491(036)		42	Can	Water storage containers	1	Yes	8	2	1	6	17	1	18	No	0	0	0	0	0	No	0	0	0	0	Domes	Ext	Water	Positive
2019-11-12	SRS	COCODY-BINGERVILLE	Cocody	Anono	2	9	491(036)		43	Can	Water storage containers	1	Yes	1	0	3	0	4	0	4	No	0	0	0	0	0	No	0	0	0	0	Domes	Ext	Water	Positive
2019-11-12	SRS	COCODY-BINGERVILLE	Cocody	Anono	2	9	491(036)		44	Can	Water storage containers	1	Yes	4	0	0	7	11	1	12	No	0	0	0	0	0	No	0	0	0	0	Domes	Ext	Water	Positive
2019-11-12	SRS	COCODY-BINGERVILLE	Cocody	Anono	2	9	491(036)		45	Can	Water storage containers	3	No	0	0	0	0	0	0	0	No	0	0	0	0	0	No	0	0	0	0	Domes	Ext	Water	Negative
2019-11-12	SRS	COCODY-BINGERVILLE	Cocody	Anono	2	9	491(036)		46	Night vase	Discarded containers	1	Yes	0	0	3	6	9	0	9	No	0	0	0	0	0	No	0	0	0	0	Domes	Ext	Water	Positive
2019-11-12	SRS	COCODY-BINGERVILLE	Cocody	Anono	2	9	491(036)		47	Bucket	Water storage containers	1	Yes	5	1	1	0	7	0	7	No	0	0	0	0	0	No	0	0	0	0	Domes	Ext	Water	Positive
2019-11-12	SRS	COCODY-BINGERVILLE	Cocody	Anono	2	9	491(036)		48	Yoghurt pot	Discarded containers	1	Yes	5	0	1	1	7	0	7	No	0	0	0	0	0	No	0	0	0	0	Domes	Ext	Water	Positive
2019-11-12	SRS	COCODY-BINGERVILLE	Cocody	Anono	2	9	491(036)		49	Barrel	Water storage containers	1	Yes	0	0	1	2	3	0	3	No	0	0	0	0	0	No	0	0	0	0	Domes	Ext	Water	Positive
2019-11-12	SRS	COCODY-BINGERVILLE	Cocody	Anono	2	9	491(036)		50	Barrel	Water storage containers	1	No	0	0	0	0	0	0	0	No	0	0	0	0	0	No	0	0	0	0	Domes	Ext	Water	Negative
2019-11-12	SRS	COCODY-BINGERVILLE	Cocody	Anono	2	9	491(036)		51	Bucket	Water storage containers	1	No	0	0	0	0	0	0	0	No	0	0	0	0	0	No	0	0	0	0	Domes	Ext	Water	Negative
2019-11-12	SRS	COCODY-BINGERVILLE	Cocody	Anono	2	9	491(036)		52	Tires	Tires	22	No	0	0	0	0	0	0	0	No	0	0	0	0	0	No	0	0	0	0	Perido	Ext	Water	Negative
2019-11-12	SRS	COCODY-BINGERVILLE	Cocody	Anono	2	10	374(037)		53	Can	Water storage containers	2	No	0	0	0	0	0	0	0	No	0	0	0	0	0	No	0	0	0	0	Domes	Int	Water	Negative
2019-11-12	SRS	COCODY-BINGERVILLE	Cocody	Anono	2	12	GPS 039		55	Paint can	Water storage containers	2	No	0	0	0	0	0	0	0	No	0	0	0	0	0	No	0	0	0	0	Domes	Ext	Water	Negative
2019-11-12	SRS	COCODY-BINGERVILLE	Cocody	Anono	2	12	GPS 039		56	Tires	Tires	1	No	0	0	0	0	0	0	0	No	0	0	0	0	0	No	0	0	0	0	Domes	Ext	Water	Negative
2019-11-12	SRS	COCODY-BINGERVILLE	Cocody	Anono	2	12	GPS 039		57	Tires	Tires	1	Yes	42	0	6	0	48	2	50	Yes		11	9	0	0	No	0	0	0	0	Domes	Ext	Water	Positive
2019-11-12	SRS	COCODY-BINGERVILLE	Cocody	Anono	2	12	GPS 039		58	Cover	Water storage containers	1	Yes	71	74	7	57	209	80	289	No	0	0	0	0	0	No	0	0	0	0	Domes	Ext	Water	Positive
2019-11-12	SRS	COCODY-BINGERVILLE	Cocody	Anono	2	12	GPS 039		59	watering trough	Water storage containers	1	No	0	0	0	0	0	0	0	No	0	0	0	0	0	No	0	0	0	0	Domes	Ext	Water	Negative
2019-11-12	SRS	COCODY-BINGERVILLE	Cocody	Anono	2	13	GPS 041		60	Bowl	Water storage containers	5	No	0	0	0	0	0	0	0	No	0	0	0	0	0	No	0	0	0	0	Domes	Ext	Water	Negative
2019-11-12	SRS	COCODY-BINGERVILLE	Cocody	Anono	2	13	GPS 041		61	Tires	Tires	1	Yes	101	6	3	2	112	0	112	Yes	0	17	0	0	0	No	0	0	0	0	Perido	Ext	Water	Positive
2019-11-12	SRS	COCODY-BINGERVILLE	Cocody	Anono	2	14	GPS 042		62	Can	Water storage containers	3	No	0	0	0	0	0	0	0	No	0	0	0	0	0	No	0	0	0	0	Domes	Ext	Water	Negative
2019-11-12	SRS	COCODY-BINGERVILLE	Cocody	Anono	2	15	GPS 043		64	Barrel	Water storage containers	2	No	0	0	0	0	0	0	0	No	0	0	0	0	0	No	0	0	0	0	Domes	Ext	Water	Negative
2019-11-12	SRS	COCODY-BINGERVILLE	Cocody	Anono	2	16	GPS 044		65	Tires	Tires	1	Yes	248	185	88	11	532	4	536	Yes	0	0	0	2	0	No	0	0	0	0	Perido	Ext	Water	Positive
2019-11-12	SRS	COCODY-BINGERVILLE	Cocody	Anono	2	17	GPS 045		66	Can	Water storage containers	1	Yes	0	3	0	0	3	0	3	No	0	0	0	0	0	No	0	0	0	0	Domes	Ext	Water	Positive
2019-11-12	SRS	COCODY-BINGERVILLE	Cocody	Anono	2	17	GPS 045		67	Can	Water storage containers	1	Yes	0	0	0	1	1	4	5	No	0	0	0	0	0	No	0	0	0	0	Domes	Ext	Water	Positive
2019-11-12	SRS	COCODY-BINGERVILLE	Cocody	Anono	2	17	GPS 045		68	Can	Water storage containers	1	Yes	0	9	4	0	13	0	13	No	0	0	0	0	0	No	0	0	0	0	Domes	Ext	Water	Positive
2019-11-12	SRS	COCODY-BINGERVILLE	Cocody	Anono	2	17	GPS 045		69	Can	Water storage containers	1	Yes	5	1	3	0	9	0	9	No	0	0	0	0	0	No	0	0	0	0	Domes	Ext	Water	Positive
2019-11-12	SRS	COCODY-BINGERVILLE	Cocody	Anono	2	17	GPS 045		70	Can	Water storage containers	1	Yes	4	0	0	0	4	0	4	No	0	0	0	0	0	No	0	0	0	0	Domes	Ext	Water	Positive
2019-11-12	SRS	COCODY-BINGERVILLE	Cocody	Anono	2	17	GPS 045		71	Paint can	Discarded containers	1	Yes	13	10	8	9	40	1	41	No	0	0	0	0	0	Yes	9	1	0	0	Domes	Ext	Water	Positive
2019-11-12	SRS	COCODY-BINGERVILLE	Cocody	Anono	2	17	GPS 045		73	Tires	Tires	1	Yes	16	0	2	5	23	3	26	No	0	0	0	0	0	No	0	0	0	0	Domes	Ext	Water	Positive
2019-11-12	SRS	COCODY-BINGERVILLE	Cocody	Anono	2	17	GPS 045		74	Tires	Tires	1	Yes	24	24	2	8	58	1	59	Yes	2	0	0	1	0	No	0	0	0	0	Domes	Ext	Water	Positive
2019-11-12	SRS	COCODY-BINGERVILLE	Cocody	Anono	2	17	GPS 045		75	Tires	Tires	1	Yes	0	0	0	2	2	1	3	No	0	0	0	0	0	No	0	0	0	0	Domes	Ext	Water	Positive
2019-11-12	SRS	COCODY-BINGERVILLE	Cocody	Anono	2	17	GPS 045		76	Tires	Tires	15	No	0	0	0	0	0	0	0	No	0	0	0	0	0	No	0	0	0	0	Domes	Ext	Water	Negative
2019-11-12	SRS	COCODY-BINGERVILLE	Cocody	Anono	2	17	GPS 045		77	Barrel	Water storage containers	1	No	0	0	0	0	0	0	0	No	0	0	0	0	0	No	0	0	0	0	Domes	Int	Water	Negative
2019-11-12	SRS	COCODY-BINGERVILLE	Cocody	Anono	3	18	914(047)		78	Barrel	Water storage containers	1	Yes	0	0	5	5	10	0	10	No	0	0	0	0	0	No	0	0	0	0	Domes	Int	Water	Positive
2019-11-12	SRS	COCODY-BINGERVILLE	Cocody	Anono	3	18	914(047)		79	Barrel	Water storage containers	1	No	0	0	0	0	0	0	0	No	0	0	0	0	0	No	0	0	0	0	Domes	Ext	Water	Negative
2019-11-12	SRS	COCODY-BINGERVILLE	Cocody	Anono	3	18	914(047)		80	Bucket	Water storage containers	1	No	0	0	0	0	0	0	0	No	0	0	0	0	0	No	0	0	0	0	Domes	Ext	Water	Negative
2019-11-12	SRS	COCODY-BINGERVILLE	Cocody	Anono	3	18	914(047)		81	Bucket	Discarded containers	1	Yes	1	22	3	0	26	0	26	No	0	0	0	0	0	No	0	0	0	0	Perido	Ext	Water	Positive
2019-11-12	SRS	COCODY-BINGERVILLE	Cocody	Anono	3	19	GPS 048		82	Can	Water storage containers	1	Yes	29	8	2	0	39	0	39	No	0	0	0	0	0	No	0	0	0	0	Domes	Ext	Water	Positive
2019-11-12	SRS	COCODY-BINGERVILLE	Cocody	Anono	3	19	GPS 048		83	Can	Water storage containers	1	Yes	1	4	7	0	12	1	13	No	0	0	0	0	0	No	0	0	0	0	Domes	Ext	Water	Positive
2019-11-12	SRS	COCODY-BINGERVILLE	Cocody	Anono	3	19	GPS 048		84	Can	Water storage containers	1	Yes	29	13	2	1	45	0	45	No	0	0	0	0	0	No	0	0	0	0	Domes	Ext	Water	Positive
2019-11-12	SRS	COCODY-BINGERVILLE	Cocody	Anono	3	19	GPS 048		85	Can	Water storage containers	1	Yes	32	5	0	2	39	0	39	No	0	0	0	0	0	No	0	0	0	0	Domes	Ext	Water	Positive
2019-11-12	SRS	COCODY-BINGERVILLE	Cocody	Anono	3	19	GPS 048		86	Can	Water storage containers	1	Yes	2	0	2	0	4	0	4	No	0	0	0	0	0	No	0	0	0	0	Domes	Ext	Water	Positive
2019-11-12	SRS	COCODY-BINGERVILLE	Cocody	Anono	3	19	GPS 048		87	Can	Water storage containers	2	No	0	0	0	0	0	0	0	No	0	0	0	0	0	No	0	0	0	0	Domes	Ext	Water	Negative
2019-11-12	SRS	COCODY-BINGERVILLE	Cocody	Anono	3	19	GPS 048		88	Flower pot	Others	2	No	0	0	0	0	0	0	0	No	0	0	0	0	0	No	0	0	0	0	Domes	Ext	Water	Negative
2019-11-12	SRS	COCODY-BINGERVILLE	Cocody	Anono	3	20	GPS 050		89	Bowl	Water storage containers	1	No	0	0	0	0	0	0	0	No	0	0	0	0	0	No	0	0	0	0	Domes	Ext	Water	Negative
2019-11-12	SRS	COCODY-BINGERVILLE	Cocody	Anono	3	20	GPS 050		90	Drum	Water storage containers	1	Yes	2	0	4	0	6	0	6	No	0	0	0	0	0	No	0	0	0	0	Domes	Ext	Water	Positive
2019-11-12	SRS	COCODY-BINGERVILLE	Cocody	Anono	3	20	GPS 050		91	Barrel	Water storage containers	3	No	0	0	0	0	0	0	0	No	0	0	0	0	0	No	0	0	0	0	Domes	Ext	Water	Negative
2019-11-12	SRS	COCODY-BINGERVILLE	Cocody	Anono	3	20	GPS 050		92	Tires	Tires	1	No	0	0	0	0	0	0	0	No	0	0	0	0	0	No	0	0	0	0	Perido	Ext	Water	Negative
2019-11-12	SRS	COCODY-BINGERVILLE	Cocody	Anono	3	21	GPS 051		93	Barrel	Water storage containers	1	Yes	0	0	0	5	5	12	17	No	0	0	0	0	0	No	0	0	0	0	Domes	Ext	Water	Positive
2019-11-12	SRS	COCODY-BINGERVILLE	Cocody	Anono	3	21	GPS 051		94	Bucket	Water storage containers	1	No	0	0	0	0	0	0	0	No	0	0	0	0	0	No	0	0	0	0	Domes	Ext	Water	Negative
2019-11-12	SRS	COCODY-BINGERVILLE	Cocody	Anono	3	21	GPS 051		95	Barrel	Water storage containers	4	No	0	0	0	0	0	0	0	No	0	0	0	0	0	No	0	0	0	0	Domes	Ext	Water	Negative
2019-11-12	SRS	COCODY-BINGERVILLE	Cocody	Anono	3	22	GPS 052		96	Barrel	Water storage containers	1	No	0	0	0	0	0	0	0	No	0	0	0	0	0	No	0	0	0	0	Domes	Ext	Water	Negative
2019-11-12	SRS	COCODY-BINGERVILLE	Cocody	Anono	3	22	GPS 052		97	Barrel	Water storage containers	2	Yes	0	2	12	0	14	1	15	No	0	0	0	0	0	No	0	0	0	0	Domes	Ext	Water	Positive
2019-11-12	SRS	COCODY-BINGERVILLE	Cocody	Anono	3	22	GPS 052		98	Bowl	Water storage containers	1	No	0	0	0	0	0	0	0	No	0	0	0	0	0	No	0	0	0	0	Domes	Ext	Water	Negative
2019-11-12	SRS	COCODY-BINGERVILLE	Cocody	Anono	3	22	GPS 052		99	Bucket	Water storage containers	1	No	0	0	0	0	0	0	0	No	0	0	0	0	0	No	0	0	0	0	Domes	Ext	Water	Negative
2019-11-12	SRS	COCODY-BINGERVILLE	Cocody	Anono	3	22	GPS 052		100	Bowl	Water storage containers	2	No	0	0	0	0	0	0	0	No	0	0	0	0	0	No	0	0	0	0	Domes	Ext	Water	Negative
2019-11-12	SRS	COCODY-BINGERVILLE	Cocody	Anono	3	22	GPS 052		101	Can	Water storage containers	1	Yes	0	2	8	201	211	0	211	No	0	0	0	0	0	No	0	0	0	0	Domes	Ext	Water	Positive
2019-11-12	SRS	COCODY-BINGERVILLE	Cocody	Anono	3	22	GPS 052		102	Plate	Discarded containers	1	Yes	53	11	13	53	130	21	151	No	0	0	0	0	0	No	0	0	0	0	Domes	Ext	Water	Positive
2019-11-12	SRS	COCODY-BINGERVILLE	Cocody	Anono	3	23	GPS 053		103	Bucket	Water storage containers	3	No	0	0	0	0	0	0	0	No	0	0	0	0	0	No	0	0	0	0	Domes	Ext	Water	Negative
2019-11-12	SRS	COCODY-BINGERVILLE	Cocody	Anono	3	23	GPS 053		104	Bowl	Water storage containers	1	No	0	0	0	0	0	0	0	No	0	0	0	0	0	No	0	0	0	0	Domes	Ext	Water	Negative
2019-11-12	SRS	COCODY-BINGERVILLE	Cocody	Anono	3	24	GPS 054		105	Can	Water storage containers	1	Yes	31	0	1	0	32	0	32	No	0	0	0	0	0	No	0	0	0	0	Domes	Ext	Water	Positive
2019-11-12	SRS	COCODY-BINGERVILLE	Cocody	Anono	3	24	GPS 054		106	Can	Water storage containers	1	Yes	12	17	8	23	60	0	60	No	0	0	0	0	0	No	0	0	0	0	Domes	Ext	Water	Positive
2019-11-12	SRS	COCODY-BINGERVILLE	Cocody	Anono	3	24	GPS 054		107	Can	Water storage containers	1	No	0	0	0	0	0	0	0	No	0	0	0	0	0	No	0	0	0	0	Domes	Ext	Water	Negative
2019-11-12	SRS	COCODY-BINGERVILLE	Cocody	Anono	3	24	GPS 054		108	Drum	Water storage containers	1	Yes	0	0	4	4	8	0	8	No	0	0	0	0	0	No	0	0	0	0	Domes	Ext	Water	Positive
2019-11-12	SRS	COCODY-BINGERVILLE	Cocody	Anono	3	24	GPS 054		109	Bucket	Water storage containers	1	Yes	54	10	21	28	113	6	119	No	0	0	0	0	0	Yes	0	3	3	0	Domes	Ext	Water	Positive
2019-11-12	SRS	COCODY-BINGERVILLE	Cocody	Anono	3	24	GPS 054		110	Bucket	Water storage containers	1	Yes	88	0	1	0	89	0	89	No	0	0	0	0	0	No	0	0	0	0	Domes	Ext	Water	Positive
2019-11-12	SRS	COCODY-BINGERVILLE	Cocody	Anono	3	25	GPS 055		111	Bowl	Water storage containers	1	No	0	0	0	0	0	0	0	No	0	0	0	0	0	No	0	0	0	0	Domes	Ext	Water	Negative
2019-11-12	SRS	COCODY-BINGERVILLE	Cocody	Anono	3	25	GPS 055		112	Barrel	Water storage containers	1	No	0	0	0	0	0	0	0	No	0	0	0	0	0	No	0	0	0	0	Domes	Ext	Water	Negative
2019-11-12	SRS	COCODY-BINGERVILLE	Cocody	Anono	3	26	GPS 056		113	Cover	Water storage containers	1	No	0	0	0	0	0	0	0	No	0	0	0	0	0	No	0	0	0	0	Domes	Ext	Water	Negative
2019-11-12	SRS	COCODY-BINGERVILLE	Cocody	Anono	3	26	GPS 056		114	Bowl	Water storage containers	1	Yes	17	7	4	5	33	0	33	No	0	0	0	0	0	No	0	0	0	0	Domes	Ext	Water	Positive
2019-11-12	SRS	COCODY-BINGERVILLE	Cocody	Anono	3	26	GPS 056		115	Bucket	Water storage containers	3	No	0	0	0	0	0	0	0	No	0	0	0	0	0	No	0	0	0	0	Domes	Ext	Water	Negative
2019-11-12	SRS	COCODY-BINGERVILLE	Cocody	Anono	3	26	GPS 056		116	Bowl	Water storage containers	3	No	0	0	0	0	0	0	0	No	0	0	0	0	0	No	0	0	0	0	Domes	Ext	Water	Negative
2019-11-12	SRS	COCODY-BINGERVILLE	Cocody	Anono	3	27	GPS 057		117	Can	Water storage containers	1	No	0	0	0	0	0	0	0	No	0	0	0	0	0	No	0	0	0	0	Domes	Ext	Water	Negative
2019-11-12	SRS	COCODY-BINGERVILLE	Cocody	Anono	3	27	GPS 057		118	Flower pot	Others	1	Yes	14	29	13	12	68	8	76	Yes	0	0	0	54	0	Yes	0	2	2	0	Perido	Ext	Water	Positive
2019-11-12	SRS	COCODY-BINGERVILLE	Cocody	Anono	3	28	GPS 058		119	Can	Water storage containers	1	Yes	13	2	58	0	73	0	73	No	0	0	0	0	0	No	0	0	0	0	Domes	Ext	Water	Positive
2019-11-12	SRS	COCODY-BINGERVILLE	Cocody	Anono	3	28	GPS 058		120	Can	Water storage containers	1	Yes	0	0	2	0	2	0	2	No	0	0	0	0	0	No	0	0	0	0	Domes	Ext	Water	Positive
2019-11-12	SRS	COCODY-BINGERVILLE	Cocody	Anono	3	28	GPS 058		121	Can	Water storage containers	4	No	0	0	0	0	0	0	0	No	0	0	0	0	0	No	0	0	0	0	Domes	Ext	Water	Negative
2019-11-15	SRS	COCODY-BINGERVILLE	Cocody	Anono	4	29	881( 059)		122	Plate	Discarded containers	1	No	0	0	0	0	0	0	0	No	0	0	0	0	0	No	0	0	0	0	Domes	Ext	Water	Negative
2019-11-15	SRS	COCODY-BINGERVILLE	Cocody	Anono	4	29	881( 059)		123	Tires	Tires	1	No	0	0	0	0	0	0	0	No	0	0	0	0	0	No	0	0	0	0	Domes	Ext	Water	Negative
2019-11-15	SRS	COCODY-BINGERVILLE	Cocody	Anono	4	29	881( 059)		124	Tin of tomato	Discarded containers	1	Yes	0	2	12	0	14	0	14	No	0	0	0	0	0	No	0	0	0	0	Domes	Ext	Water	Positive
2019-11-15	SRS	COCODY-BINGERVILLE	Cocody	Anono	4	29	881( 059)		125	Tin of tomato	Discarded containers	1	No	0	0	0	0	0	0	0	No	0	0	0	0	0	No	0	0	0	0	Domes	Ext	Water	Negative
2019-11-15	SRS	COCODY-BINGERVILLE	Cocody	Anono	4	29	881( 059)		126	Tarpaulin	Others	1	No	0	0	0	0	0	0	0	No	0	0	0	0	0	No	0	0	0	0	Domes	Ext	Water	Negative
2019-11-15	SRS	COCODY-BINGERVILLE	Cocody	Anono	4	30	GPS 60		127	Drum	Water storage containers	1	Yes	7	112	6	48	173	22	195	No	0	0	0	0	0	No	0	0	0	0	Domes	Ext	Water	Positive
2019-11-15	SRS	COCODY-BINGERVILLE	Cocody	Anono	4	31	GPS 61		128	Can	Water storage containers	5	No	0	0	0	0	0	0	0	No	0	0	0	0	0	No	0	0	0	0	Domes	Ext	Water	Negative
2019-11-15	SRS	COCODY-BINGERVILLE	Cocody	Anono	4	31	GPS 61		129	Bowl	Water storage containers	1	No	0	0	0	0	0	0	0	No	0	0	0	0	0	No	0	0	0	0	Domes	Ext	Water	Negative
2019-11-15	SRS	COCODY-BINGERVILLE	Cocody	Anono	4	31	GPS 61		130	Can	Water storage containers	1	Yes	12	0	6	0	18	0	18	No	0	0	0	0	0	No	0	0	0	0	Domes	Ext	Water	Positive
2019-11-15	SRS	COCODY-BINGERVILLE	Cocody	Anono	4	31	GPS 61		131	Can	Water storage containers	1	No	0	0	0	0	0	0	0	No	0	0	0	0	0	No	0	0	0	0	Domes	Ext	Water	Negative
2019-11-15	SRS	COCODY-BINGERVILLE	Cocody	Anono	4	31	GPS 61		132	Can	Water storage containers	1	Yes	6	6	1	4	17	2	19	No	0	0	0	0	0	No	0	0	0	0	Domes	Ext	Water	Positive
2019-11-15	SRS	COCODY-BINGERVILLE	Cocody	Anono	4	31	GPS 61		133	Yoghurt pot	Discarded containers	1	Yes	3	7	0	0	10	0	10	No	0	0	0	0	0	Yes	0	1	0	0	Domes	Ext	Water	Positive
2019-11-15	SRS	COCODY-BINGERVILLE	Cocody	Anono	4	31	GPS 61		134	Drum	Water storage containers	1	No	0	0	0	0	0	0	0	No	0	0	0	0	0	No	0	0	0	0	Domes	Ext	Water	Negative
2019-11-15	SRS	COCODY-BINGERVILLE	Cocody	Anono	4	31	GPS 61		135	Tires	Tires	1	Yes	16	25	19	52	112	9	121	Yes	0	0	16	0	0	Yes	2	4	9	0	Domes	Ext	Water	Positive
2019-11-15	SRS	COCODY-BINGERVILLE	Cocody	Anono	4	31	GPS 61		136	Tires	Tires	1	Yes	38	2	0	1	41	0	41	No	0	0	0	0	0	No	0	0	0	0	Domes	Ext	Water	Positive
2019-11-15	SRS	COCODY-BINGERVILLE	Cocody	Anono	4	31	GPS 61		137	Tires	Tires	1	No	0	0	0	0	0	0	0	No	0	0	0	0	0	No	0	0	0	0	Domes	Ext	Water	Negative
2019-11-15	SRS	COCODY-BINGERVILLE	Cocody	Anono	4	32	GPS 063		138	Bucket	Water storage containers	1	No	0	0	0	0	0	0	0	No	0	0	0	0	0	No	0	0	0	0	Domes	Ext	Water	Negative
2019-11-15	SRS	COCODY-BINGERVILLE	Cocody	Anono	4	35	GPS 065		142	Bucket	Water storage containers	1	No	0	0	0	0	0	0	0	No	0	0	0	0	0	No	0	0	0	0	Domes	Ext	Water	Negative
2019-11-15	SRS	COCODY-BINGERVILLE	Cocody	Anono	4	36	GPS 066		143	Bucket	Water storage containers	1	Yes	4	1	7	0	12	1	13	No	0	0	0	0	0	No	0	0	0	0	Domes	Ext	Water	Positive
2019-11-15	SRS	COCODY-BINGERVILLE	Cocody	Anono	4	36	GPS 066		144	Bucket	Water storage containers	1	Yes	10	0	6	0	16	0	16	No	0	0	0	0	0	No	0	0	0	0	Domes	Ext	Water	Positive
2019-11-15	SRS	COCODY-BINGERVILLE	Cocody	Anono	4	36	GPS 066		145	Cover	Water storage containers	1	No	0	0	0	0	0	0	0	No	0	0	0	0	0	No	0	0	0	0	Domes	Ext	Water	Negative
2019-11-15	SRS	COCODY-BINGERVILLE	Cocody	Anono	4	37	GPS 067		146	Can	Water storage containers	1	No	0	0	0	0	0	0	0	No	0	0	0	0	0	No	0	0	0	0	Domes	Int	Water	Negative
2019-11-15	SRS	COCODY-BINGERVILLE	Cocody	Anono	4	37	GPS 067		147	Bucket	Water storage containers	2	No	0	0	0	0	0	0	0	No	0	0	0	0	0	No	0	0	0	0	Domes	Ext	Water	Negative
2019-11-15	SRS	COCODY-BINGERVILLE	Cocody	Anono	4	37	GPS 067		148	Can	Water storage containers	2	No	0	0	0	0	0	0	0	No	0	0	0	0	0	No	0	0	0	0	Domes	Ext	Water	Negative
2019-11-15	SRS	COCODY-BINGERVILLE	Cocody	Anono	4	37	GPS 067		149	Flower pot	Others	1	No	0	0	0	0	0	0	0	No	0	0	0	0	0	No	0	0	0	0	Domes	Ext	Water	Negative
2019-11-15	SRS	COCODY-BINGERVILLE	Cocody	Anono	4	37	GPS 067		150	Bowl	Water storage containers	1	No	0	0	0	0	0	0	0	No	0	0	0	0	0	No	0	0	0	0	Domes	Ext	Water	Negative
2019-11-15	SRS	COCODY-BINGERVILLE	Cocody	Anono	4	38	GPS 068		151	Bowl	Water storage containers	1	No	0	0	0	0	0	0	0	No	0	0	0	0	0	No	0	0	0	0	Domes	Ext	Water	Negative
2019-11-15	SRS	COCODY-BINGERVILLE	Cocody	Anono	4	38	GPS 068		152	Bowl	Water storage containers	1	Yes	81	133	56	21	291	7	298	No	0	0	0	0	0	No	0	0	0	0	Domes	Ext	Water	Positive
2019-11-15	SRS	COCODY-BINGERVILLE	Cocody	Anono	4	38	GPS 068		153	Bucket	Water storage containers	1	No	0	0	0	0	0	0	0	No	0	0	0	0	0	No	0	0	0	0	Domes	Ext	Water	Negative
2019-11-15	SRS	COCODY-BINGERVILLE	Cocody	Anono	4	38	GPS 068		154	Bucket	Water storage containers	1	Yes	21	58	62	23	164	42	206	No	0	0	0	0	0	No	0	0	0	0	Domes	Ext	Water	Positive
2019-11-15	SRS	COCODY-BINGERVILLE	Cocody	Anono	4	38	GPS 068		155	Bowl	Water storage containers	1	No	0	0	0	0	0	0	0	No	0	0	0	0	0	No	0	0	0	0	Domes	Ext	Water	Negative
2019-11-15	SRS	COCODY-BINGERVILLE	Cocody	Anono	4	39	GPS 069		156	Tarpaulin	Others	1	No	0	0	0	0	0	0	0	No	0	0	0	0	0	No	0	0	0	0	Domes	Ext	Water	Negative
2019-11-15	SRS	COCODY-BINGERVILLE	Cocody	Anono	4	40	GPS 070		157	Flower pot	Others	1	Yes	0	14	3	4	21	0	21	No	0	0	0	0	0	No	0	0	0	0	Domes	Ext	Water	Positive
2019-11-15	SRS	COCODY-BINGERVILLE	Cocody	Anono	4	41	GPS 071		158	Plate	Discarded containers	2	No	0	0	0	0	0	0	0	No	0	0	0	0	0	No	0	0	0	0	Domes	Ext	Water	Negative
2019-11-15	SRS	COCODY-BINGERVILLE	Cocody	Anono	4	41	GPS 071		159	Flower pot	Others	2	No	0	0	0	0	0	0	0	No	0	0	0	0	0	No	0	0	0	0	Domes	Ext	Water	Negative
2019-11-15	SRS	COCODY-BINGERVILLE	Cocody	Anono	4	42	GPS 072		160	Can	Water storage containers	7	No	0	0	0	0	0	0	0	No	0	0	0	0	0	No	0	0	0	0	Domes	Ext	Water	Negative
2019-11-15	SRS	COCODY-BINGERVILLE	Cocody	Anono	4	42	GPS 072		161	Barrel	Water storage containers	1	No	0	0	0	0	0	0	0	No	0	0	0	0	0	No	0	0	0	0	Domes	Ext	Water	Negative
2019-11-15	SRS	COCODY-BINGERVILLE	Cocody	Anono	4	42	GPS 072		162	Bowl	Water storage containers	3	No	0	0	0	0	0	0	0	No	0	0	0	0	0	No	0	0	0	0	Domes	Ext	Water	Negative
2019-11-15	SRS	COCODY-BINGERVILLE	Cocody	Anono	4	43	GPS 075		163	Bowl	Water storage containers	1	No	0	0	0	0	0	0	0	No	0	0	0	0	0	No	0	0	0	0	Domes	Ext	Water	Negative
2019-11-15	SRS	COCODY-BINGERVILLE	Cocody	Anono	4	44	479(076)		164	Paint can	Water storage containers	1	No	0	0	0	0	0	0	0	No	0	0	0	0	0	No	0	0	0	0	Domes	Ext	Water	Negative
2019-11-15	SRS	COCODY-BINGERVILLE	Cocody	Anono	4	46	GPS(078)		169	Bowl	Water storage containers	1	No	0	0	0	0	0	0	0	No	0	0	0	0	0	No	0	0	0	0	Domes	Int	Water	Negative
2019-11-15	SRS	COCODY-BINGERVILLE	Cocody	Anono	4	46	GPS(078)		170	Bowl	Water storage containers	1	Yes	5	0	1	38	44	12	56	No	0	0	0	0	0	No	0	0	0	0	Domes	Int	Water	Positive
2019-11-15	SRS	COCODY-BINGERVILLE	Cocody	Anono	4	46	GPS(078)		172	Plate	Water storage containers	7	No	0	0	0	0	0	0	0	No	0	0	0	0	0	No	0	0	0	0	Domes	Ext	Water	Negative
2019-11-17	SRS	COCODY-BINGERVILLE	Cocody	Anono	5	47	GPS(081)		173	Cover	Water storage containers	1	Yes	1	4	5	0	10	19	29	No	0	0	0	0	0	No	0	0	0	0	Domes	Ext	Water	Positive
2019-11-17	SRS	COCODY-BINGERVILLE	Cocody	Anono	5	47	GPS(081)		174	Bucket	Water storage containers	1	No	0	0	0	0	0	0	0	No	0	0	0	0	0	No	0	0	0	0	Domes	Ext	Water	Negative
2019-11-17	SRS	COCODY-BINGERVILLE	Cocody	Anono	5	47	GPS(081)		175	Bowl	Water storage containers	1	No	0	0	0	0	0	0	0	No	0	0	0	0	0	No	0	0	0	0	Domes	Ext	Water	Negative
2019-11-17	SRS	COCODY-BINGERVILLE	Cocody	Anono	5	47	GPS(081)		176	Can	Water storage containers	1	No	0	0	0	0	0	0	0	No	0	0	0	0	0	No	0	0	0	0	Domes	Ext	Water	Negative
2019-11-17	SRS	COCODY-BINGERVILLE	Cocody	Anono	5	47	GPS(081)		177	Drum	Water storage containers	1	No	0	0	0	0	0	0	0	No	0	0	0	0	0	No	0	0	0	0	Domes	Ext	Water	Negative
2019-11-17	SRS	COCODY-BINGERVILLE	Cocody	Anono	5	48	511(082)		178	Bucket	Water storage containers	1	No	0	0	0	0	0	0	0	No	0	0	0	0	0	No	0	0	0	0	Domes	Ext	Water	Negative
2019-11-17	SRS	COCODY-BINGERVILLE	Cocody	Anono	5	48	511(082)		179	Bowl	Water storage containers	1	No	0	0	0	0	0	0	0	No	0	0	0	0	0	No	0	0	0	0	Domes	Ext	Water	Negative
2019-11-17	SRS	COCODY-BINGERVILLE	Cocody	Anono	5	48	511(082)		180	Tank	Water storage containers	1	No	0	0	0	0	0	0	0	No	0	0	0	0	0	No	0	0	0	0	Domes	Ext	Water	Negative
2019-11-17	SRS	COCODY-BINGERVILLE	Cocody	Anono	5	48	511(082)		181	Tires	Tires	1	Yes	31	2	4	7	44	12	56	No	0	0	0	0	0	No	0	0	0	0	Perido	Ext	Water	Positive
2019-11-17	SRS	COCODY-BINGERVILLE	Cocody	Anono	5	48	511(082)		182	disposable cup	Discarded containers	4	No	0	0	0	0	0	0	0	No	0	0	0	0	0	No	0	0	0	0	Perido	Ext	Water	Negative
2019-11-17	SRS	COCODY-BINGERVILLE	Cocody	Anono	5	48	511(082)	511(082)	184	Polyester cut	Others	1	No	0	0	0	0	0	0	0	No	0	0	0	0	0	No	0	0	0	0	Perido	Ext	Water	Negative
2019-11-17	SRS	COCODY-BINGERVILLE	Cocody	Anono	5	50	GPS(084)		186	Barrel	Water storage containers	1	No	0	0	0	0	0	0	0	No	0	0	0	0	0	No	0	0	0	0	Domes	Ext	Water	Negative
2019-11-17	SRS	COCODY-BINGERVILLE	Cocody	Anono	5	50	GPS(084)		187	Can	Water storage containers	3	No	0	0	0	0	0	0	0	No	0	0	0	0	0	No	0	0	0	0	Domes	Ext	Water	Negative
2019-11-17	SRS	COCODY-BINGERVILLE	Cocody	Anono	5	51	GPS(085)		188	Barrel	Water storage containers	2	No	0	0	0	0	0	0	0	No	0	0	0	0	0	No	0	0	0	0	Domes	Ext	Water	Negative
2019-11-17	SRS	COCODY-BINGERVILLE	Cocody	Anono	5	51	GPS(085)		189	Can	Water storage containers	2	No	0	0	0	0	0	0	0	No	0	0	0	0	0	No	0	0	0	0	Domes	Ext	Water	Negative
2019-11-17	SRS	COCODY-BINGERVILLE	Cocody	Anono	5	51	GPS(085)		190	Bowl	Discarded containers	1	No	0	0	0	0	0	0	0	No	0	0	0	0	0	No	0	0	0	0	Perido	Ext	Water	Negative
2019-11-17	SRS	COCODY-BINGERVILLE	Cocody	Anono	5	52	GPS(087)		191	Paint can	Water storage containers	1	No	0	0	0	0	0	0	0	No	0	0	0	0	0	No	0	0	0	0	Domes	Int	Water	Negative
2019-11-17	SRS	COCODY-BINGERVILLE	Cocody	Anono	5	52	GPS(087)		192	Can	Discarded containers	1	No	0	0	0	0	0	0	0	No	0	0	0	0	0	No	0	0	0	0	Domes	Ext	Water	Negative
2019-11-17	SRS	COCODY-BINGERVILLE	Cocody	Anono	5	52	GPS(087)		193	Bucket	Water storage containers	2	No	0	0	0	0	0	0	0	No	0	0	0	0	0	No	0	0	0	0	Domes	Ext	Water	Negative
2019-11-17	SRS	COCODY-BINGERVILLE	Cocody	Anono	5	53	GPS(088)		194	Barrel	Water storage containers	1	Yes	1	0	1	0	2	0	2	No	0	0	0	0	0	No	0	0	0	0	Domes	Ext	Water	Positive
2019-11-17	SRS	COCODY-BINGERVILLE	Cocody	Anono	5	53	GPS(088)		195	Can	Water storage containers	1	No	0	0	0	0	0	0	0	No	0	0	0	0	0	No	0	0	0	0	Domes	Ext	Water	Negative
2019-11-17	SRS	COCODY-BINGERVILLE	Cocody	Anono	5	53	GPS(088)		196	Bucket	Water storage containers	1	No	0	0	0	0	0	0	0	No	0	0	0	0	0	No	0	0	0	0	Domes	Ext	Water	Negative
2019-11-17	SRS	COCODY-BINGERVILLE	Cocody	Anono	5	54	GPS(089)		197	Barrel	Water storage containers	2	Yes	8	13	1	0	22	1	23	No	0	0	0	0	0	No	0	0	0	0	Domes	Ext	Water	Positive
2019-11-17	SRS	COCODY-BINGERVILLE	Cocody	Anono	5	54	GPS(089)		198	Barrel	Water storage containers	1	No	0	0	0	0	0	0	0	No	0	0	0	0	0	No	0	0	0	0	Domes	Ext	Water	Negative
2019-11-17	SRS	COCODY-BINGERVILLE	Cocody	Anono	5	54	GPS(089)		199	Bowl	Water storage containers	3	No	0	0	0	0	0	0	0	No	0	0	0	0	0	No	0	0	0	0	Domes	Ext	Water	Negative
2019-11-17	SRS	COCODY-BINGERVILLE	Cocody	Anono	5	54	GPS(089)		200	Bowl	Water storage containers	4	No	0	0	0	0	0	0	0	No	0	0	0	0	0	No	0	0	0	0	Domes	Int	Water	Negative
2019-11-17	SRS	COCODY-BINGERVILLE	Cocody	Anono	5	54	GPS(089)		201	Tires	Tires	1	Yes	0	2	0	0	2	0	2	No	0	0	0	0	0	No	0	0	0	0	Perido	Ext	Water	Positive
2019-11-17	SRS	COCODY-BINGERVILLE	Cocody	Anono	5	54	GPS(089)		202	Tires	Tires	1	Yes	115	34	63	22	234	7	241	No	0	0	0	0	0	No	0	0	0	0	Perido	Ext	Water	Positive
2019-11-17	SRS	COCODY-BINGERVILLE	Cocody	Anono	5	54	GPS(089)		203	Tires	Tires	1	Yes	14	13	12	7	46	3	49	No	0	0	0	0	0	No	0	0	0	0	Perido	Ext	Water	Positive
2019-11-17	SRS	COCODY-BINGERVILLE	Cocody	Anono	5	54	GPS(089)		204	Tires	Tires	1	Yes	0	5	2	0	7	0	7	No	0	0	0	0	0	No	0	0	0	0	Perido	Ext	Water	Positive
2019-11-17	SRS	COCODY-BINGERVILLE	Cocody	Anono	5	54	GPS(089)		205	Tires	Tires	1	Yes	27	36	30	6	99	10	109	No	0	0	0	0	0	No	0	0	0	0	Perido	Ext	Water	Positive
2019-11-17	SRS	COCODY-BINGERVILLE	Cocody	Anono	5	54	GPS(089)		206	Tires	Tires	1	Yes	0	0	0	2	2	0	2	No	0	0	0	0	0	No	0	0	0	0	Perido	Ext	Water	Positive
2019-11-17	SRS	COCODY-BINGERVILLE	Cocody	Anono	5	54	GPS(089)		207	Tires	Tires	1	Yes	5	0	7	15	27	7	34	Yes	0	0	2	0	0	No	0	0	0	0	Perido	Ext	Water	Positive
2019-11-17	SRS	COCODY-BINGERVILLE	Cocody	Anono	5	54	GPS(089)		208	Tires	Tires	1	Yes	23	19	22	16	80	0	80	No	0	0	0	0	0	No	0	0	0	0	Perido	Ext	Water	Positive
2019-11-17	SRS	COCODY-BINGERVILLE	Cocody	Anono	5	54	GPS(089)		209	Tires	Tires	1	Yes	0	0	0	1	1	5	6	Yes	0	0	2	0	0	No	0	0	0	0	Perido	Ext	Water	Positive
2019-11-17	SRS	COCODY-BINGERVILLE	Cocody	Anono	5	54	GPS(089)		210	Tires	Tires	32	No	0	0	0	0	0	0	0	No	0	0	0	0	0	No	0	0	0	0	Perido	Ext	Water	Negative
2019-11-17	SRS	COCODY-BINGERVILLE	Cocody	Anono	5	55	GPS(090)		211	Tires	Tires	1	Yes	0	1	1	0	2	1	3	No	0	0	0	0	0	No	0	0	0	0	Domes	Ext	Water	Positive
2019-11-17	SRS	COCODY-BINGERVILLE	Cocody	Anono	5	55	GPS(090)		212	Tires	Tires	1	Yes	48	85	97	58	288	0	288	Yes		0	98	0	0	No	0	0	0	0	Domes	Ext	Water	Positive
2019-11-17	SRS	COCODY-BINGERVILLE	Cocody	Anono	5	55	GPS(090)		213	Tires	Tires	1	Yes	0	0	0	3	3	1	4	Yes	0	0	0	1	0	No	0	0	0	0	Domes	Ext	Water	Positive
2019-11-17	SRS	COCODY-BINGERVILLE	Cocody	Anono	5	55	GPS(090)		214	Tires	Tires	1	Yes	24	0	0	2	26	0	26	No	0	0	0	0	0	No	0	0	0	0	Domes	Ext	Water	Positive
2019-11-17	SRS	COCODY-BINGERVILLE	Cocody	Anono	5	55	GPS(090)		215	Tires	Tires	1	Yes	15	13	11	15	54	26	80	No	0	0	0	0	0	No	0	0	0	0	Domes	Ext	Water	Positive
2019-11-17	SRS	COCODY-BINGERVILLE	Cocody	Anono	5	55	GPS(090)		216	Tires	Tires	20	No	0	0	0	0	0	0	0	No	0	0	0	0	0	No	0	0	0	0	Domes	Ext	Water	Negative
2019-11-17	SRS	COCODY-BINGERVILLE	Cocody	Anono	5	57	GPS(097)		219	Bucket	Water storage containers	1	No	0	0	0	0	0	0	0	No	0	0	0	0	0	No	0	0	0	0	Domes	Ext	Water	Negative
2019-11-17	SRS	COCODY-BINGERVILLE	Cocody	Anono	5	57	GPS(097)		220	Bowl	Water storage containers	1	No	0	0	0	0	0	0	0	No	0	0	0	0	0	No	0	0	0	0	Domes	Ext	Water	Negative
2019-11-17	SRS	COCODY-BINGERVILLE	Cocody	Anono	5	58	GPS(098)		221	Can	Water storage containers	3	No	0	0	0	0	0	0	0	No	0	0	0	0	0	No	0	0	0	0	Domes	Ext	Water	Negative
2019-11-20	SRS	COCODY-BINGERVILLE	Cocody	Anono	6	60	GPS(105)		223	Bowl	Discarded containers	1	No	0	0	0	0	0	0	0	No	0	0	0	0	0	No	0	0	0	0	Perido	Ext	Water	Negative
2019-11-20	SRS	COCODY-BINGERVILLE	Cocody	Anono	6	60	GPS(105)		224	Paint can	Discarded containers	1	Yes	0	0	4	8	12	2	14	No	0	0	0	0	0	No	0	0	0	0	Domes	Ext	Water	Positive
2019-11-20	SRS	COCODY-BINGERVILLE	Cocody	Anono	6	60	GPS(105)		225	Paint can	Discarded containers	1	Yes	2	0	50	18	70	11	81	No	0	0	0	0	0	No	0	0	0	0	Domes	Ext	Water	Positive
2019-11-20	SRS	COCODY-BINGERVILLE	Cocody	Anono	6	60	GPS(105)		226	Bucket	Water storage containers	1	Yes	32	24	0	24	80	42	122	No	0	0	0	0	0	No	0	0	0	0	Domes	Ext	Water	Positive
2019-11-20	SRS	COCODY-BINGERVILLE	Cocody	Anono	6	60	GPS(105)		227	Bucket	Water storage containers	1	Yes	7	8	7	3	25	5	30	No	0	0	0	0	0	No	0	0	0	0	Domes	Ext	Water	Positive
2019-11-20	SRS	COCODY-BINGERVILLE	Cocody	Anono	6	60	GPS(105)		228	Laundry pot	Discarded containers	1	Yes	75	11	22	1	109	10	119	No	0	0	0	0	0	No	0	0	0	0	Perido	Ext	Water	Positive
2019-11-20	SRS	COCODY-BINGERVILLE	Cocody	Anono	6	60	GPS(105)		229	Bowl	Water storage containers	2	No	0	0	0	0	0	0	0	No	0	0	0	0	0	No	0	0	0	0	Domes	Ext	Water	Negative
2019-11-20	SRS	COCODY-BINGERVILLE	Cocody	Anono	6	60	GPS(105)		230	Bucket	Water storage containers	1	No	0	0	0	0	0	0	0	No	0	0	0	0	0	No	0	0	0	0	Domes	Ext	Water	Negative
2019-11-20	SRS	COCODY-BINGERVILLE	Cocody	Anono	6	60	GPS(105)		231	Can	Discarded containers	1	No	0	0	0	0	0	0	0	No	0	0	0	0	0	No	0	0	0	0	Domes	Ext	Water	Negative
2019-11-20	SRS	COCODY-BINGERVILLE	Cocody	Anono	6	61	Gbachi(109)		232	Barrel	Water storage containers	2	No	0	0	0	0	0	0	0	No	0	0	0	0	0	No	0	0	0	0	Domes	Ext	Water	Negative
2019-11-20	SRS	COCODY-BINGERVILLE	Cocody	Anono	6	61	Gbachi(109)		233	Bowl	Water storage containers	1	No	0	0	0	0	0	0	0	No	0	0	0	0	0	No	0	0	0	0	Domes	Ext	Water	Negative
2019-11-20	SRS	COCODY-BINGERVILLE	Cocody	Anono	6	61	Gbachi(109)		234	Tires	Tires	1	Yes	35	23	16	0	74	0	74	No	0	0	0	0	0	No	0	0	0	0	Perido	Ext	Water	Positive
2019-11-20	SRS	COCODY-BINGERVILLE	Cocody	Anono	6	61	Gbachi(109)		235	Tires	Tires	1	Yes	1	0	10	2	13	0	13	No	0	0	0	0	0	No	0	0	0	0	Perido	Ext	Water	Positive
2019-11-20	SRS	COCODY-BINGERVILLE	Cocody	Anono	6	61	Gbachi(109)		236	Tires	Tires	1	Yes	84	15	26	0	125	5	130	No	0	0	0	0	0	No	0	0	0	0	Perido	Ext	Water	Positive
2019-11-20	SRS	COCODY-BINGERVILLE	Cocody	Anono	6	61	Gbachi(109)		237	Tires	Tires	1	Yes	58	18	16	7	99	0	99	No	0	0	0	0	0	No	0	0	0	0	Perido	Ext	Water	Positive
2019-11-20	SRS	COCODY-BINGERVILLE	Cocody	Anono	6	61	Gbachi(109)		238	Brick	Others	1	Yes	0	32	23	7	62	0	62	No	0	0	0	0	0	No	0	0	0	0	Perido	Ext	Water	Positive
2019-11-20	SRS	COCODY-BINGERVILLE	Cocody	Anono	6	62	Ebra(106)		239	Barrel	Water storage containers	2	No	0	0	0	0	0	0	0	No	0	0	0	0	0	No	0	0	0	0	Domes	Ext	Water	Negative
2019-11-20	SRS	COCODY-BINGERVILLE	Cocody	Anono	6	63	GPS(110)		240	Cover	Water storage containers	1	No	0	0	0	0	0	0	0	No	0	0	0	0	0	No	0	0	0	0	Domes	Ext	Water	Negative
2019-11-20	SRS	COCODY-BINGERVILLE	Cocody	Anono	6	63	GPS(110)		241	Bowl	Water storage containers	3	No	0	0	0	0	0	0	0	No	0	0	0	0	0	No	0	0	0	0	Domes	Ext	Water	Negative
2019-11-20	SRS	COCODY-BINGERVILLE	Cocody	Anono	6	64	Cacaoyer(111)		242	Tires	Tires	1	Yes	4	18	20	13	55	2	57	No	0	0	0	0	0	No	0	0	0	0	Perido	Ext	Water	Positive
2019-11-20	SRS	COCODY-BINGERVILLE	Cocody	Anono	6	64	Cacaoyer(111)		243	Tires	Tires	1	Yes	3	0	0	5	8	6	14	No	0	0	0	0	0	No	0	0	0	0	Perido	Ext	Water	Positive
2019-11-20	SRS	COCODY-BINGERVILLE	Cocody	Anono	6	64	Cacaoyer(111)		244	Tires	Tires	3	No	0	0	0	0	0	0	0	No	0	0	0	0	0	No	0	0	0	0	Perido	Ext	Water	Negative
2019-11-20	SRS	COCODY-BINGERVILLE	Cocody	Anono	6	64	Cacaoyer(111)		245	Tarpaulin	Others	1	No	0	0	0	0	0	0	0	No	0	0	0	0	0	No	0	0	0	0	Perido	Ext	Water	Negative
2019-11-20	SRS	COCODY-BINGERVILLE	Cocody	Anono	6	64	Cacaoyer(111)		246	Barrel	Water storage containers	1	No	0	0	0	0	0	0	0	No	0	0	0	0	0	No	0	0	0	0	Domes	Ext	Water	Negative
2019-11-20	SRS	COCODY-BINGERVILLE	Cocody	Anono	6	65	GPS(112)		247	Drum	Water storage containers	1	No	0	0	0	0	0	0	0	No	0	0	0	0	0	No	0	0	0	0	Domes	Ext	Water	Negative
2019-11-20	SRS	COCODY-BINGERVILLE	Cocody	Anono	6	65	GPS(112)		248	Paint can	Water storage containers	1	No	0	0	0	0	0	0	0	No	0	0	0	0	0	No	0	0	0	0	Domes	Ext	Water	Negative
2019-11-20	SRS	COCODY-BINGERVILLE	Cocody	Anono	6	65	GPS(112)		249	Bucket	Water storage containers	1	No	0	0	0	0	0	0	0	No	0	0	0	0	0	No	0	0	0	0	Domes	Ext	Water	Negative
2019-11-20	SRS	COCODY-BINGERVILLE	Cocody	Anono	6	65	GPS(112)		250	Tires	Tires	1	Yes	41	29	9	12	91	0	91	No	0	0	0	0	0	Yes	0	0	1	0	Perido	Ext	Water	Positive
2019-11-20	SRS	COCODY-BINGERVILLE	Cocody	Anono	6	65	GPS(112)		251	Tires	Tires	7	No	0	0	0	0	0	0	0	No	0	0	0	0	0	No	0	0	0	0	Perido	Ext	Water	Negative
2019-11-20	SRS	COCODY-BINGERVILLE	Cocody	Anono	6	66	GPS(113)		252	Tires	Tires	1	Yes	85	116	22	7	230	2	232	No	0	0	0	0	0	No	0	0	0	0	Domes	Ext	Water	Positive
2019-11-20	SRS	COCODY-BINGERVILLE	Cocody	Anono	6	66	GPS(113)		253	Tires	Tires	1	Yes	0	0	0	1	1	0	1	Yes	0	0	0	3	0	No	0	0	0	0	Domes	Ext	Water	Positive
2019-11-20	SRS	COCODY-BINGERVILLE	Cocody	Anono	6	66	GPS(113)		254	Tires	Tires	1	Yes	0	13	4	65	82	51	133	No	0	0	0	0	0	No	0	0	0	0	Domes	Ext	Water	Positive
2019-11-20	SRS	COCODY-BINGERVILLE	Cocody	Anono	6	66	GPS(113)		255	Tires	Tires	1	Yes	6	0	0	6	12	0	12	No	0	0	0	0	0	No	0	0	0	0	Domes	Ext	Water	Positive
2019-11-20	SRS	COCODY-BINGERVILLE	Cocody	Anono	6	66	GPS(113)		256	Tires	Tires	1	Yes	2	5	3	2	12	0	12	No	0	0	0	0	0	No	0	0	0	0	Domes	Ext	Water	Positive
2019-11-20	SRS	COCODY-BINGERVILLE	Cocody	Anono	6	66	GPS(113)		257	Tires	Tires	1	No	0	0	0	0	0	0	0	No	0	0	0	0	0	No	0	0	0	0	Domes	Ext	Water	Negative
2019-11-20	SRS	COCODY-BINGERVILLE	Cocody	Anono	6	66	GPS(113)		258	Bucket	Water storage containers	1	No	0	0	0	0	0	0	0	No	0	0	0	0	0	No	0	0	0	0	Domes	Ext	Water	Negative
2019-11-20	SRS	COCODY-BINGERVILLE	Cocody	Anono	6	66	GPS(113)		259	Tin of tomato	Discarded containers	1	Yes	37	20	27	2	86	0	86	No	0	0	0	0	0	No	0	0	0	0	Domes	Ext	Water	Positive
2019-11-20	SRS	COCODY-BINGERVILLE	Cocody	Anono	6	66	GPS(113)		260	Concrete paving stones	Others	1	Yes	5	0	8	4	17	2	19	No	0	0	0	0	0	No	0	0	0	0	Domes	Ext	Water	Positive
2019-11-20	SRS	COCODY-BINGERVILLE	Cocody	Anono	6	67	GPS(100)		261	Bucket	Water storage containers	4	No	0	0	0	0	0	0	0	No	0	0	0	0	0	No	0	0	0	0	Domes	Ext	Water	Negative
2019-11-20	SRS	COCODY-BINGERVILLE	Cocody	Anono	6	67	GPS(100)		262	Barrel	Water storage containers	2	No	0	0	0	0	0	0	0	No	0	0	0	0	0	No	0	0	0	0	Domes	Ext	Water	Negative
2019-11-20	SRS	COCODY-BINGERVILLE	Cocody	Anono	6	67	GPS(100)		263	Bowl	Water storage containers	3	No	0	0	0	0	0	0	0	No	0	0	0	0	0	No	0	0	0	0	Domes	Ext	Water	Negative
2019-11-20	SRS	COCODY-BINGERVILLE	Cocody	Anono	6	67	GPS(100)		264	Night vase	Discarded containers	1	Yes	6	2	0	0	8	0	8	No	0	0	0	0	0	No	0	0	0	0	Perido	Ext	Water	Positive
2019-11-20	SRS	COCODY-BINGERVILLE	Cocody	Anono	6	67	GPS(100)		265	Tires	Tires	1	Yes	13	11	10	4	38	1	39	No	0	0	0	0	0	No	0	0	0	0	Perido	Ext	Water	Positive
2019-11-20	SRS	COCODY-BINGERVILLE	Cocody	Anono	6	67	GPS(100)		266	Tires	Tires	3	No	0	0	0	0	0	0	0	No	0	0	0	0	0	No	0	0	0	0	Perido	Ext	Water	Negative
2019-11-20	SRS	COCODY-BINGERVILLE	Cocody	Anono	6	67	GPS(100)		267	Bucket	Discarded containers	1	Yes	0	2	10	14	26	11	37	No	0	0	0	0	0	No	0	0	0	0	Perido	Ext	Water	Positive
2019-11-20	SRS	COCODY-BINGERVILLE	Cocody	Anono	6	67	GPS(100)		268	disposable cup	Discarded containers	1	Yes	34	9	4	0	47	0	47	No	0	0	0	0	0	No	0	0	0	0	Perido	Ext	Water	Positive
2019-11-20	SRS	COCODY-BINGERVILLE	Cocody	Anono	6	68	Claclo(102)		269	Bowl	Water storage containers	5	No	0	0	0	0	0	0	0	No	0	0	0	0	0	No	0	0	0	0	Domes	Ext	Water	Negative
2019-11-20	SRS	COCODY-BINGERVILLE	Cocody	Anono	6	68	Claclo(102)		270	Barrel	Water storage containers	2	No	0	0	0	0	0	0	0	No	0	0	0	0	0	No	0	0	0	0	Domes	Ext	Water	Negative
2019-11-20	SRS	COCODY-BINGERVILLE	Cocody	Anono	6	68	Claclo(102)		271	Tires	Tires	4	No	0	0	0	0	0	0	0	No	0	0	0	0	0	No	0	0	0	0	Domes	Ext	Water	Negative
2019-11-20	SRS	COCODY-BINGERVILLE	Cocody	Anono	6	68	Claclo(102)		272	Paint can	Discarded containers	1	No	0	0	0	0	0	0	0	No	0	0	0	0	0	No	0	0	0	0	Domes	Ext	Water	Negative
2019-11-20	SRS	COCODY-BINGERVILLE	Cocody	Anono	6	70	GPS(104)		274	Bowl	Water storage containers	3	No	0	0	0	0	0	0	0	No	0	0	0	0	0	No	0	0	0	0	Domes	Ext	Water	Negative
2019-11-20	SRS	COCODY-BINGERVILLE	Cocody	Anono	6	71	GPS(105)		275	Barrel	Water storage containers	2	No	0	0	0	0	0	0	0	No	0	0	0	0	0	No	0	0	0	0	Domes	Ext	Water	Negative
2019-11-20	SRS	COCODY-BINGERVILLE	Cocody	Anono	6	71	GPS(105)		276	Mortar	Others	1	Yes	0	0	0	1	1	1	2	Yes	0	0	4	0	0	No	0	0	0	0	Domes	Ext	Water	Positive
2019-11-20	SRS	COCODY-BINGERVILLE	Cocody	Anono	6	71	GPS(105)		278	Bowl	Discarded containers	1	Yes	1	1	2	6	10	23	33	No	0	0	0	0	0	No	0	0	0	0	Perido	Ext	Water	Positive
2019-11-20	SRS	COCODY-BINGERVILLE	Cocody	Anono	6	71	GPS(105)		279	Tin of tomato	Discarded containers	1	No	0	0	0	0	0	0	0	No	0	0	0	0	0	No	0	0	0	0	Perido	Ext	Water	Negative
2019-11-21	SRS	COCODY-BINGERVILLE	Cocody	Anono	7	72	Fregus(131)		280	Barrel	Water storage containers	3	No	0	0	0	0	0	0	0	No	0	0	0	0	0	No	0	0	0	0	Domes	Ext	Water	Negative
2019-11-21	SRS	COCODY-BINGERVILLE	Cocody	Anono	7	72	Fregus(131)		281	Bowl	Water storage containers	4	No	0	0	0	0	0	0	0	No	0	0	0	0	0	No	0	0	0	0	Domes	Ext	Water	Negative
2019-11-21	SRS	COCODY-BINGERVILLE	Cocody	Anono	7	72	Fregus(131)		282	Can	Water storage containers	1	No	0	0	0	0	0	0	0	No	0	0	0	0	0	No	0	0	0	0	Domes	Ext	Water	Negative
2019-11-21	SRS	COCODY-BINGERVILLE	Cocody	Anono	7	72	Fregus(131)		283	Bucket	Water storage containers	2	No	0	0	0	0	0	0	0	No	0	0	0	0	0	No	0	0	0	0	Domes	Ext	Water	Negative
2019-11-21	SRS	COCODY-BINGERVILLE	Cocody	Anono	7	73	GPS(134)		284	Tires	Tires	1	No	0	0	0	0	0	0	0	No	0	0	0	0	0	No	0	0	0	0	Domes	Ext	Water	Negative
2019-11-21	SRS	COCODY-BINGERVILLE	Cocody	Anono	7	73	GPS(134)		285	Tires	Tires	1	Yes	15	13	57	24	109	21	130	No	0	0	0	0	0	No	0	0	0	0	Domes	Ext	Water	Positive
2019-11-21	SRS	COCODY-BINGERVILLE	Cocody	Anono	7	73	GPS(134)		286	Cover	Water storage containers	1	Yes	0	0	2	1	3	6	9	No	0	0	0	0	0	No	0	0	0	0	Domes	Ext	Water	Positive
2019-11-21	SRS	COCODY-BINGERVILLE	Cocody	Anono	7	73	GPS(134)		287	Bowl	Water storage containers	2	No	0	0	0	0	0	0	0	No	0	0	0	0	0	No	0	0	0	0	Domes	Ext	Water	Negative
2019-11-21	SRS	COCODY-BINGERVILLE	Cocody	Anono	7	73	GPS(134)		288	Barrel	Water storage containers	1	No	0	0	0	0	0	0	0	No	0	0	0	0	0	No	0	0	0	0	Domes	Ext	Water	Negative
2019-11-21	SRS	COCODY-BINGERVILLE	Cocody	Anono	7	73	GPS(134)		289	Tires	Tires	1	Yes	14	25	3	13	55	1	56	No	0	0	0	0	0	No	0	0	0	0	Perido	Ext	Water	Positive
2019-11-21	SRS	COCODY-BINGERVILLE	Cocody	Anono	7	73	GPS(134)		290	Tires	Tires	1	Yes	0	0	4	5	9	3	12	Yes	0	0	0	2	0	No	0	0	0	0	Perido	Ext	Water	Positive
2019-11-21	SRS	COCODY-BINGERVILLE	Cocody	Anono	7	73	GPS(134)		291	Tires	Tires	1	Yes	0	0	0	1	1	0	1	Yes	0	0	0	4	0	No	0	0	0	0	Perido	Ext	Water	Positive
2019-11-21	SRS	COCODY-BINGERVILLE	Cocody	Anono	7	73	GPS(134)		292	Tires	Tires	1	Yes	3	3	21	5	32	3	35	No	0	0	0	0	0	No	0	0	0	0	Perido	Ext	Water	Positive
2019-11-21	SRS	COCODY-BINGERVILLE	Cocody	Anono	7	73	GPS(134)		293	Tires	Tires	1	Yes	0	4	3	17	24	0	24	No	0	0	0	0	0	No	0	0	0	0	Perido	Ext	Water	Positive
2019-11-21	SRS	COCODY-BINGERVILLE	Cocody	Anono	7	73	GPS(134)		294	Tires	Tires	1	Yes	4	0	6	4	14	0	14	No	0	0	0	0	0	No	0	0	0	0	Perido	Ext	Water	Positive
2019-11-21	SRS	COCODY-BINGERVILLE	Cocody	Anono	7	73	GPS(134)		295	Tires	Tires	1	Yes	33	32	22	4	91	10	101	No	0	0	0	0	0	No	0	0	0	0	Perido	Ext	Water	Positive
2019-11-21	SRS	COCODY-BINGERVILLE	Cocody	Anono	7	73	GPS(134)		296	Tires	Tires	1	Yes	5	2	0	3	10	0	10	No	0	0	0	0	0	No	0	0	0	0	Perido	Ext	Water	Positive
2019-11-21	SRS	COCODY-BINGERVILLE	Cocody	Anono	7	73	GPS(134)		297	Tires	Tires	1	Yes	0	0	4	0	4	0	4	Yes	0	0	0	3	0	No	0	0	0	0	Perido	Ext	Water	Positive
2019-11-21	SRS	COCODY-BINGERVILLE	Cocody	Anono	7	73	GPS(134)		298	Tires	Tires	32	No	0	0	0	0	0	0	0	No	0	0	0	0	0	No	0	0	0	0	Perido	Ext	Water	Negative
2019-11-21	SRS	COCODY-BINGERVILLE	Cocody	Anono	7	74	Baobab(149)		300	Barrel	Water storage containers	1	No	0	0	0	0	0	0	0	No	0	0	0	0	0	No	0	0	0	0	Domes	Ext	Water	Negative
2019-11-21	SRS	COCODY-BINGERVILLE	Cocody	Anono	7	74	Baobab(149)		301	Bowl	Water storage containers	1	No	0	0	0	0	0	0	0	No	0	0	0	0	0	No	0	0	0	0	Domes	Ext	Water	Negative
2019-11-21	SRS	COCODY-BINGERVILLE	Cocody	Anono	7	74	Baobab(149)		302	Tires	Tires	1	Yes	0	6	11	24	41	5	46	No	0	0	0	0	0	No	0	0	0	0	Perido	Ext	Water	Positive
2019-11-21	SRS	COCODY-BINGERVILLE	Cocody	Anono	7	74	Baobab(149)		303	Tires	Tires	1	Yes	12	11	1	2	26	1	27	No	0	0	0	0	0	No	0	0	0	0	Perido	Ext	Water	Positive
2019-11-21	SRS	COCODY-BINGERVILLE	Cocody	Anono	7	74	Baobab(149)		304	Tires	Tires	1	Yes	0	21	13	5	39	1	40	No	0	0	0	0	0	No	0	0	0	0	Perido	Ext	Water	Positive
2019-11-21	SRS	COCODY-BINGERVILLE	Cocody	Anono	7	74	Baobab(149)		305	Tires	Tires	2	No	0	0	0	0	0	0	0	No	0	0	0	0	0	No	0	0	0	0	Perido	Ext	Water	Negative
2019-11-21	SRS	COCODY-BINGERVILLE	Cocody	Anono	7	74	Baobab(149)		306	Mortar	Others	1	Yes	0	4	5	14	23	0	23	No	0	0	0	0	0	No	0	0	0	0	Perido	Ext	Water	Positive
2019-11-21	SRS	COCODY-BINGERVILLE	Cocody	Anono	7	75	GPS(151)		307	disposable cup	Discarded containers	1	No	0	0	0	0	0	0	0	No	0	0	0	0	0	No	0	0	0	0	Perido	Ext	Water	Negative
2019-11-21	SRS	COCODY-BINGERVILLE	Cocody	Anono	7	75	GPS(151)		308	Plate	Discarded containers	1	No	0	0	0	0	0	0	0	No	0	0	0	0	0	No	0	0	0	0	Perido	Ext	Water	Negative
2019-11-21	SRS	COCODY-BINGERVILLE	Cocody	Anono	7	75	GPS(151)		309	Tires	Tires	1	Yes	0	0	0	5	5	0	5	Yes	0	0	0	3	0	No	0	0	0	0	Perido	Ext	Water	Positive
2019-11-21	SRS	COCODY-BINGERVILLE	Cocody	Anono	7	75	GPS(151)		310	Tires	Tires	1	Yes	5	20	61	22	108	0	108	No	0	0	0	0	0	No	0	0	0	0	Perido	Ext	Water	Positive
2019-11-21	SRS	COCODY-BINGERVILLE	Cocody	Anono	7	75	GPS(151)		311	Tires	Tires	1	Yes	21	25	38	11	95	3	98	No	0	0	0	0	0	No	0	0	0	0	Perido	Ext	Water	Positive
2019-11-21	SRS	COCODY-BINGERVILLE	Cocody	Anono	7	75	GPS(151)		312	Tires	Tires	1	Yes	87	51	38	63	239	3	242	No	0	0	0	0	0	No	0	0	0	0	Perido	Ext	Water	Positive
2019-11-21	SRS	COCODY-BINGERVILLE	Cocody	Anono	7	75	GPS(151)		313	Tires	Tires	1	Yes	4	25	29	47	105	11	116	No	0	0	0	0	0	No	0	0	0	0	Perido	Ext	Water	Positive
2019-11-21	SRS	COCODY-BINGERVILLE	Cocody	Anono	7	75	GPS(151)		314	Tires	Tires	1	Yes	80	144	224	77	525	13	538	No	0	0	0	0	0	No	0	0	0	0	Perido	Ext	Water	Positive
2019-11-21	SRS	COCODY-BINGERVILLE	Cocody	Anono	7	75	GPS(151)		315	Tires	Tires	1	Yes	0	4	0	3	7	0	7	No	0	0	0	0	0	No	0	0	0	0	Perido	Ext	Water	Positive
2019-11-21	SRS	COCODY-BINGERVILLE	Cocody	Anono	7	75	GPS(151)		316	Tires	Tires	1	Yes	4	2	2	3	11	0	11	No	0	0	0	0	0	No	0	0	0	0	Perido	Ext	Water	Positive
2019-11-21	SRS	COCODY-BINGERVILLE	Cocody	Anono	7	75	GPS(151)		317	Tires	Tires	25	No	0	0	0	0	0	0	0	No	0	0	0	0	0	No	0	0	0	0	Perido	Ext	Water	Negative
2019-11-21	SRS	COCODY-BINGERVILLE	Cocody	Anono	7	76	Refus Ebrié(152)		319	Bucket	Discarded containers	1	No	0	0	0	0	0	0	0	No	0	0	0	0	0	No	0	0	0	0	Perido	Ext	Water	Negative
2019-11-21	SRS	COCODY-BINGERVILLE	Cocody	Anono	7	78	GPS(154)		321	Can	Water storage containers	3	No	0	0	0	0	0	0	0	No	0	0	0	0	0	No	0	0	0	0	Domes	Ext	Water	Negative
2019-11-21	SRS	COCODY-BINGERVILLE	Cocody	Anono	7	78	GPS(154)		322	Bowl	Water storage containers	1	No	0	0	0	0	0	0	0	No	0	0	0	0	0	No	0	0	0	0	Domes	Ext	Water	Negative
2019-11-21	SRS	COCODY-BINGERVILLE	Cocody	Anono	7	79	GPS(155)		323	Bowl	Water storage containers	1	Yes	0	0	0	1	1	8	9	No	0	0	0	0	0	No	0	0	0	0	Domes	Ext	Water	Positive
2019-11-21	SRS	COCODY-BINGERVILLE	Cocody	Anono	7	79	GPS(155)		324	Cover	Water storage containers	1	Yes	0	1	0	1	2	0	2	No	0	0	0	0	0	No	0	0	0	0	Domes	Ext	Water	Positive
2019-11-21	SRS	COCODY-BINGERVILLE	Cocody	Anono	7	79	GPS(155)		325	Can	Water storage containers	4	No	0	0	0	0	0	0	0	No	0	0	0	0	0	No	0	0	0	0	Domes	Ext	Water	Negative
2019-11-21	SRS	COCODY-BINGERVILLE	Cocody	Anono	7	81	GPS(157)		328	Can handle	Water storage containers	2	No	0	0	0	0	0	0	0	No	0	0	0	0	0	No	0	0	0	0	Domes	Ext	Water	Negative
2019-11-21	SRS	COCODY-BINGERVILLE	Cocody	Anono	7	81	GPS(157)		330	Bucket	Water storage containers	4	No	0	0	0	0	0	0	0	No	0	0	0	0	0	No	0	0	0	0	Domes	Ext	Water	Negative
2019-11-21	SRS	COCODY-BINGERVILLE	Cocody	Anono	7	81	GPS(157)		331	Drum	Water storage containers	1	No	0	0	0	0	0	0	0	No	0	0	0	0	0	No	0	0	0	0	Domes	Ext	Water	Negative
2019-11-21	SRS	COCODY-BINGERVILLE	Cocody	Anono	7	81	GPS(157)		332	Cover	Water storage containers	1	No	0	0	0	0	0	0	0	No	0	0	0	0	0	No	0	0	0	0	Domes	Ext	Water	Negative
2019-11-21	SRS	COCODY-BINGERVILLE	Cocody	Anono	7	84	Sagesse(160)		335	Can	Water storage containers	1	Yes	84	52	19	21	176	0	176	No	0	0	0	0	0	No	0	0	0	0	Domes	Ext	Water	Positive
2019-11-21	SRS	COCODY-BINGERVILLE	Cocody	Anono	7	84	Sagesse(160)		336	Barrel	Water storage containers	1	No	0	0	0	0	0	0	0	No	0	0	0	0	0	No	0	0	0	0	Domes	Ext	Water	Negative
2019-11-21	SRS	COCODY-BINGERVILLE	Cocody	Anono	7	84	Sagesse(160)		337	Bowl	Water storage containers	2	No	0	0	0	0	0	0	0	No	0	0	0	0	0	No	0	0	0	0	Domes	Ext	Water	Negative
2019-11-24	SRS	COCODY-BINGERVILLE	Cocody	Anono	8	85	GPS(174)		338	Can	Water storage containers	1	Yes	1	4	19	25	49	0	49	No	0	0	0	0	0	No	0	0	0	0	Domes	Ext	Water	Positive
2019-11-24	SRS	COCODY-BINGERVILLE	Cocody	Anono	8	85	GPS(174)		339	Bowl	Water storage containers	1	Yes	10	2	5	2	19	0	19	No	0	0	0	0	0	No	0	0	0	0	Domes	Ext	Water	Positive
2019-11-24	SRS	COCODY-BINGERVILLE	Cocody	Anono	8	85	GPS(174)		340	Bucket	Water storage containers	3	No	0	0	0	0	0	0	0	No	0	0	0	0	0	No	0	0	0	0	Domes	Ext	Water	Negative
2019-11-24	SRS	COCODY-BINGERVILLE	Cocody	Anono	8	85	GPS(174)		342	Bowl	Water storage containers	3	No	0	0	0	0	0	0	0	No	0	0	0	0	0	No	0	0	0	0	Domes	Ext	Water	Negative
2019-11-24	SRS	COCODY-BINGERVILLE	Cocody	Anono	8	88	GPS(177)		345	Barrel	Water storage containers	1	No	0	0	0	0	0	0	0	No	0	0	0	0	0	No	0	0	0	0	Domes	Int	Water	Negative
2019-11-24	SRS	COCODY-BINGERVILLE	Cocody	Anono	8	89	GPS(178)		347	Tires	Tires	3	No	0	0	0	0	0	0	0	No	0	0	0	0	0	No	0	0	0	0	Perido	Ext	Water	Negative
2019-11-24	SRS	COCODY-BINGERVILLE	Cocody	Anono	8	90	GPS(179)		349	W.C	Discarded containers	1	Yes	19	36	26	0	81	0	81	No	0	0	0	0	0	No	0	0	0	0	Perido	Ext	Water	Positive
2019-11-24	SRS	COCODY-BINGERVILLE	Cocody	Anono	8	90	GPS(179)		351	Can	Water storage containers	1	No	0	0	0	0	0	0	0	No	0	0	0	0	0	No	0	0	0	0	Domes	Ext	Water	Negative
2019-11-24	SRS	COCODY-BINGERVILLE	Cocody	Anono	8	90	GPS(179)		352	Bucket	Water storage containers	1	No	0	0	0	0	0	0	0	No	0	0	0	0	0	No	0	0	0	0	Domes	Ext	Water	Negative
2019-11-24	SRS	COCODY-BINGERVILLE	Cocody	Anono	8	92	GPS(181)		355	Bowl	Water storage containers	3	No	0	0	0	0	0	0	0	No	0	0	0	0	0	No	0	0	0	0	Domes	Ext	Water	Negative
2019-11-24	SRS	COCODY-BINGERVILLE	Cocody	Anono	8	92	GPS(181)		356	Can	Water storage containers	1	Yes	0	0	1	2	3	0	3	No	0	0	0	0	0	No	0	0	0	0	Domes	Ext	Water	Positive
2019-11-24	SRS	COCODY-BINGERVILLE	Cocody	Anono	8	92	GPS(181)		357	Can	Water storage containers	2	No	0	0	0	0	0	0	0	No	0	0	0	0	0	No	0	0	0	0	Domes	Ext	Water	Negative
2019-11-24	SRS	COCODY-BINGERVILLE	Cocody	Anono	8	92	GPS(181)		358	Barrel	Water storage containers	1	Yes	0	0	7	11	18	2	20	No	0	0	0	0	0	No	0	0	0	0	Domes	Ext	Water	Positive
2019-11-24	SRS	COCODY-BINGERVILLE	Cocody	Anono	8	93	GPS(182)		359	Barrel	Water storage containers	2	No	0	0	0	0	0	0	0	No	0	0	0	0	0	No	0	0	0	0	Domes	Ext	Water	Negative
2019-11-24	SRS	COCODY-BINGERVILLE	Cocody	Anono	8	93	GPS(182)		360	Bowl	Water storage containers	3	No	0	0	0	0	0	0	0	No	0	0	0	0	0	No	0	0	0	0	Domes	Ext	Water	Negative
2019-11-24	SRS	COCODY-BINGERVILLE	Cocody	Anono	8	94	GPS(183)		362	Tires	Tires	1	Yes	17	6	31	3	57	0	57	No	0	0	0	0	0	No	0	0	0	0	Perido	Ext	Water	Positive
2019-11-24	SRS	COCODY-BINGERVILLE	Cocody	Anono	8	94	GPS(183)		363	Tires	Tires	1	Yes	0	0	0	2	2	0	2	Yes	0	0	0	89	0	No	0	0	0	0	Perido	Ext	Water	Positive
2019-11-24	SRS	COCODY-BINGERVILLE	Cocody	Anono	8	94	GPS(183)		364	Tires	Tires	16	No	0	0	0	0	0	0	0	No	0	0	0	0	0	No	0	0	0	0	Perido	Ext	Water	Negative
2019-11-24	SRS	COCODY-BINGERVILLE	Cocody	Anono	8	94	GPS(183)		365	Barrel	Discarded containers	1	No	0	0	0	0	0	0	0	No	0	0	0	0	0	No	0	0	0	0	Perido	Ext	Water	Negative
2019-11-24	SRS	COCODY-BINGERVILLE	Cocody	Anono	8	95	GPS(185)		366	Plate	Discarded containers	1	No	0	0	0	0	0	0	0	No	0	0	0	0	0	No	0	0	0	0	Perido	Ext	Water	Negative
2019-11-24	SRS	COCODY-BINGERVILLE	Cocody	Anono	8	95	GPS(185)		367	Can	Discarded containers	1	No	0	0	0	0	0	0	0	No	0	0	0	0	0	No	0	0	0	0	Perido	Ext	Water	Negative
2019-11-24	SRS	COCODY-BINGERVILLE	Cocody	Anono	8	95	GPS(185)		369	disposable cup	Discarded containers	1	No	0	0	0	0	0	0	0	No	0	0	0	0	0	No	0	0	0	0	Perido	Ext	Water	Negative
2019-11-24	SRS	COCODY-BINGERVILLE	Cocody	Anono	8	96	GPS(184)		370	Bowl	Water storage containers	1	No	0	0	0	0	0	0	0	No	0	0	0	0	0	No	0	0	0	0	Domes	Ext	Water	Negative
2019-11-24	SRS	COCODY-BINGERVILLE	Cocody	Anono	8	96	GPS(184)		371	Drum	Water storage containers	1	No	0	0	0	0	0	0	0	No	0	0	0	0	0	No	0	0	0	0	Domes	Ext	Water	Negative
2019-11-24	SRS	COCODY-BINGERVILLE	Cocody	Anono	8	100	Près Maquis(189)		376	Barrel	Water storage containers	3	No	0	0	0	0	0	0	0	No	0	0	0	0	0	No	0	0	0	0	Domes	Ext	Water	Negative
2019-11-24	SRS	COCODY-BINGERVILLE	Cocody	Anono	8	100	Près Maquis(189)		378	Tires	Tires	1	Yes	12	20	15	7	54	0	54	No	0	0	0	0	0	No	0	0	0	0	Perido	Ext	Water	Positive
2019-11-24	SRS	COCODY-BINGERVILLE	Cocody	Anono	8	100	Près Maquis(189)		379	Tires	Tires	5	No	0	0	0	0	0	0	0	No	0	0	0	0	0	No	0	0	0	0	Perido	Ext	Water	Negative
2020-01-25	LDS	TREICHVILLE-MARCORY	Treichville	Entente	1	5	GPS 336	Prési Allégou	7	Paint can	Discarded containers	1	No	0	0	0	0	0	0	0	No	0	0	0	0	0	No	0	0	0	0	Domes	Ext	Water	Negative
2020-01-25	LDS	TREICHVILLE-MARCORY	Treichville	Entente	1	6	GPS 337	Face Manguier	9	Bucket	Water storage containers	4	No	0	0	0	0	0	0	0	No	0	0	0	0	0	No	0	0	0	0	Domes	Ext	Water	Negative
2020-01-25	LDS	TREICHVILLE-MARCORY	Treichville	Entente	1	7	GPS 338	Manguier	11	Bowl	Water storage containers	1	No	0	0	0	0	0	0	0	No	0	0	0	0	0	No	0	0	0	0	Domes	Ext	Water	Negative
2020-01-25	LDS	TREICHVILLE-MARCORY	Treichville	Entente	1	7	GPS 338	Manguier	12	Can	Water storage containers	2	No	0	0	0	0	0	0	0	No	0	0	0	0	0	No	0	0	0	0	Domes	Ext	Water	Negative
2020-01-25	LDS	TREICHVILLE-MARCORY	Treichville	Entente	1	7	GPS 338	Manguier	13	Barrel	Water storage containers	2	No	0	0	0	0	0	0	0	No	0	0	0	0	0	No	0	0	0	0	Domes	Ext	Water	Negative
2020-01-25	LDS	TREICHVILLE-MARCORY	Treichville	Entente	1	8	GPS 339	Catéchèse	14	Bucket	Water storage containers	1	No	0	0	0	0	0	0	0	No	0	0	0	0	0	No	0	0	0	0	Domes	Int	Water	Negative
2020-01-25	LDS	TREICHVILLE-MARCORY	Treichville	Entente	1	9	GPS 341	Face S.G	15	Can	Water storage containers	2	No	0	0	0	0	0	0	0	No	0	0	0	0	0	No	0	0	0	0	Domes	Ext	Water	Negative
2020-01-25	LDS	TREICHVILLE-MARCORY	Treichville	Entente	1	9	GPS 341	Face S.G	16	Car rim	Others	1	No	0	0	0	0	0	0	0	No	0	0	0	0	0	No	0	0	0	0	Domes	Ext	Water	Negative
2020-01-25	LDS	TREICHVILLE-MARCORY	Treichville	Entente	1	9	GPS 341	Face S.G	17	Bowl	Water storage containers	2	No	0	0	0	0	0	0	0	No	0	0	0	0	0	No	0	0	0	0	Domes	Ext	Water	Negative
2020-01-25	LDS	TREICHVILLE-MARCORY	Treichville	Entente	1	9	GPS 341	Face S.G	18	Tires	Tires	1	Yes	19	74	8	9	110	0	110	Yes	0	0	2	6	0	No	0	0	0	0	Perido	Ext	Water	Positive
2020-01-25	LDS	TREICHVILLE-MARCORY	Treichville	Entente	1	9	GPS 341	Face S.G	19	Tires	Tires	1	Yes	74	387	52	48	561	0	561	Yes	0	58	15	0	0	No	0	0	0	0	Perido	Ext	Water	Positive
2020-01-25	LDS	TREICHVILLE-MARCORY	Treichville	Entente	1	9	GPS 341	Face S.G	20	Tires	Tires	2	No	0	0	0	0	0	0	0	No	0	0	0	0	0	No	0	0	0	0	Perido	Ext	Water	Negative
2020-01-25	LDS	TREICHVILLE-MARCORY	Treichville	Entente	1	10	GPS 343	S.G	21	Bucket	Water storage containers	1	Yes	0	1	6	0	7	0	7	No	0	0	0	0	0	No	0	0	0	0	Domes	Ext	Water	Positive
2020-01-25	LDS	TREICHVILLE-MARCORY	Treichville	Entente	1	10	GPS 343	S.G	22	Bucket	Water storage containers	1	Yes	17	7	106	142	272	0	272	No	0	0	0	0	0	No	0	0	0	0	Domes	Ext	Water	Positive
2020-01-25	LDS	TREICHVILLE-MARCORY	Treichville	Entente	1	10	GPS 343	S.G	23	Bowl	Water storage containers	1	No	0	0	0	0	0	0	0	No	0	0	0	0	0	No	0	0	0	0	Domes	Ext	Water	Negative
2020-01-25	LDS	TREICHVILLE-MARCORY	Treichville	Entente	1	11	GPS 344	Brique	24	Barrel	Water storage containers	1	No	0	0	0	0	0	0	0	No	0	0	0	0	0	No	0	0	0	0	Domes	Ext	Water	Negative
2020-01-25	LDS	TREICHVILLE-MARCORY	Treichville	Entente	1	11	GPS 344	Brique	25	Bowl	Water storage containers	2	No	0	0	0	0	0	0	0	No	0	0	0	0	0	No	0	0	0	0	Domes	Ext	Water	Negative
2020-01-25	LDS	TREICHVILLE-MARCORY	Treichville	Entente	1	15	GPS 348	Face Huberson	29	Bucket	Water storage containers	1	Yes	71	6	7	36	120	0	120	No	0	0	0	0	0	No	0	0	0	0	Domes	Ext	Water	Positive
2020-01-25	LDS	TREICHVILLE-MARCORY	Treichville	Entente	1	15	GPS 348	Face Huberson	32	Bowl	Water storage containers	1	No	0	0	0	0	0	0	0	No	0	0	0	0	0	No	0	0	0	0	Domes	Ext	Water	Negative
2020-01-25	LDS	TREICHVILLE-MARCORY	Treichville	Entente	1	16	GPS 349	Maman Pedro	33	Bucket	Water storage containers	1	No	0	0	0	0	0	0	0	No	0	0	0	0	0	No	0	0	0	0	Domes	Ext	Water	Negative
2020-01-25	LDS	TREICHVILLE-MARCORY	Treichville	Entente	1	16	GPS 349	Maman Pedro	34	Bowl	Water storage containers	1	No	0	0	0	0	0	0	0	No	0	0	0	0	0	No	0	0	0	0	Domes	Ext	Water	Negative
2020-01-25	LDS	TREICHVILLE-MARCORY	Treichville	Entente	1	17	GPS 350	Côté Pedro	35	Bowl	Water storage containers	1	No	0	0	0	0	0	0	0	No	0	0	0	0	0	No	0	0	0	0	Domes	Ext	Water	Negative
2020-01-25	LDS	TREICHVILLE-MARCORY	Treichville	Entente	1	17	GPS 350	Côté Pedro	36	Bucket	Water storage containers	1	No	0	0	0	0	0	0	0	No	0	0	0	0	0	No	0	0	0	0	Domes	Ext	Water	Negative
2020-01-25	LDS	TREICHVILLE-MARCORY	Treichville	Entente	1	18	GPS 352	Alasco	37	Wash basin	Others	1	Yes	6	62	49	116	233	10	243	Yes	0	0	0	5	0	No	0	0	0	0	Domes	Ext	Water	Positive
2020-01-25	LDS	TREICHVILLE-MARCORY	Treichville	Entente	1	18	GPS 352	Alasco	39	Bucket	Water storage containers	3	No	0	0	0	0	0	0	0	No	0	0	0	0	0	No	0	0	0	0	Domes	Ext	Water	Negative
2020-01-25	LDS	TREICHVILLE-MARCORY	Treichville	Entente	1	19	GPS 353	Famille Vangah	40	Bucket	Water storage containers	1	No	0	0	0	0	0	0	0	No	0	0	0	0	0	No	0	0	0	0	Domes	Ext	Water	Negative
2020-01-25	LDS	TREICHVILLE-MARCORY	Treichville	Entente	1	20	GPS 354	Famille Georges	41	Bucket	Water storage containers	1	Yes	0	1	0	7	8	0	8	No	0	0	0	0	0	Yes	2	0	0	0	Domes	Ext	Water	Positive
2020-01-25	LDS	TREICHVILLE-MARCORY	Treichville	Entente	1	20	GPS 354	Famille Georges	42	Bucket	Water storage containers	1	No	0	0	0	0	0	0	0	No	0	0	0	0	0	No	0	0	0	0	Domes	Ext	Water	Negative
2020-01-27	LDS	TREICHVILLE-MARCORY	Treichville	Entente	2	21	GPS 355	Alladjan	43	Barrel	Water storage containers	1	No	0	0	0	0	0	0	0	No	0	0	0	0	0	No	0	0	0	0	Domes	Ext	Water	Negative
2020-01-27	LDS	TREICHVILLE-MARCORY	Treichville	Entente	2	21	GPS 355	Alladjan	44	Bucket	Water storage containers	1	No	0	0	0	0	0	0	0	No	0	0	0	0	0	No	0	0	0	0	Domes	Ext	Water	Negative
2020-01-27	LDS	TREICHVILLE-MARCORY	Treichville	Entente	2	22	GPS 356	Face Alladjan	48	Bowl	Water storage containers	3	No	0	0	0	0	0	0	0	No	0	0	0	0	0	No	0	0	0	0	Domes	Ext	Water	Negative
2020-01-27	LDS	TREICHVILLE-MARCORY	Treichville	Entente	2	23	GPS 357	Manou	49	Bucket	Water storage containers	1	No	0	0	0	0	0	0	0	No	0	0	0	0	0	No	0	0	0	0	Domes	Ext	Water	Negative
2020-01-27	LDS	TREICHVILLE-MARCORY	Treichville	Entente	2	24	GPS 358	Prési Abiba	52	Can	Water storage containers	1	Yes	0	0	2	0	2	1	3	No	0	0	0	0	0	No	0	0	0	0	Domes	Ext	Water	Positive
2020-01-27	LDS	TREICHVILLE-MARCORY	Treichville	Entente	2	24	GPS 358	Prési Abiba	53	Bucket	Water storage containers	4	No	0	0	0	0	0	0	0	No	0	0	0	0	0	No	0	0	0	0	Domes	Ext	Water	Negative
2020-01-27	LDS	TREICHVILLE-MARCORY	Treichville	Entente	2	24	GPS 358	Prési Abiba	54	Bowl	Water storage containers	3	No	0	0	0	0	0	0	0	No	0	0	0	0	0	No	0	0	0	0	Domes	Ext	Water	Negative
2020-01-27	LDS	TREICHVILLE-MARCORY	Treichville	Entente	2	25	GPS 359	Face prési Abiba	55	Barrel	Water storage containers	2	No	0	0	0	0	0	0	0	No	0	0	0	0	0	No	0	0	0	0	Domes	Ext	Water	Negative
2020-01-27	LDS	TREICHVILLE-MARCORY	Treichville	Entente	2	26	GPS 360	Paroisse	57	Bowl	Water storage containers	2	No	0	0	0	0	0	0	0	No	0	0	0	0	0	No	0	0	0	0	Domes	Int	Water	Negative
2020-01-27	LDS	TREICHVILLE-MARCORY	Treichville	Entente	2	26	GPS 360	Paroisse	58	Bucket	Water storage containers	1	No	0	0	0	0	0	0	0	No	0	0	0	0	0	No	0	0	0	0	Domes	Ext	Water	Negative
2020-01-27	LDS	TREICHVILLE-MARCORY	Treichville	Entente	2	27	GPS 361	Vetcho	60	Bucket	Water storage containers	7	No	0	0	0	0	0	0	0	No	0	0	0	0	0	No	0	0	0	0	Domes	Ext	Water	Negative
2020-01-27	LDS	TREICHVILLE-MARCORY	Treichville	Entente	2	27	GPS 361	Vetcho	61	Bowl	Water storage containers	1	Yes	14	33	14	15	76	9	85	No	0	0	0	0	0	No	0	0	0	0	Domes	Ext	Water	Positive
2020-01-27	LDS	TREICHVILLE-MARCORY	Treichville	Entente	2	28	GPS 361	Vetcho	62	Bowl	Water storage containers	2	No	0	0	0	0	0	0	0	No	0	0	0	0	0	No	0	0	0	0	Domes	Ext	Water	Negative
2020-01-27	LDS	TREICHVILLE-MARCORY	Treichville	Entente	2	28	GPS 361	Vetcho	63	Can	Water storage containers	1	Yes	0	2	0	1	3	0	3	No	0	0	0	0	0	No	0	0	0	0	Domes	Ext	Water	Positive
2020-01-27	LDS	TREICHVILLE-MARCORY	Treichville	Entente	2	28	GPS 361	Vetcho	64	Can	Water storage containers	1	Yes	0	0	0	0	0	1	1	No	0	0	0	0	0	No	0	0	0	0	Domes	Ext	Water	Positive
2020-01-27	LDS	TREICHVILLE-MARCORY	Treichville	Entente	2	28	GPS 361	Vetcho	65	Bucket	Water storage containers	1	Yes	0	3	2	12	17	0	17	No	0	0	0	0	0	No	0	0	0	0	Domes	Ext	Water	Positive
2020-01-27	LDS	TREICHVILLE-MARCORY	Treichville	Entente	2	29	GPS 362	Presi Franck	66	Bowl	Water storage containers	1	Yes	62	24	13	12	111	19	130	No	0	0	0	0	0	No	0	0	0	0	Domes	Ext	Water	Positive
2020-01-27	LDS	TREICHVILLE-MARCORY	Treichville	Entente	2	29	GPS 362	Presi Franck	67	Barrel	Water storage containers	2	No	0	0	0	0	0	0	0	No	0	0	0	0	0	No	0	0	0	0	Domes	Ext	Water	Negative
2020-01-27	LDS	TREICHVILLE-MARCORY	Treichville	Entente	2	33	GPS 366	Presi Lakouasse	71	Barrel	Water storage containers	2	No	0	0	0	0	0	0	0	No	0	0	0	0	0	No	0	0	0	0	Domes	Ext	Water	Negative
2020-01-27	LDS	TREICHVILLE-MARCORY	Treichville	Entente	2	33	GPS 366	Presi Lakouasse	72	Tin of tomato	Discarded containers	1	No	0	0	0	0	0	0	0	No	0	0	0	0	0	No	0	0	0	0	Domes	Ext	Water	Negative
2020-01-27	LDS	TREICHVILLE-MARCORY	Treichville	Entente	2	33	GPS 366	Presi Lakouasse	73	Laundry pot	Discarded containers	1	No	0	0	0	0	0	0	0	No	0	0	0	0	0	No	0	0	0	0	Domes	Ext	Water	Negative
2020-01-27	LDS	TREICHVILLE-MARCORY	Treichville	Entente	2	35	GPS 369	Manzan	75	Bowl	Water storage containers	1	Yes	0	11	2	12	25	2	27	No	0	0	0	0	0	No	0	0	0	0	Domes	Ext	Water	Positive
2020-01-27	LDS	TREICHVILLE-MARCORY	Treichville	Entente	2	35	GPS 369	Manzan	76	Bowl	Water storage containers	2	No	0	0	0	0	0	0	0	No	0	0	0	0	0	No	0	0	0	0	Domes	Ext	Water	Negative
2020-01-27	LDS	TREICHVILLE-MARCORY	Treichville	Entente	2	35	GPS 369	Manzan	77	Drum	Water storage containers	2	No	0	0	0	0	0	0	0	No	0	0	0	0	0	No	0	0	0	0	Domes	Ext	Water	Negative
2020-01-27	LDS	TREICHVILLE-MARCORY	Treichville	Entente	2	35	GPS 369	Manzan	78	Bucket	Water storage containers	4	No	0	0	0	0	0	0	0	No	0	0	0	0	0	No	0	0	0	0	Domes	Ext	Water	Negative
2020-01-27	LDS	TREICHVILLE-MARCORY	Treichville	Entente	2	35	GPS 369	Manzan	79	Barrel	Water storage containers	1	No	0	0	0	0	0	0	0	No	0	0	0	0	0	No	0	0	0	0	Domes	Ext	Water	Negative
2020-01-27	LDS	TREICHVILLE-MARCORY	Treichville	Entente	2	36	GPS 370	Garba	80	Paint can	Discarded containers	1	Yes	9	6	45	21	81	11	92	No	0	0	0	0	0	No	0	0	0	0	Domes	Ext	Water	Positive
2020-01-27	LDS	TREICHVILLE-MARCORY	Treichville	Entente	2	36	GPS 370	Garba	81	Paint can	Discarded containers	1	No	0	0	0	0	0	0	0	No	0	0	0	0	0	No	0	0	0	0	Domes	Ext	Water	Negative
2020-01-27	LDS	TREICHVILLE-MARCORY	Treichville	Entente	2	36	GPS 370	Garba	82	Can	Water storage containers	2	No	0	0	0	0	0	0	0	No	0	0	0	0	0	No	0	0	0	0	Domes	Ext	Water	Negative
2020-01-27	LDS	TREICHVILLE-MARCORY	Treichville	Entente	2	36	GPS 370	Garba	83	Bowl	Water storage containers	3	No	0	0	0	0	0	0	0	No	0	0	0	0	0	No	0	0	0	0	Domes	Ext	Water	Negative
2020-01-27	LDS	TREICHVILLE-MARCORY	Treichville	Entente	2	36	GPS 370	Garba	84	Taro leaves	Natural breeding site	3	No	0	0	0	0	0	0	0	No	0	0	0	0	0	No	0	0	0	0	Domes	Ext	Water	Negative
2020-01-27	LDS	TREICHVILLE-MARCORY	Treichville	Entente	2	37	GPS 371	Brique	85	Bucket	Water storage containers	1	No	0	0	0	0	0	0	0	No	0	0	0	0	0	No	0	0	0	0	Domes	Ext	Water	Negative
2020-01-27	LDS	TREICHVILLE-MARCORY	Treichville	Entente	2	37	GPS 371	Brique	87	Bowl	Water storage containers	1	No	0	0	0	0	0	0	0	No	0	0	0	0	0	No	0	0	0	0	Domes	Ext	Water	Negative
2020-01-27	LDS	TREICHVILLE-MARCORY	Treichville	Entente	2	38	GPS 373	Autorité	89	Can	Water storage containers	1	No	0	0	0	0	0	0	0	No	0	0	0	0	0	No	0	0	0	0	Domes	Ext	Water	Negative
2020-01-27	LDS	TREICHVILLE-MARCORY	Treichville	Entente	2	39	GPS 374	Baldini	90	Barrel	Water storage containers	2	No	0	0	0	0	0	0	0	No	0	0	0	0	0	No	0	0	0	0	Domes	Ext	Water	Negative
2020-01-27	LDS	TREICHVILLE-MARCORY	Treichville	Entente	2	39	GPS 374	Baldini	91	Bucket	Water storage containers	1	No	0	0	0	0	0	0	0	No	0	0	0	0	0	No	0	0	0	0	Domes	Ext	Water	Negative
2020-01-27	LDS	TREICHVILLE-MARCORY	Treichville	Entente	2	40	GPS 375	Maman Divine	92	Bucket	Water storage containers	2	No	0	0	0	0	0	0	0	No	0	0	0	0	0	No	0	0	0	0	Domes	Ext	Water	Negative
2020-01-27	LDS	TREICHVILLE-MARCORY	Treichville	Entente	2	40	GPS 375	Maman Divine	93	Can	Water storage containers	1	No	0	0	0	0	0	0	0	No	0	0	0	0	0	No	0	0	0	0	Domes	Ext	Water	Negative
2020-01-27	LDS	TREICHVILLE-MARCORY	Treichville	Entente	2	41	GPS 376	Presi Presi	94	Paint can	Discarded containers	2	No	0	0	0	0	0	0	0	No	0	0	0	0	0	No	0	0	0	0	Domes	Ext	Water	Negative
2020-01-31	LDS	TREICHVILLE-MARCORY	Treichville	Entente	3	43	GPS 379	Kassiri	96	Can	Water storage containers	1	No	0	0	0	0	0	0	0	No	0	0	0	0	0	No	0	0	0	0	Domes	Ext	Water	Negative
2020-01-31	LDS	TREICHVILLE-MARCORY	Treichville	Entente	3	43	GPS 379	Kassiri	97	Bucket	Water storage containers	1	No	0	0	0	0	0	0	0	No	0	0	0	0	0	No	0	0	0	0	Domes	Ext	Water	Negative
2020-01-31	LDS	TREICHVILLE-MARCORY	Treichville	Entente	3	43	GPS 379	Kassiri	98	Cradle	Water storage containers	1	No	0	0	0	0	0	0	0	No	0	0	0	0	0	No	0	0	0	0	Domes	Ext	Water	Negative
2020-01-31	LDS	TREICHVILLE-MARCORY	Treichville	Entente	3	45	GPS 382	Bouillie	100	Bowl	Water storage containers	1	Yes	286	0	0	0	286	0	286	No	0	0	0	0	0	No	0	0	0	0	Domes	Ext	Water	Positive
2020-01-31	LDS	TREICHVILLE-MARCORY	Treichville	Entente	3	45	GPS 382	Bouillie	101	Bowl	Water storage containers	1	No	0	0	0	0	0	0	0	No	0	0	0	0	0	No	0	0	0	0	Domes	Ext	Water	Negative
2020-01-31	LDS	TREICHVILLE-MARCORY	Treichville	Entente	3	45	GPS 382	Bouillie	102	Bowl	Water storage containers	1	No	0	0	0	0	0	0	0	No	0	0	0	0	0	No	0	0	0	0	Domes	Ext	Water	Negative
2020-01-31	LDS	TREICHVILLE-MARCORY	Treichville	Entente	3	46	GPS 383	Face bouillie	103	Barrel	Water storage containers	1	No	0	0	0	0	0	0	0	No	0	0	0	0	0	No	0	0	0	0	Domes	Ext	Water	Negative
2020-01-31	LDS	TREICHVILLE-MARCORY	Treichville	Entente	3	47	GPS 384	Oscar	105	Drum	Water storage containers	1	No	0	0	0	0	0	0	0	No	0	0	0	0	0	No	0	0	0	0	Domes	Ext	Water	Negative
2020-01-31	LDS	TREICHVILLE-MARCORY	Treichville	Entente	3	49	GPS 386	Footballeur	107	Can	Water storage containers	1	No	0	0	0	0	0	0	0	No	0	0	0	0	0	No	0	0	0	0	Domes	Ext	Water	Negative
2020-01-31	LDS	TREICHVILLE-MARCORY	Treichville	Entente	3	50	GPS 387	Béninois	108	Barrel	Water storage containers	1	Yes	3	58	36	48	145	32	177	No	0	0	0	0	0	No	0	0	0	0	Domes	Ext	Water	Positive
2020-01-31	LDS	TREICHVILLE-MARCORY	Treichville	Entente	3	50	GPS 387	Béninois	109	Barrel	Water storage containers	1	No	0	0	0	0	0	0	0	No	0	0	0	0	0	No	0	0	0	0	Domes	Ext	Water	Negative
2020-01-31	LDS	TREICHVILLE-MARCORY	Treichville	Entente	3	50	GPS 387	Béninois	110	Bowl	Water storage containers	3	No	0	0	0	0	0	0	0	No	0	0	0	0	0	No	0	0	0	0	Domes	Ext	Water	Negative
2020-01-31	LDS	TREICHVILLE-MARCORY	Treichville	Entente	3	51	GPS 388	Marie Paule	111	Barrel	Water storage containers	1	Yes	0	2	1	3	6	0	6	No	0	0	0	0	0	No	0	0	0	0	Domes	Ext	Water	Positive
2020-01-31	LDS	TREICHVILLE-MARCORY	Treichville	Entente	3	51	GPS 388	Marie Paule	112	Bowl	Water storage containers	5	No	0	0	0	0	0	0	0	No	0	0	0	0	0	No	0	0	0	0	Domes	Ext	Water	Negative
2020-01-31	LDS	TREICHVILLE-MARCORY	Treichville	Entente	3	52	GPS 390	Adama Ouatt	113	Barrel	Water storage containers	1	Yes	0	8	10	1	19	0	19	No	0	0	0	0	0	No	0	0	0	0	Domes	Ext	Water	Positive
2020-01-31	LDS	TREICHVILLE-MARCORY	Treichville	Entente	3	52	GPS 390	Adama Ouatt	114	Barrel	Water storage containers	1	No	0	0	0	0	0	0	0	No	0	0	0	0	0	No	0	0	0	0	Domes	Ext	Water	Negative
2020-01-31	LDS	TREICHVILLE-MARCORY	Treichville	Entente	3	52	GPS 390	Adama Ouatt	115	Bucket	Water storage containers	4	No	0	0	0	0	0	0	0	No	0	0	0	0	0	No	0	0	0	0	Domes	Ext	Water	Negative
2020-01-31	LDS	TREICHVILLE-MARCORY	Treichville	Entente	3	52	GPS 390	Adama Ouatt	116	Bowl	Water storage containers	2	No	0	0	0	0	0	0	0	No	0	0	0	0	0	No	0	0	0	0	Domes	Ext	Water	Negative
2020-01-31	LDS	TREICHVILLE-MARCORY	Treichville	Entente	3	53	GPS 389	Emile	117	Bucket	Water storage containers	1	No	0	0	0	0	0	0	0	No	0	0	0	0	0	No	0	0	0	0	Domes	Ext	Water	Negative
2020-01-31	LDS	TREICHVILLE-MARCORY	Treichville	Entente	3	53	GPS 389	Emile	119	Pot	Water storage containers	3	No	0	0	0	0	0	0	0	No	0	0	0	0	0	No	0	0	0	0	Domes	Ext	Water	Negative
2020-01-31	LDS	TREICHVILLE-MARCORY	Treichville	Entente	3	54	GPS 391	Face Adamo	120	Can	Water storage containers	3	No	0	0	0	0	0	0	0	No	0	0	0	0	0	No	0	0	0	0	Domes	Ext	Water	Negative
2020-01-31	LDS	TREICHVILLE-MARCORY	Treichville	Entente	3	54	GPS 391	Face Adamo	122	Barrel	Water storage containers	1	No	0	0	0	0	0	0	0	No	0	0	0	0	0	No	0	0	0	0	Domes	Ext	Water	Negative
2020-01-31	LDS	TREICHVILLE-MARCORY	Treichville	Entente	3	55	GPS 392	Aladji	124	Barrel	Water storage containers	1	No	0	0	0	0	0	0	0	No	0	0	0	0	0	No	0	0	0	0	Domes	Ext	Water	Negative
2020-01-31	LDS	TREICHVILLE-MARCORY	Treichville	Entente	3	55	GPS 392	Aladji	125	Plate	Water storage containers	1	No	0	0	0	0	0	0	0	No	0	0	0	0	0	No	0	0	0	0	Domes	Ext	Water	Negative
2020-01-31	LDS	TREICHVILLE-MARCORY	Treichville	Entente	3	56	GPS 394	Yorouba	126	Barrel	Water storage containers	1	No	0	0	0	0	0	0	0	No	0	0	0	0	0	No	0	0	0	0	Domes	Int	Water	Negative
2020-01-31	LDS	TREICHVILLE-MARCORY	Treichville	Entente	3	56	GPS 394	Yorouba	127	Barrel	Water storage containers	1	No	0	0	0	0	0	0	0	No	0	0	0	0	0	No	0	0	0	0	Domes	Int	Water	Negative
2020-01-31	LDS	TREICHVILLE-MARCORY	Treichville	Entente	3	60	GPS 396	Feronnier	132	Bowl	Discarded containers	4	No	0	0	0	0	0	0	0	No	0	0	0	0	0	No	0	0	0	0	Perido	Ext	Water	Negative
2020-01-31	LDS	TREICHVILLE-MARCORY	Treichville	Entente	3	61	GPS 398	Chien	133	watering trough	Water storage containers	1	Yes	54	14	0	0	68	0	68	No	0	0	0	0	0	No	0	0	0	0	Domes	Ext	Water	Positive
2020-01-31	LDS	TREICHVILLE-MARCORY	Treichville	Entente	3	61	GPS 398	Chien	134	Bowl	Water storage containers	2	No	0	0	0	0	0	0	0	No	0	0	0	0	0	No	0	0	0	0	Domes	Ext	Water	Negative
2020-01-31	LDS	TREICHVILLE-MARCORY	Treichville	Entente	3	62	GPS 399	Sénégalais	135	Bowl	Water storage containers	1	No	0	0	0	0	0	0	0	No	0	0	0	0	0	No	0	0	0	0	Domes	Ext	Water	Negative
2020-01-31	LDS	TREICHVILLE-MARCORY	Treichville	Entente	3	63	GPS 400	Mairie	136	Paint can	Discarded containers	1	No	0	0	0	0	0	0	0	No	0	0	0	0	0	No	0	0	0	0	Domes	Ext	Water	Negative
2020-01-31	LDS	TREICHVILLE-MARCORY	Treichville	Entente	3	64	GPS 401	Face Mairie	138	Barrel	Water storage containers	1	No	0	0	0	0	0	0	0	No	0	0	0	0	0	No	0	0	0	0	Domes	Ext	Water	Negative
2020-01-31	LDS	TREICHVILLE-MARCORY	Treichville	Entente	3	67	GPS 404	Calcio	141	Tin of tomato	Discarded containers	2	No	0	0	0	0	0	0	0	No	0	0	0	0	0	No	0	0	0	0	Domes	Ext	Water	Negative
2020-01-31	LDS	TREICHVILLE-MARCORY	Treichville	Entente	3	68	GPS 405	Bete	142	Bucket	Water storage containers	2	No	0	0	0	0	0	0	0	No	0	0	0	0	0	No	0	0	0	0	Domes	Ext	Water	Negative
2020-01-31	LDS	TREICHVILLE-MARCORY	Treichville	Entente	3	69	GPS 406	Vero	143	Terrace	Others	1	No	0	0	0	0	0	0	0	No	0	0	0	0	0	No	0	0	0	0	Domes	Ext	Water	Negative
2020-01-31	LDS	TREICHVILLE-MARCORY	Treichville	Entente	3	70	GPS 407	Docteur Koka	144	Barrel	Water storage containers	2	No	0	0	0	0	0	0	0	No	0	0	0	0	0	No	0	0	0	0	Domes	Ext	Water	Negative
2020-01-31	LDS	TREICHVILLE-MARCORY	Treichville	Entente	3	70	GPS 407	Docteur Koka	145	Bucket	Water storage containers	2	No	0	0	0	0	0	0	0	No	0	0	0	0	0	No	0	0	0	0	Domes	Ext	Water	Negative
2020-01-31	LDS	TREICHVILLE-MARCORY	Treichville	Entente	3	70	GPS 407	Docteur Koka	146	Bowl	Water storage containers	3	No	0	0	0	0	0	0	0	No	0	0	0	0	0	No	0	0	0	0	Domes	Ext	Water	Negative
2020-02-04	LDS	TREICHVILLE-MARCORY	Treichville	Entente	4	72	GPS 409	Avenue 21	148	Barrel	Water storage containers	2	No	0	0	0	0	0	0	0	No	0	0	0	0	0	No	0	0	0	0	Domes	Int	Water	Negative
2020-02-04	LDS	TREICHVILLE-MARCORY	Treichville	Entente	4	73	GPS 410	Voisin Aven 21	149	Barrel	Water storage containers	1	No	0	0	0	0	0	0	0	No	0	0	0	0	0	No	0	0	0	0	Domes	Ext	Water	Negative
2020-02-04	LDS	TREICHVILLE-MARCORY	Treichville	Entente	4	74	GPS 411	Prési CGQ	150	Barrel	Water storage containers	1	Yes	0	8	10	19	37	6	43	No	0	0	0	0	0	No	0	0	0	0	Domes	Ext	Water	Positive
2020-02-04	LDS	TREICHVILLE-MARCORY	Treichville	Entente	4	74	GPS 411	Prési CGQ	151	Barrel	Water storage containers	1	No	0	0	0	0	0	0	0	No	0	0	0	0	0	No	0	0	0	0	Domes	Ext	Water	Negative
2020-02-04	LDS	TREICHVILLE-MARCORY	Treichville	Entente	4	74	GPS 411	Prési CGQ	152	Cradle	Water storage containers	1	No	0	0	0	0	0	0	0	No	0	0	0	0	0	No	0	0	0	0	Domes	Ext	Water	Negative
2020-02-04	LDS	TREICHVILLE-MARCORY	Treichville	Entente	4	74	GPS 411	Prési CGQ	153	Cradle	Water storage containers	1	Yes	16	19	8	9	52	0	52	No	0	0	0	0	0	No	0	0	0	0	Domes	Ext	Water	Positive
2020-02-04	LDS	TREICHVILLE-MARCORY	Treichville	Entente	4	74	GPS 411	Prési CGQ	154	Bucket	Water storage containers	2	No	0	0	0	0	0	0	0	No	0	0	0	0	0	No	0	0	0	0	Domes	Ext	Water	Negative
2020-02-04	LDS	TREICHVILLE-MARCORY	Treichville	Entente	4	74	GPS 411	Prési CGQ	155	Can	Water storage containers	1	No	0	0	0	0	0	0	0	No	0	0	0	0	0	No	0	0	0	0	Domes	Ext	Water	Negative
2020-02-04	LDS	TREICHVILLE-MARCORY	Treichville	Entente	4	76	GPS 413	Immeuble Commissaire	157	Pipe	Others	1	No	0	0	0	0	0	0	0	No	0	0	0	0	0	No	0	0	0	0	Perido	Ext	Water	Negative
2020-02-04	LDS	TREICHVILLE-MARCORY	Treichville	Entente	4	80	GPS 417	Côté infirmière	161	Barrel	Water storage containers	1	No	0	0	0	0	0	0	0	No	0	0	0	0	0	No	0	0	0	0	Domes	Ext	Water	Negative
2020-02-04	LDS	TREICHVILLE-MARCORY	Treichville	Entente	4	80	GPS 417	Côté infirmière	162	Bucket	Water storage containers	1	No	0	0	0	0	0	0	0	No	0	0	0	0	0	No	0	0	0	0	Domes	Ext	Water	Negative
2020-02-04	LDS	TREICHVILLE-MARCORY	Treichville	Entente	4	81	GPS 418	Sœur Adioukrou	163	Bowl	Water storage containers	2	No	0	0	0	0	0	0	0	No	0	0	0	0	0	No	0	0	0	0	Domes	Ext	Water	Negative
2020-02-04	LDS	TREICHVILLE-MARCORY	Treichville	Entente	4	82	GPS 419	Ebebyow	164	Barrel	Water storage containers	2	No	0	0	0	0	0	0	0	No	0	0	0	0	0	No	0	0	0	0	Domes	Ext	Water	Negative
2020-02-04	LDS	TREICHVILLE-MARCORY	Treichville	Entente	4	82	GPS 419	Ebebyow	165	Bowl	Water storage containers	1	No	0	0	0	0	0	0	0	No	0	0	0	0	0	No	0	0	0	0	Domes	Ext	Water	Negative
2020-02-04	LDS	TREICHVILLE-MARCORY	Treichville	Entente	4	84	GPS 421	Rabbé	168	Barrel	Water storage containers	1	No	0	0	0	0	0	0	0	No	0	0	0	0	0	No	0	0	0	0	Domes	Ext	Water	Negative
2020-02-04	LDS	TREICHVILLE-MARCORY	Treichville	Entente	4	85	GPS 422	Bakayoko	171	Barrel	Water storage containers	1	No	0	0	0	0	0	0	0	No	0	0	0	0	0	No	0	0	0	0	Domes	Ext	Water	Negative
2020-02-04	LDS	TREICHVILLE-MARCORY	Treichville	Entente	4	85	GPS 422	Bakayoko	172	Bowl	Water storage containers	1	No	0	0	0	0	0	0	0	No	0	0	0	0	0	No	0	0	0	0	Domes	Ext	Water	Negative
2020-02-04	LDS	TREICHVILLE-MARCORY	Treichville	Entente	4	86	GPS 424	Petiro	173	Barrel	Water storage containers	2	No	0	0	0	0	0	0	0	No	0	0	0	0	0	No	0	0	0	0	Domes	Ext	Water	Negative
2020-02-04	LDS	TREICHVILLE-MARCORY	Treichville	Entente	4	89	GPS 428	DF	176	Barrel	Water storage containers	4	No	0	0	0	0	0	0	0	No	0	0	0	0	0	No	0	0	0	0	Domes	Ext	Water	Negative
2020-02-04	LDS	TREICHVILLE-MARCORY	Treichville	Entente	4	89	GPS 428	DF	177	Paint can	Water storage containers	2	No	0	0	0	0	0	0	0	No	0	0	0	0	0	No	0	0	0	0	Domes	Ext	Water	Negative
2020-02-04	LDS	TREICHVILLE-MARCORY	Treichville	Entente	4	90	GPS 429	Dioula	180	Barrel	Water storage containers	2	No	0	0	0	0	0	0	0	No	0	0	0	0	0	No	0	0	0	0	Domes	Ext	Water	Negative
2020-02-04	LDS	TREICHVILLE-MARCORY	Treichville	Entente	4	91	GPS 430	Famille Agni	181	Bowl	Water storage containers	3	No	0	0	0	0	0	0	0	No	0	0	0	0	0	No	0	0	0	0	Domes	Ext	Water	Negative
2020-02-04	LDS	TREICHVILLE-MARCORY	Treichville	Entente	4	96	GPS 435	Kufor	186	Bucket	Water storage containers	1	Yes	0	1	7	0	8	0	8	No	0	0	0	0	0	No	0	0	0	0	Domes	Ext	Water	Positive
2020-02-04	LDS	TREICHVILLE-MARCORY	Treichville	Entente	4	98	GPS 437	FPI	188	Barrel	Water storage containers	2	No	0	0	0	0	0	0	0	No	0	0	0	0	0	No	0	0	0	0	Domes	Ext	Water	Negative
2020-02-04	LDS	TREICHVILLE-MARCORY	Treichville	Entente	4	98	GPS 437	FPI	189	Bucket	Water storage containers	1	No	0	0	0	0	0	0	0	No	0	0	0	0	0	No	0	0	0	0	Domes	Ext	Water	Negative
2020-02-11	LDS	COCODY-BINGERVILLE	Bingerville	Gbagba	1	1	Cours 22	203	1	Bowl	Water storage containers	3	No	0	0	0	0	0	0	0	No	0	0	0	0	0	No	0	0	0	0	Domes	Ext	Water	Negative
2020-02-11	LDS	COCODY-BINGERVILLE	Bingerville	Gbagba	1	1	Cours 22	203	2	Barrel	Water storage containers	2	No	0	0	0	0	0	0	0	No	0	0	0	0	0	No	0	0	0	0	Domes	Ext	Water	Negative
2020-02-11	LDS	COCODY-BINGERVILLE	Bingerville	Gbagba	1	1	Cours 22	203	3	Can	Water storage containers	2	No	0	0	0	0	0	0	0	No	0	0	0	0	0	No	0	0	0	0	Domes	Ext	Water	Negative
2020-02-11	LDS	COCODY-BINGERVILLE	Bingerville	Gbagba	1	2	Cours 17	171	4	Tires	Tires	8	No	0	0	0	0	0	0	0	No	0	0	0	0	0	No	0	0	0	0	Domes	Ext	Water	Negative
2020-02-11	LDS	COCODY-BINGERVILLE	Bingerville	Gbagba	1	2	Cours 17	171	5	Barrel	Water storage containers	2	No	0	0	0	0	0	0	0	No	0	0	0	0	0	No	0	0	0	0	Domes	Ext	Water	Negative
2020-02-11	LDS	COCODY-BINGERVILLE	Bingerville	Gbagba	1	3	Cours 18	172	6	Barrel	Water storage containers	1	No	0	0	0	0	0	0	0	No	0	0	0	0	0	No	0	0	0	0	Domes	Ext	Water	Negative
2020-02-11	LDS	COCODY-BINGERVILLE	Bingerville	Gbagba	1	3	Cours 18	172	7	Drum	Water storage containers	1	Yes	0	11	5	7	23	0	23	No	0	0	0	0	0	No	0	0	0	0	Domes	Int	Water	Positive
2020-02-11	LDS	COCODY-BINGERVILLE	Bingerville	Gbagba	1	3	Cours 18	172	8	Drum	Water storage containers	1	No	0	0	0	0	0	0	0	No	0	0	0	0	0	No	0	0	0	0	Domes	Int	Water	Negative
2020-02-11	LDS	COCODY-BINGERVILLE	Bingerville	Gbagba	1	3	Cours 18	172	9	Drum	Water storage containers	1	No	0	0	0	0	0	0	0	No	0	0	0	0	0	No	0	0	0	0	Domes	Ext	Water	Negative
2020-02-11	LDS	COCODY-BINGERVILLE	Bingerville	Gbagba	1	3	Cours 18	172	10	Tires	Tires	3	No	0	0	0	0	0	0	0	No	0	0	0	0	0	No	0	0	0	0	Domes	Ext	Water	Negative
2020-02-11	LDS	COCODY-BINGERVILLE	Bingerville	Gbagba	1	4	Cours 1	2	11	Barrel	Water storage containers	2	No	0	0	0	0	0	0	0	No	0	0	0	0	0	No	0	0	0	0	Domes	Ext	Water	Negative
2020-02-11	LDS	COCODY-BINGERVILLE	Bingerville	Gbagba	1	4	Cours 1	2	12	Plate	Discarded containers	2	No	0	0	0	0	0	0	0	No	0	0	0	0	0	No	0	0	0	0	Domes	Ext	Water	Negative
2020-02-11	LDS	COCODY-BINGERVILLE	Bingerville	Gbagba	1	4	Cours 1	2	13	Can	Water storage containers	1	No	0	0	0	0	0	0	0	No	0	0	0	0	0	No	0	0	0	0	Domes	Ext	Water	Negative
2020-02-11	LDS	COCODY-BINGERVILLE	Bingerville	Gbagba	1	5	Cours 2	24	18	Tires	Tires	5	No	0	0	0	0	0	0	0	No	0	0	0	0	0	No	0	0	0	0	Perido	Ext	Water	Negative
2020-02-11	LDS	COCODY-BINGERVILLE	Bingerville	Gbagba	1	6	Cours 3	33	20	Barrel	Water storage containers	2	No	0	0	0	0	0	0	0	No	0	0	0	0	0	No	0	0	0	0	Domes	Int	Water	Negative
2020-02-11	LDS	COCODY-BINGERVILLE	Bingerville	Gbagba	1	6	Cours 3	33	21	Bowl	Water storage containers	2	No	0	0	0	0	0	0	0	No	0	0	0	0	0	No	0	0	0	0	Domes	Int	Water	Negative
2020-02-11	LDS	COCODY-BINGERVILLE	Bingerville	Gbagba	1	6	Cours 3	33	22	Paint can	Water storage containers	1	No	0	0	0	0	0	0	0	No	0	0	0	0	0	No	0	0	0	0	Domes	Int	Water	Negative
2020-02-11	LDS	COCODY-BINGERVILLE	Bingerville	Gbagba	1	7	Cours 5	49	23	Bowl	Water storage containers	2	No	0	0	0	0	0	0	0	No	0	0	0	0	0	No	0	0	0	0	Domes	Ext	Water	Negative
2020-02-11	LDS	COCODY-BINGERVILLE	Bingerville	Gbagba	1	7	Cours 5	49	24	Barrel	Water storage containers	3	No	0	0	0	0	0	0	0	No	0	0	0	0	0	No	0	0	0	0	Domes	Ext	Water	Negative
2020-02-11	LDS	COCODY-BINGERVILLE	Bingerville	Gbagba	1	8	Cours 45	381	25	Barrel	Water storage containers	6	No	0	0	0	0	0	0	0	No	0	0	0	0	0	No	0	0	0	0	Domes	Ext	Water	Negative
2020-02-11	LDS	COCODY-BINGERVILLE	Bingerville	Gbagba	1	8	Cours 45	381	26	Drum	Water storage containers	1	No	0	0	0	0	0	0	0	No	0	0	0	0	0	No	0	0	0	0	Domes	Ext	Water	Negative
2020-02-11	LDS	COCODY-BINGERVILLE	Bingerville	Gbagba	1	8	Cours 45	381	27	Bowl	Water storage containers	2	No	0	0	0	0	0	0	0	No	0	0	0	0	0	No	0	0	0	0	Domes	Ext	Water	Negative
2020-02-11	LDS	COCODY-BINGERVILLE	Bingerville	Gbagba	1	9	Cours 6	53	28	Barrel	Water storage containers	1	No	0	0	0	0	0	0	0	No	0	0	0	0	0	No	0	0	0	0	Domes	Int	Water	Negative
2020-02-11	LDS	COCODY-BINGERVILLE	Bingerville	Gbagba	1	9	Cours 6	53	29	Paint can	Discarded containers	1	No	0	0	0	0	0	0	0	No	0	0	0	0	0	No	0	0	0	0	Domes	Ext	Water	Negative
2020-02-11	LDS	COCODY-BINGERVILLE	Bingerville	Gbagba	1	9	Cours 6	53	30	Can	Water storage containers	1	Yes	0	0	3	27	30	5	35	No	0	0	0	0	0	No	0	0	0	0	Domes	Ext	Water	Positive
2020-02-11	LDS	COCODY-BINGERVILLE	Bingerville	Gbagba	1	9	Cours 6	53	31	Bucket	Discarded containers	1	No	0	0	0	0	0	0	0	No	0	0	0	0	0	No	0	0	0	0	Perido	Ext	Water	Negative
2020-02-11	LDS	COCODY-BINGERVILLE	Bingerville	Gbagba	1	9	Cours 6	53	32	Tin of tomato	Discarded containers	1	No	0	0	0	0	0	0	0	No	0	0	0	0	0	No	0	0	0	0	Perido	Ext	Water	Negative
2020-02-11	LDS	COCODY-BINGERVILLE	Bingerville	Gbagba	1	10	Cours 7	65	33	Children's toys	Others	1	No	0	0	0	0	0	0	0	No	0	0	0	0	0	No	0	0	0	0	Domes	Ext	Water	Negative
2020-02-11	LDS	COCODY-BINGERVILLE	Bingerville	Gbagba	1	10	Cours 7	65	34	Laundry pot	Discarded containers	1	No	0	0	0	0	0	0	0	No	0	0	0	0	0	No	0	0	0	0	Domes	Ext	Water	Negative
2020-02-11	LDS	COCODY-BINGERVILLE	Bingerville	Gbagba	1	10	Cours 7	65	35	Barrel	Water storage containers	1	No	0	0	0	0	0	0	0	No	0	0	0	0	0	No	0	0	0	0	Domes	Int	Water	Negative
2020-02-11	LDS	COCODY-BINGERVILLE	Bingerville	Gbagba	1	10	Cours 7	65	36	Bowl	Water storage containers	1	No	0	0	0	0	0	0	0	No	0	0	0	0	0	No	0	0	0	0	Domes	Int	Water	Negative
2020-02-11	LDS	COCODY-BINGERVILLE	Bingerville	Gbagba	1	11	Cours 11	108	37	Bowl	Water storage containers	2	No	0	0	0	0	0	0	0	No	0	0	0	0	0	No	0	0	0	0	Domes	Ext	Water	Negative
2020-02-11	LDS	COCODY-BINGERVILLE	Bingerville	Gbagba	1	11	Cours 11	108	38	Canary	Water storage containers	1	No	0	0	0	0	0	0	0	No	0	0	0	0	0	No	0	0	0	0	Domes	Ext	Water	Negative
2020-02-11	LDS	COCODY-BINGERVILLE	Bingerville	Gbagba	1	11	Cours 11	108	39	Barrel	Water storage containers	1	Yes	0	3	5	1	9	0	9	No	0	0	0	0	0	No	0	0	0	0	Domes	Ext	Water	Positive
2020-02-11	LDS	COCODY-BINGERVILLE	Bingerville	Gbagba	1	12	Cours 9	85	40	Tires	Tires	1	No	0	0	0	0	0	0	0	No	0	0	0	0	0	No	0	0	0	0	Domes	Ext	Water	Negative
2020-02-11	LDS	COCODY-BINGERVILLE	Bingerville	Gbagba	1	12	Cours 9	85	41	Bucket	Water storage containers	2	No	0	0	0	0	0	0	0	No	0	0	0	0	0	No	0	0	0	0	Domes	Ext	Water	Negative
2020-02-11	LDS	COCODY-BINGERVILLE	Bingerville	Gbagba	1	12	Cours 9	85	42	Cover	Water storage containers	1	No	0	0	0	0	0	0	0	No	0	0	0	0	0	No	0	0	0	0	Domes	Ext	Water	Negative
2020-02-11	LDS	COCODY-BINGERVILLE	Bingerville	Gbagba	1	13	Cours 12	119	43	Canary	Discarded containers	2	No	0	0	0	0	0	0	0	No	0	0	0	0	0	No	0	0	0	0	Perido	Ext	Water	Negative
2020-02-11	LDS	COCODY-BINGERVILLE	Bingerville	Gbagba	1	13	Cours 12	119	44	Mortar	Others	1	No	0	0	0	0	0	0	0	No	0	0	0	0	0	No	0	0	0	0	Perido	Ext	Water	Negative
2020-02-11	LDS	COCODY-BINGERVILLE	Bingerville	Gbagba	1	13	Cours 12	119	45	TV casing	Others	1	No	0	0	0	0	0	0	0	No	0	0	0	0	0	No	0	0	0	0	Perido	Ext	Water	Negative
2020-02-11	LDS	COCODY-BINGERVILLE	Bingerville	Gbagba	1	13	Cours 12	119	46	Can	Water storage containers	3	No	0	0	0	0	0	0	0	No	0	0	0	0	0	No	0	0	0	0	Domes	Ext	Water	Negative
2020-02-11	LDS	COCODY-BINGERVILLE	Bingerville	Gbagba	1	15	Cours 14	137	48	watering trough	Water storage containers	1	No	0	0	0	0	0	0	0	No	0	0	0	0	0	No	0	0	0	0	Domes	Ext	Water	Negative
2020-02-11	LDS	COCODY-BINGERVILLE	Bingerville	Gbagba	1	15	Cours 14	137	49	Can	Water storage containers	5	No	0	0	0	0	0	0	0	No	0	0	0	0	0	No	0	0	0	0	Domes	Ext	Water	Negative
2020-02-11	LDS	COCODY-BINGERVILLE	Bingerville	Gbagba	1	15	Cours 14	137	50	Bowl	Water storage containers	1	No	0	0	0	0	0	0	0	No	0	0	0	0	0	No	0	0	0	0	Domes	Ext	Water	Negative
2020-02-11	LDS	COCODY-BINGERVILLE	Bingerville	Gbagba	1	15	Cours 14	137	51	Bowl	Water storage containers	2	No	0	0	0	0	0	0	0	No	0	0	0	0	0	No	0	0	0	0	Domes	Ext	Water	Negative
2020-02-11	LDS	COCODY-BINGERVILLE	Bingerville	Gbagba	1	16	Cours 8	78	52	Barrel	Water storage containers	2	No	0	0	0	0	0	0	0	No	0	0	0	0	0	No	0	0	0	0	Domes	Ext	Water	Negative
2020-02-11	LDS	COCODY-BINGERVILLE	Bingerville	Gbagba	1	16	Cours 8	78	53	Bowl	Water storage containers	2	No	0	0	0	0	0	0	0	No	0	0	0	0	0	No	0	0	0	0	Domes	Ext	Water	Negative
2020-02-11	LDS	COCODY-BINGERVILLE	Bingerville	Gbagba	1	17	Cours 9	95	55	Barrel	Water storage containers	2	No	0	0	0	0	0	0	0	No	0	0	0	0	0	No	0	0	0	0	Domes	Ext	Water	Negative
2020-02-11	LDS	COCODY-BINGERVILLE	Bingerville	Gbagba	1	18	Cours 25	236	56	Barrel	Water storage containers	2	No	0	0	0	0	0	0	0	No	0	0	0	0	0	No	0	0	0	0	Domes	Ext	Water	Negative
2020-02-11	LDS	COCODY-BINGERVILLE	Bingerville	Gbagba	1	18	Cours 25	236	57	Tires	Tires	1	Yes	365	5	1	2	373	0	373	No	0	0	0	1	0	No	0	0	0	0	Domes	Ext	Water	Positive
2020-02-11	LDS	COCODY-BINGERVILLE	Bingerville	Gbagba	1	18	Cours 25	236	58	Bowl	Water storage containers	2	No	0	0	0	0	0	0	0	No	0	0	0	0	0	No	0	0	0	0	Domes	Ext	Water	Negative
2020-02-11	LDS	COCODY-BINGERVILLE	Bingerville	Gbagba	1	19	Cours 26	248	59	watering trough	Water storage containers	1	No	0	0	0	0	0	0	0	No	0	0	0	0	0	No	0	0	0	0	Domes	Ext	Water	Negative
2020-02-15	LDS	COCODY-BINGERVILLE	Bingerville	Gbagba	2	20	Cours 61	513	60	Tires	Tires	1	Yes	2	1	1	0	4	0	4	No	0	0	0	0	0	No	0	0	0	0	Domes	Ext	Water	Positive
2020-02-15	LDS	COCODY-BINGERVILLE	Bingerville	Gbagba	2	20	Cours 61	513	61	Can	Water storage containers	8	No	0	0	0	0	0	0	0	No	0	0	0	0	0	No	0	0	0	0	Domes	Ext	Water	Negative
2020-02-15	LDS	COCODY-BINGERVILLE	Bingerville	Gbagba	2	20	Cours 61	513	62	Bowl	Water storage containers	1	No	0	0	0	0	0	0	0	No	0	0	0	0	0	No	0	0	0	0	Domes	Ext	Water	Negative
2020-02-15	LDS	COCODY-BINGERVILLE	Bingerville	Gbagba	2	21	Cours 53	441	64	Barrel	Water storage containers	5	No	0	0	0	0	0	0	0	No	0	0	0	0	0	No	0	0	0	0	Domes	Ext	Water	Negative
2020-02-15	LDS	COCODY-BINGERVILLE	Bingerville	Gbagba	2	22	Cours 68	574	65	Tires	Tires	1	Yes	2	3	3	6	14	23	37	No	0	0	0	0	0	No	0	0	0	0	Domes	Ext	Water	Positive
2020-02-15	LDS	COCODY-BINGERVILLE	Bingerville	Gbagba	2	22	Cours 68	574	66	Barrel	Water storage containers	1	No	0	0	0	0	0	0	0	No	0	0	0	0	0	No	0	0	0	0	Domes	Ext	Water	Negative
2020-02-15	LDS	COCODY-BINGERVILLE	Bingerville	Gbagba	2	23	Cours 72	582	67	Can	Water storage containers	1	No	0	0	0	0	0	0	0	No	0	0	0	0	0	No	0	0	0	0	Domes	Ext	Water	Negative
2020-02-15	LDS	COCODY-BINGERVILLE	Bingerville	Gbagba	2	24	Cours 57	486	68	Tires	Tires	3	No	0	0	0	0	0	0	0	No	0	0	0	0	0	No	0	0	0	0	Domes	Ext	Water	Negative
2020-02-15	LDS	COCODY-BINGERVILLE	Bingerville	Gbagba	2	25	Cours 56	472	70	Bowl	Water storage containers	1	No	0	0	0	0	0	0	0	No	0	0	0	0	0	No	0	0	0	0	Domes	Ext	Water	Negative
2020-02-15	LDS	COCODY-BINGERVILLE	Bingerville	Gbagba	2	25	Cours 56	472	71	Barrel	Water storage containers	2	No	0	0	0	0	0	0	0	No	0	0	0	0	0	No	0	0	0	0	Domes	Ext	Water	Negative
2020-02-15	LDS	COCODY-BINGERVILLE	Bingerville	Gbagba	2	26	Cours 58	492	72	Pot	Water storage containers	1	Yes	0	0	0	0	0	2	2	No	0	0	0	0	0	No	0	0	0	0	Domes	Ext	Water	Positive
2020-02-15	LDS	COCODY-BINGERVILLE	Bingerville	Gbagba	2	26	Cours 58	492	74	Chair	Others	1	No	0	0	0	0	0	0	0	No	0	0	0	0	0	No	0	0	0	0	Domes	Ext	Water	Negative
2020-02-15	LDS	COCODY-BINGERVILLE	Bingerville	Gbagba	2	27	Cours 59	498	76	Tires	Tires	1	Yes	0	0	0	0	0	37	37	No	0	0	0	0	0	No	0	0	0	0	Perido	Ext	Water	Positive
2020-02-15	LDS	COCODY-BINGERVILLE	Bingerville	Gbagba	2	27	Cours 59	498	77	Tires	Tires	1	Yes	0	0	6	6	12	0	12	No	0	0	0	0	0	No	0	0	0	0	Perido	Ext	Water	Positive
2020-02-15	LDS	COCODY-BINGERVILLE	Bingerville	Gbagba	2	27	Cours 59	498	78	Tires	Tires	1	Yes	0	0	3	1	4	2	6	No	0	0	0	0	0	No	0	0	0	0	Perido	Ext	Water	Positive
2020-02-15	LDS	COCODY-BINGERVILLE	Bingerville	Gbagba	2	27	Cours 59	498	79	Tires	Tires	1	Yes	0	0	0	1	1	10	11	No	0	0	0	0	0	No	0	0	0	0	Perido	Ext	Water	Positive
2020-02-15	LDS	COCODY-BINGERVILLE	Bingerville	Gbagba	2	29	Cours 79	625	78	Paint can	Discarded containers	1	Yes	187	67	24	6	284	8	292	No	0	0	0	0	0	No	0	0	0	0	Domes	Ext	Water	Positive
2020-02-15	LDS	COCODY-BINGERVILLE	Bingerville	Gbagba	2	29	Cours 79	625	78	Paint can	Discarded containers	1	Yes	165	36	7	13	221	4	225	No	0	0	0	0	0	No	0	0	0	0	Domes	Ext	Water	Positive
2020-02-15	LDS	COCODY-BINGERVILLE	Bingerville	Gbagba	2	29	Cours 79	625	79	Plate	Discarded containers	1	Yes	3	3	6	9	21	23	44	No	0	0	0	0	0	No	0	0	0	0	Domes	Ext	Water	Positive
2020-02-15	LDS	COCODY-BINGERVILLE	Bingerville	Gbagba	2	29	Cours 79	625	80	Plate	Discarded containers	1	Yes	8	3	0	0	11	0	11	No	0	0	0	0	0	No	0	0	0	0	Domes	Ext	Water	Positive
2020-02-15	LDS	COCODY-BINGERVILLE	Bingerville	Gbagba	2	29	Cours 79	625	81	Night vase	Discarded containers	1	Yes	0	0	13	13	26	6	32	No	0	0	0	0	0	No	0	0	0	0	Domes	Ext	Water	Positive
2020-02-15	LDS	COCODY-BINGERVILLE	Bingerville	Gbagba	2	29	Cours 79	625	82	Canary	Water storage containers	1	Yes	0	2	7	4	13	1	14	No	0	0	0	0	0	No	0	0	0	0	Domes	Ext	Water	Positive
2020-02-15	LDS	COCODY-BINGERVILLE	Bingerville	Gbagba	2	29	Cours 79	625	83	Can	Discarded containers	1	Yes	1	2	6	33	42	87	129	No	0	0	0	3	0	No	0	0	0	0	Perido	Ext	Water	Positive
2020-02-15	LDS	COCODY-BINGERVILLE	Bingerville	Gbagba	2	29	Cours 79	625	85	Barrel	Water storage containers	2	No	0	0	0	0	0	0	0	No	0	0	0	0	0	No	0	0	0	0	Domes	Ext	Water	Negative
2020-02-15	LDS	COCODY-BINGERVILLE	Bingerville	Gbagba	2	29	Cours 79	625	86	Can	Water storage containers	3	No	0	0	0	0	0	0	0	No	0	0	0	0	0	No	0	0	0	0	Domes	Ext	Water	Negative
2020-02-15	LDS	COCODY-BINGERVILLE	Bingerville	Gbagba	2	30	Cours 74	599	87	Bowl	Water storage containers	3	No	0	0	0	0	0	0	0	No	0	0	0	0	0	No	0	0	0	0	Domes	Int	Water	Negative
2020-02-15	LDS	COCODY-BINGERVILLE	Bingerville	Gbagba	2	30	Cours 74	599	88	Bucket	Water storage containers	2	No	0	0	0	0	0	0	0	No	0	0	0	0	0	No	0	0	0	0	Domes	Int	Water	Negative
2020-02-15	LDS	COCODY-BINGERVILLE	Bingerville	Gbagba	2	31	Cours 80	630	90	Tires	Tires	1	No	0	0	0	0	0	0	0	No	0	0	0	0	0	No	0	0	0	0	Perido	Ext	Water	Negative
2020-02-15	LDS	COCODY-BINGERVILLE	Bingerville	Gbagba	2	31	Cours 80	630	91	Can	Water storage containers	4	No	0	0	0	0	0	0	0	No	0	0	0	0	0	No	0	0	0	0	Domes	Ext	Water	Negative
2020-02-15	LDS	COCODY-BINGERVILLE	Bingerville	Gbagba	2	32	Cours 77	614	92	Barrel	Water storage containers	2	No	0	0	0	0	0	0	0	No	0	0	0	0	0	No	0	0	0	0	Domes	Int	Water	Negative
2020-02-15	LDS	COCODY-BINGERVILLE	Bingerville	Gbagba	2	32	Cours 77	614	93	Can	Water storage containers	1	No	0	0	0	0	0	0	0	No	0	0	0	0	0	No	0	0	0	0	Domes	Ext	Water	Negative
2020-02-15	LDS	COCODY-BINGERVILLE	Bingerville	Gbagba	2	32	Cours 77	614	94	Can	Water storage containers	1	No	0	0	0	0	0	0	0	No	0	0	0	0	0	No	0	0	0	0	Domes	Ext	Water	Negative
2020-02-15	LDS	COCODY-BINGERVILLE	Bingerville	Gbagba	2	32	Cours 77	614	95	Can	Water storage containers	1	No	0	0	0	0	0	0	0	No	0	0	0	0	0	No	0	0	0	0	Domes	Ext	Water	Negative
2020-02-15	LDS	COCODY-BINGERVILLE	Bingerville	Gbagba	2	32	Cours 77	614	96	Can	Water storage containers	1	No	0	0	0	0	0	0	0	No	0	0	0	0	0	No	0	0	0	0	Domes	Ext	Water	Negative
2020-02-15	LDS	COCODY-BINGERVILLE	Bingerville	Gbagba	2	32	Cours 77	614	97	Can	Water storage containers	1	No	0	0	0	0	0	0	0	No	0	0	0	0	0	No	0	0	0	0	Domes	Ext	Water	Negative
2020-02-15	LDS	COCODY-BINGERVILLE	Bingerville	Gbagba	2	32	Cours 77	614	100	Bucket	Water storage containers	1	No	0	0	0	0	0	0	0	No	0	0	0	0	0	No	0	0	0	0	Domes	Ext	Water	Negative
2020-02-15	LDS	COCODY-BINGERVILLE	Bingerville	Gbagba	2	32	Cours 77	614	101	Tin of tomato	Discarded containers	1	No	0	0	0	0	0	0	0	No	0	0	0	0	0	No	0	0	0	0	Domes	Ext	Water	Negative
2020-02-15	LDS	COCODY-BINGERVILLE	Bingerville	Gbagba	2	34	Cours 62	524	104	Night vase	Discarded containers	1	Yes	23	4	0	3	30	8	38	No	0	0	0	0	0	No	0	0	0	0	Domes	Ext	Water	Positive
2020-02-15	LDS	COCODY-BINGERVILLE	Bingerville	Gbagba	2	34	Cours 62	524	105	Barrel	Water storage containers	1	No	0	0	0	0	0	0	0	No	0	0	0	0	0	No	0	0	0	0	Domes	Ext	Water	Negative
2020-02-15	LDS	COCODY-BINGERVILLE	Bingerville	Gbagba	2	34	Cours 62	524	106	Can	Water storage containers	1	No	0	0	0	0	0	0	0	No	0	0	0	0	0	No	0	0	0	0	Domes	Ext	Water	Negative
2020-02-15	LDS	COCODY-BINGERVILLE	Bingerville	Gbagba	2	35	Cours 63	530	108	Barrel	Water storage containers	1	No	0	0	0	0	0	0	0	No	0	0	0	0	0	No	0	0	0	0	Domes	Ext	Water	Negative
2020-02-15	LDS	COCODY-BINGERVILLE	Bingerville	Gbagba	2	35	Cours 63	530	110	Bucket	Water storage containers	1	Yes	30	11	2	0	43	0	43	No	0	0	0	0	0	No	0	0	0	0	Domes	Ext	Water	Positive
2020-02-15	LDS	COCODY-BINGERVILLE	Bingerville	Gbagba	2	35	Cours 63	530	111	Tires	Tires	1	Yes	4	6	5	5	20	0	20	No	0	0	0	0	0	No	0	0	0	0	Domes	Ext	Water	Positive
2020-02-15	LDS	COCODY-BINGERVILLE	Bingerville	Gbagba	2	36	Cours 64	540	112	Can	Water storage containers	6	No	0	0	0	0	0	0	0	No	0	0	0	0	0	No	0	0	0	0	Domes	Ext	Water	Negative
2020-02-15	LDS	COCODY-BINGERVILLE	Bingerville	Gbagba	2	36	Cours 64	540	113	Bowl	Water storage containers	1	No	0	0	0	0	0	0	0	No	0	0	0	0	0	No	0	0	0	0	Domes	Ext	Water	Negative
2020-02-15	LDS	COCODY-BINGERVILLE	Bingerville	Gbagba	2	36	Cours 64	540	115	Bucket	Water storage containers	1	No	0	0	0	0	0	0	0	No	0	0	0	0	0	No	0	0	0	0	Domes	Ext	Water	Negative
2020-02-15	LDS	COCODY-BINGERVILLE	Bingerville	Gbagba	2	36	Cours 64	540	117	Barrel	Water storage containers	1	No	0	0	0	0	0	0	0	No	0	0	0	0	0	No	0	0	0	0	Domes	Ext	Water	Negative
2020-02-15	LDS	COCODY-BINGERVILLE	Bingerville	Gbagba	2	38	Cours 99	579	120	Bowl	Water storage containers	1	No	0	0	0	0	0	0	0	No	0	0	0	0	0	No	0	0	0	0	Domes	Ext	Water	Negative
2020-02-15	LDS	COCODY-BINGERVILLE	Bingerville	Gbagba	2	39	Cours 19	185	121	Barrel	Water storage containers	5	No	0	0	0	0	0	0	0	No	0	0	0	0	0	No	0	0	0	0	Domes	Ext	Water	Negative
2020-02-15	LDS	COCODY-BINGERVILLE	Bingerville	Gbagba	2	39	Cours 19	185	122	Bowl	Water storage containers	5	No	0	0	0	0	0	0	0	No	0	0	0	0	0	No	0	0	0	0	Domes	Ext	Water	Negative
2020-02-15	LDS	COCODY-BINGERVILLE	Bingerville	Gbagba	2	39	Cours 19	185	123	Bowl	Water storage containers	4	No	0	0	0	0	0	0	0	No	0	0	0	0	0	No	0	0	0	0	Domes	Ext	Water	Negative
2020-02-17	LDS	COCODY-BINGERVILLE	Bingerville	Gbagba	3	40	Cours 29	267	124	Barrel	Water storage containers	1	No	0	0	0	0	0	0	0	No	0	0	0	0	0	No	0	0	0	0	Domes	Ext	Water	Negative
2020-02-17	LDS	COCODY-BINGERVILLE	Bingerville	Gbagba	3	40	Cours 29	267	125	Drum	Water storage containers	1	Yes	1	1	1	24	27	1	28	No	0	0	0	0	0	No	0	0	0	0	Domes	Ext	Water	Positive
2020-02-17	LDS	COCODY-BINGERVILLE	Bingerville	Gbagba	3	40	Cours 29	267	126	Can	Water storage containers	5	No	0	0	0	0	0	0	0	No	0	0	0	0	0	No	0	0	0	0	Domes	Ext	Water	Negative
2020-02-17	LDS	COCODY-BINGERVILLE	Bingerville	Gbagba	3	40	Cours 29	267	127	Bowl	Water storage containers	3	No	0	0	0	0	0	0	0	No	0	0	0	0	0	No	0	0	0	0	Domes	Ext	Water	Negative
2020-02-17	LDS	COCODY-BINGERVILLE	Bingerville	Gbagba	3	41	Cours 28	263	128	Barrel	Water storage containers	1	Yes	22	7	18	67	114	3	117	Yes	0	17	0	0	0	No	0	0	0	0	Domes	Ext	Water	Positive
2020-02-17	LDS	COCODY-BINGERVILLE	Bingerville	Gbagba	3	41	Cours 28	263	129	Barrel	Water storage containers	1	Yes	2	47	30	15	94	0	94	Yes	3	2	3	0	0	No	0	0	0	0	Domes	Ext	Water	Positive
2020-02-17	LDS	COCODY-BINGERVILLE	Bingerville	Gbagba	3	41	Cours 28	263	130	Tires	Tires	1	Yes	0	0	0	0	0	5	5	No	0	0	0	0	0	No	0	0	0	0	Domes	Ext	Water	Positive
2020-02-17	LDS	COCODY-BINGERVILLE	Bingerville	Gbagba	3	41	Cours 28	263	131	Tires	Tires	1	No	0	0	0	0	0	0	0	No	0	0	0	0	0	No	0	0	0	0	Domes	Ext	Water	Negative
2020-02-17	LDS	COCODY-BINGERVILLE	Bingerville	Gbagba	3	41	Cours 28	263	130	Bowl	Water storage containers	1	Yes	9	2	0	0	11	0	11	No	0	0	0	0	0	No	0	0	0	0	Domes	Ext	Water	Positive
2020-02-17	LDS	COCODY-BINGERVILLE	Bingerville	Gbagba	3	42	Cours 113	862	132	Bucket	Water storage containers	1	No	0	0	0	0	0	0	0	No	0	0	0	0	0	No	0	0	0	0	Domes	Ext	Water	Negative
2020-02-17	LDS	COCODY-BINGERVILLE	Bingerville	Gbagba	3	42	Cours 113	862	133	Barrel	Water storage containers	2	No	0	0	0	0	0	0	0	No	0	0	0	0	0	No	0	0	0	0	Domes	Ext	Water	Negative
2020-02-17	LDS	COCODY-BINGERVILLE	Bingerville	Gbagba	3	42	Cours 113	862	134	Bucket	Water storage containers	4	No	0	0	0	0	0	0	0	No	0	0	0	0	0	No	0	0	0	0	Domes	Ext	Water	Negative
2020-02-17	LDS	COCODY-BINGERVILLE	Bingerville	Gbagba	3	43	Cours 29	272	135	Barrel	Water storage containers	1	No	0	0	0	0	0	0	0	No	0	0	0	0	0	No	0	0	0	0	Domes	Ext	Water	Negative
2020-02-17	LDS	COCODY-BINGERVILLE	Bingerville	Gbagba	3	44	Cours 31	289	136	Tires	Tires	1	Yes	0	0	0	1	1	10	11	No	0	0	0	0	0	No	0	0	0	0	Perido	Ext	Water	Positive
2020-02-17	LDS	COCODY-BINGERVILLE	Bingerville	Gbagba	3	44	Cours 31	289	136	Tires	Tires	1	Yes	0	0	0	0	0	3	3	No	0	0	0	0	0	No	0	0	0	0	Perido	Ext	Water	Positive
2020-02-17	LDS	COCODY-BINGERVILLE	Bingerville	Gbagba	3	45	Cours 30	277	138	Bowl	Water storage containers	3	No	0	0	0	0	0	0	0	No	0	0	0	0	0	No	0	0	0	0	Domes	Ext	Water	Negative
2020-02-17	LDS	COCODY-BINGERVILLE	Bingerville	Gbagba	3	45	Cours 30	277	139	Barrel	Water storage containers	1	No	0	0	0	0	0	0	0	No	0	0	0	0	0	No	0	0	0	0	Domes	Ext	Water	Negative
2020-02-17	LDS	COCODY-BINGERVILLE	Bingerville	Gbagba	3	45	Cours 30	277	140	Barrel	Water storage containers	2	No	0	0	0	0	0	0	0	No	0	0	0	0	0	No	0	0	0	0	Domes	Ext	Water	Negative
2020-02-17	LDS	COCODY-BINGERVILLE	Bingerville	Gbagba	3	46	Cours 54	450	141	Canary	Water storage containers	1	Yes	0	0	0	24	24	84	108	Yes	0	0	0	27	0	No	0	0	0	0	Domes	Ext	Water	Positive
2020-02-17	LDS	COCODY-BINGERVILLE	Bingerville	Gbagba	3	46	Cours 54	450	142	Barrel	Water storage containers	1	No	0	0	0	0	0	0	0	No	0	0	0	0	0	No	0	0	0	0	Domes	Ext	Water	Negative
2020-02-17	LDS	COCODY-BINGERVILLE	Bingerville	Gbagba	3	46	Cours 54	450	143	Barrel	Water storage containers	1	No	0	0	0	0	0	0	0	No	0	0	0	0	0	No	0	0	0	0	Domes	Ext	Water	Negative
2020-02-17	LDS	COCODY-BINGERVILLE	Bingerville	Gbagba	3	47	Cours 52	436	144	Plate	Water storage containers	2	No	0	0	0	0	0	0	0	No	0	0	0	0	0	No	0	0	0	0	Domes	Ext	Water	Negative
2020-02-17	LDS	COCODY-BINGERVILLE	Bingerville	Gbagba	3	47	Cours 52	436	145	Drum	Water storage containers	1	No	0	0	0	0	0	0	0	No	0	0	0	0	0	No	0	0	0	0	Domes	Ext	Water	Negative
2020-02-17	LDS	COCODY-BINGERVILLE	Bingerville	Gbagba	3	47	Cours 52	436	146	Tires	Tires	1	Yes	0	0	0	0	0	3	3	No	0	0	0	0	0	No	0	0	0	0	Domes	Ext	Water	Positive
2020-02-17	LDS	COCODY-BINGERVILLE	Bingerville	Gbagba	3	47	Cours 52	436	146	Tires	Tires	1	Yes	0	0	0	4	4	0	4	Yes	0	0	18	0	0	No	0	0	0	0	Domes	Ext	Water	Positive
2020-02-17	LDS	COCODY-BINGERVILLE	Bingerville	Gbagba	3	47	Cours 52	436	146	Tires	Tires	1	Yes	0	0	0	1	1	1	2	No	0	0	0	0	0	No	0	0	0	0	Domes	Ext	Water	Positive
2020-02-17	LDS	COCODY-BINGERVILLE	Bingerville	Gbagba	3	47	Cours 52	436	147	Tires	Tires	2	No	0	0	0	0	0	0	0	No	0	0	0	0	0	No	0	0	0	0	Domes	Ext	Water	Negative
2020-02-17	LDS	COCODY-BINGERVILLE	Bingerville	Gbagba	3	47	Cours 52	436	148	Can	Water storage containers	5	No	0	0	0	0	0	0	0	No	0	0	0	0	0	No	0	0	0	0	Domes	Ext	Water	Negative
2020-02-17	LDS	COCODY-BINGERVILLE	Bingerville	Gbagba	3	48	Cours 51	423	150	Barrel	Water storage containers	1	No	0	0	0	0	0	0	0	No	0	0	0	0	0	No	0	0	0	0	Domes	Ext	Water	Negative
2020-02-17	LDS	COCODY-BINGERVILLE	Bingerville	Gbagba	3	48	Cours 51	423	151	Bowl	Water storage containers	1	No	0	0	0	0	0	0	0	No	0	0	0	0	0	No	0	0	0	0	Domes	Ext	Water	Negative
2020-02-17	LDS	COCODY-BINGERVILLE	Bingerville	Gbagba	3	49	Cours 49	416	152	Barrel	Water storage containers	2	No	0	0	0	0	0	0	0	No	0	0	0	0	0	No	0	0	0	0	Domes	Int	Water	Negative
2020-02-17	LDS	COCODY-BINGERVILLE	Bingerville	Gbagba	3	49	Cours 49	416	153	Barrel	Water storage containers	1	No	0	0	0	0	0	0	0	No	0	0	0	0	0	No	0	0	0	0	Domes	Ext	Water	Negative
2020-02-17	LDS	COCODY-BINGERVILLE	Bingerville	Gbagba	3	50	Cours 55	459	154	Cup	Discarded containers	1	No	0	0	0	0	0	0	0	No	0	0	0	0	0	No	0	0	0	0	Perido	Ext	Water	Negative
2020-02-17	LDS	COCODY-BINGERVILLE	Bingerville	Gbagba	3	50	Cours 55	459	155	Barrel	Water storage containers	1	No	0	0	0	0	0	0	0	No	0	0	0	0	0	No	0	0	0	0	Domes	Int	Water	Negative
2020-02-17	LDS	COCODY-BINGERVILLE	Bingerville	Gbagba	3	51	Cours 81	632	157	Can	Water storage containers	3	No	0	0	0	0	0	0	0	No	0	0	0	0	0	No	0	0	0	0	Domes	Ext	Water	Negative
2020-02-17	LDS	COCODY-BINGERVILLE	Bingerville	Gbagba	3	51	Cours 81	632	158	Bowl	Water storage containers	1	No	0	0	0	0	0	0	0	No	0	0	0	0	0	No	0	0	0	0	Domes	Ext	Water	Negative
2020-02-17	LDS	COCODY-BINGERVILLE	Bingerville	Gbagba	3	52	Cours 36	320	159	Can	Water storage containers	3	No	0	0	0	0	0	0	0	No	0	0	0	0	0	No	0	0	0	0	Domes	Ext	Water	Negative
2020-02-17	LDS	COCODY-BINGERVILLE	Bingerville	Gbagba	3	52	Cours 36	320	160	Bowl	Water storage containers	2	No	0	0	0	0	0	0	0	No	0	0	0	0	0	No	0	0	0	0	Domes	Int	Water	Negative
2020-02-17	LDS	COCODY-BINGERVILLE	Bingerville	Gbagba	3	53	Cours 87	661	161	Bowl	Water storage containers	4	No	0	0	0	0	0	0	0	No	0	0	0	0	0	No	0	0	0	0	Domes	Ext	Water	Negative
2020-02-17	LDS	COCODY-BINGERVILLE	Bingerville	Gbagba	3	53	Cours 87	661	162	Barrel	Water storage containers	1	No	0	0	0	0	0	0	0	No	0	0	0	0	0	No	0	0	0	0	Domes	Int	Water	Negative
2020-02-17	LDS	COCODY-BINGERVILLE	Bingerville	Gbagba	3	54	Cours 89	669	163	Barrel	Water storage containers	2	No	0	0	0	0	0	0	0	No	0	0	0	0	0	No	0	0	0	0	Domes	Ext	Water	Negative
2020-02-17	LDS	COCODY-BINGERVILLE	Bingerville	Gbagba	3	54	Cours 89	669	164	Bowl	Water storage containers	3	No	0	0	0	0	0	0	0	No	0	0	0	0	0	No	0	0	0	0	Domes	Ext	Water	Negative
2020-02-17	LDS	COCODY-BINGERVILLE	Bingerville	Gbagba	3	55	Cours 38	325	165	Barrel	Water storage containers	1	No	0	0	0	0	0	0	0	No	0	0	0	0	0	No	0	0	0	0	Domes	Ext	Water	Negative
2020-02-17	LDS	COCODY-BINGERVILLE	Bingerville	Gbagba	3	55	Cours 38	325	166	Bucket	Water storage containers	2	No	0	0	0	0	0	0	0	No	0	0	0	0	0	No	0	0	0	0	Domes	Ext	Water	Negative
2020-02-17	LDS	COCODY-BINGERVILLE	Bingerville	Gbagba	3	56	Cours 88	665	167	watering trough	Water storage containers	2	No	0	0	0	0	0	0	0	No	0	0	0	0	0	No	0	0	0	0	Domes	Ext	Water	Negative
2020-02-17	LDS	COCODY-BINGERVILLE	Bingerville	Gbagba	3	56	Cours 88	665	168	Pot	Water storage containers	1	No	0	0	0	0	0	0	0	No	0	0	0	0	0	No	0	0	0	0	Domes	Ext	Water	Negative
2020-02-17	LDS	COCODY-BINGERVILLE	Bingerville	Gbagba	3	58	Cours 46	382	170	Bowl	Water storage containers	7	No	0	0	0	0	0	0	0	No	0	0	0	0	0	No	0	0	0	0	Domes	Ext	Water	Negative
2020-02-17	LDS	COCODY-BINGERVILLE	Bingerville	Gbagba	3	58	Cours 46	382	171	Barrel	Water storage containers	2	No	0	0	0	0	0	0	0	No	0	0	0	0	0	No	0	0	0	0	Domes	Ext	Water	Negative
2020-02-17	LDS	COCODY-BINGERVILLE	Bingerville	Gbagba	3	58	Cours 46	382	172	Drum	Water storage containers	2	No	0	0	0	0	0	0	0	No	0	0	0	0	0	No	0	0	0	0	Domes	Ext	Water	Negative
2020-02-17	LDS	COCODY-BINGERVILLE	Bingerville	Gbagba	3	59	Cours 40	343	173	Barrel	Water storage containers	1	Yes	0	44	136	138	318	65	383	No	0	0	0	0	0	No	0	0	0	0	Domes	Ext	Water	Positive
2020-02-17	LDS	COCODY-BINGERVILLE	Bingerville	Gbagba	3	59	Cours 40	343	174	Barrel	Water storage containers	5	No	0	0	0	0	0	0	0	No	0	0	0	0	0	No	0	0	0	0	Domes	Ext	Water	Negative
2020-02-17	LDS	COCODY-BINGERVILLE	Bingerville	Gbagba	3	59	Cours 40	343	175	Bowl	Water storage containers	2	No	0	0	0	0	0	0	0	No	0	0	0	0	0	No	0	0	0	0	Domes	Ext	Water	Negative
2020-02-17	LDS	COCODY-BINGERVILLE	Bingerville	Gbagba	3	61	Cours 44	379	177	Tires	Tires	3	No	0	0	0	0	0	0	0	No	0	0	0	0	0	No	0	0	0	0	Domes	Ext	Water	Negative
2020-02-17	LDS	COCODY-BINGERVILLE	Bingerville	Gbagba	3	61	Cours 44	379	178	Tires	Tires	1	Yes	0	8	36	170	214	0	214	No	0	0	0	0	0	No	0	0	0	0	Domes	Ext	Water	Positive
2020-02-17	LDS	COCODY-BINGERVILLE	Bingerville	Gbagba	3	61	Cours 44	379	179	Thermox	Discarded containers	1	Yes	0	0	0	0	0	3	3	No	0	0	0	0	0	No	0	0	0	0	Domes	Ext	Water	Positive
2020-02-17	LDS	COCODY-BINGERVILLE	Bingerville	Gbagba	3	61	Cours 44	379	180	Bowl	Water storage containers	1	Yes	0	0	0	2	2	8	10	No	0	0	0	0	0	No	0	0	0	0	Domes	Ext	Water	Positive
2020-02-17	LDS	COCODY-BINGERVILLE	Bingerville	Gbagba	3	61	Cours 44	379	181	Can	Water storage containers	3	No	0	0	0	0	0	0	0	No	0	0	0	0	0	No	0	0	0	0	Domes	Ext	Water	Negative
2020-02-17	LDS	COCODY-BINGERVILLE	Bingerville	Gbagba	3	62	Cours 42	365	182	Drum	Water storage containers	1	No	0	0	0	0	0	0	0	No	0	0	0	0	0	No	0	0	0	0	Domes	Ext	Water	Negative
2020-02-17	LDS	COCODY-BINGERVILLE	Bingerville	Gbagba	3	62	Cours 42	365	183	Bowl	Water storage containers	2	No	0	0	0	0	0	0	0	No	0	0	0	0	0	No	0	0	0	0	Domes	Ext	Water	Negative
2020-02-17	LDS	COCODY-BINGERVILLE	Bingerville	Gbagba	3	62	Cours 42	365	184	Can	Water storage containers	3	No	0	0	0	0	0	0	0	No	0	0	0	0	0	No	0	0	0	0	Domes	Ext	Water	Negative
2020-02-17	LDS	COCODY-BINGERVILLE	Bingerville	Gbagba	3	63	Cours 41	361	185	Barrel	Water storage containers	2	No	0	0	0	0	0	0	0	No	0	0	0	0	0	No	0	0	0	0	Domes	Ext	Water	Negative
2020-02-22	LDS	COCODY-BINGERVILLE	Bingerville	Gbagba	4	64	Cours 104	770	187	Bowl	Water storage containers	1	Yes	0	1	3	2	6	2	8	No	0	0	0	0	0	No	0	0	0	0	Domes	Ext	Water	Positive
2020-02-22	LDS	COCODY-BINGERVILLE	Bingerville	Gbagba	4	64	Cours 104	770	188	Bucket	Water storage containers	2	No	0	0	0	0	0	0	0	No	0	0	0	0	0	No	0	0	0	0	Domes	Ext	Water	Negative
2020-02-22	LDS	COCODY-BINGERVILLE	Bingerville	Gbagba	4	65	Cours 105	780	189	Pot	Water storage containers	1	No	0	0	0	0	0	0	0	No	0	0	0	0	0	No	0	0	0	0	Domes	Ext	Water	Negative
2020-02-22	LDS	COCODY-BINGERVILLE	Bingerville	Gbagba	4	65	Cours 105	780	190	Pot	Water storage containers	2	No	0	0	0	0	0	0	0	No	0	0	0	0	0	No	0	0	0	0	Domes	Ext	Water	Negative
2020-02-22	LDS	COCODY-BINGERVILLE	Bingerville	Gbagba	4	66	Cours 90	670	191	Bowl	Water storage containers	1	Yes	34	8	14	29	85	11	96	No	0	0	0	0	0	Yes	7	2	0	0	Domes	Int	Water	Positive
2020-02-22	LDS	COCODY-BINGERVILLE	Bingerville	Gbagba	4	66	Cours 90	670	192	Bowl	Water storage containers	1	Yes	0	0	0	1	1	0	1	No	0	0	0	0	0	No	0	0	0	0	Domes	Int	Water	Positive
2020-02-22	LDS	COCODY-BINGERVILLE	Bingerville	Gbagba	4	66	Cours 90	670	193	Bowl	Water storage containers	3	No	0	0	0	0	0	0	0	No	0	0	0	0	0	No	0	0	0	0	Domes	Int	Water	Negative
2020-02-22	LDS	COCODY-BINGERVILLE	Bingerville	Gbagba	4	67	Cours 85	644	194	Tires	Tires	1	Yes	0	0	0	3	3	4	7	No	0	0	0	0	0	No	0	0	0	0	Domes	Ext	Water	Positive
2020-02-22	LDS	COCODY-BINGERVILLE	Bingerville	Gbagba	4	68	Cours 88	664	195	Can	Water storage containers	1	No	0	0	0	0	0	0	0	No	0	0	0	0	0	No	0	0	0	0	Domes	Ext	Water	Negative
2020-02-22	LDS	COCODY-BINGERVILLE	Bingerville	Gbagba	4	73	Cours 112	849	200	Sheathing plants	Natural breeding site	1	No	0	0	0	0	0	0	0	No	0	0	0	0	0	No	0	0	0	0	Domes	Ext	Water	Negative
2020-02-22	LDS	COCODY-BINGERVILLE	Bingerville	Gbagba	4	74	Cours 102	756	201	Sheathing plants	Natural breeding site	1	No	0	0	0	0	0	0	0	No	0	0	0	0	0	No	0	0	0	0	Domes	Ext	Water	Negative
2020-02-22	LDS	COCODY-BINGERVILLE	Bingerville	Gbagba	4	76	Cours 103	761	204	Tires	Tires	1	Yes	12	19	0	0	31	0	31	Yes	0	2	7	0	0	No	0	0	0	0	Perido	Ext	Water	Positive
2020-02-22	LDS	COCODY-BINGERVILLE	Bingerville	Gbagba	4	78	Cours 91	676	206	Can	Water storage containers	3	No	0	0	0	0	0	0	0	No	0	0	0	0	0	No	0	0	0	0	Domes	Ext	Water	Negative
2020-02-22	LDS	COCODY-BINGERVILLE	Bingerville	Gbagba	4	78	Cours 91	676	207	Bowl	Water storage containers	4	No	0	0	0	0	0	0	0	No	0	0	0	0	0	No	0	0	0	0	Domes	Ext	Water	Negative
2020-02-22	LDS	COCODY-BINGERVILLE	Bingerville	Gbagba	4	79	Cours 92	681	208	Bowl	Water storage containers	2	No	0	0	0	0	0	0	0	No	0	0	0	0	0	No	0	0	0	0	Domes	Ext	Water	Negative
2020-02-22	LDS	COCODY-BINGERVILLE	Bingerville	Gbagba	4	80	Cours 93	686	209	TV casing	Others	1	Yes	0	0	0	0	0	1	1	No	0	0	0	0	0	No	0	0	0	0	Domes	Ext	Water	Positive
2020-02-22	LDS	COCODY-BINGERVILLE	Bingerville	Gbagba	4	81	Cours 107	800	210	Bowl	Water storage containers	1	Yes	14	19	0	0	33	0	33	No	0	0	0	0	0	No	0	0	0	0	Domes	Ext	Water	Positive
2020-02-22	LDS	COCODY-BINGERVILLE	Bingerville	Gbagba	4	81	Cours 107	800	211	Drum	Water storage containers	1	No	0	0	0	0	0	0	0	No	0	0	0	0	0	No	0	0	0	0	Domes	Ext	Water	Negative
2020-02-22	LDS	COCODY-BINGERVILLE	Bingerville	Gbagba	4	81	Cours 107	800	212	Bucket	Water storage containers	1	Yes	0	48	33	0	81	0	81	No	0	0	0	0	0	No	0	0	0	0	Domes	Ext	Water	Positive
2020-02-22	LDS	COCODY-BINGERVILLE	Bingerville	Gbagba	4	81	Cours 107	800	213	Bucket	Water storage containers	1	Yes	0	0	0	1	1	4	5	No	0	0	0	0	0	No	0	0	0	0	Domes	Ext	Water	Positive
2020-02-22	LDS	COCODY-BINGERVILLE	Bingerville	Gbagba	4	81	Cours 107	800	214	Bucket	Water storage containers	1	No	0	0	0	0	0	0	0	No	0	0	0	0	0	No	0	0	0	0	Domes	Ext	Water	Negative
2020-02-22	LDS	COCODY-BINGERVILLE	Bingerville	Gbagba	4	81	Cours 107	800	215	Bowl	Water storage containers	1	No	0	0	0	0	0	0	0	No	0	0	0	0	0	No	0	0	0	0	Domes	Ext	Water	Negative
2020-02-22	LDS	COCODY-BINGERVILLE	Bingerville	Gbagba	4	81	Cours 107	800	216	Paint can	Water storage containers	1	No	0	0	0	0	0	0	0	No	0	0	0	0	0	No	0	0	0	0	Domes	Ext	Water	Negative
2020-02-22	LDS	COCODY-BINGERVILLE	Bingerville	Gbagba	4	82	Cours 96	710	217	Drum	Discarded containers	1	No	0	0	0	0	0	0	0	No	0	0	0	0	0	No	0	0	0	0	Perido	Ext	Water	Negative
2020-02-22	LDS	COCODY-BINGERVILLE	Bingerville	Gbagba	4	82	Cours 96	710	218	Wash basin	Others	3	No	0	0	0	0	0	0	0	No	0	0	0	0	0	No	0	0	0	0	Perido	Ext	Water	Negative
2020-02-22	LDS	COCODY-BINGERVILLE	Bingerville	Gbagba	4	83	Cours 94	693	219	Tires	Tires	1	No	0	0	0	0	0	0	0	No	0	0	0	0	0	No	0	0	0	0	Domes	Ext	Water	Negative
2020-02-22	LDS	COCODY-BINGERVILLE	Bingerville	Gbagba	4	83	Cours 94	693	220	Bucket	Water storage containers	1	No	0	0	0	0	0	0	0	No	0	0	0	0	0	No	0	0	0	0	Domes	Ext	Water	Negative
2020-02-22	LDS	COCODY-BINGERVILLE	Bingerville	Gbagba	4	83	Cours 94	693	221	Tin of tomato	Discarded containers	1	No	0	0	0	0	0	0	0	No	0	0	0	0	0	No	0	0	0	0	Domes	Ext	Water	Negative
2020-02-25	LDS	COCODY-BINGERVILLE	Bingerville	Gbagba	5	84	Cours 95	700	222	Barrel	Water storage containers	3	No	0	0	0	0	0	0	0	No	0	0	0	0	0	No	0	0	0	0	Domes	Ext	Water	Negative
2020-02-25	LDS	COCODY-BINGERVILLE	Bingerville	Gbagba	5	86	Cours 23	197	224	Barrel	Water storage containers	2	No	0	0	0	0	0	0	0	No	0	0	0	0	0	No	0	0	0	0	Domes	Ext	Water	Negative
2020-02-25	LDS	COCODY-BINGERVILLE	Bingerville	Gbagba	5	86	Cours 23	197	225	Bowl	Water storage containers	2	No	0	0	0	0	0	0	0	No	0	0	0	0	0	No	0	0	0	0	Domes	Ext	Water	Negative
2020-02-25	LDS	COCODY-BINGERVILLE	Bingerville	Gbagba	5	86	Cours 23	197	226	Flower pot	Others	2	No	0	0	0	0	0	0	0	No	0	0	0	0	0	No	0	0	0	0	Domes	Ext	Water	Negative
2020-02-25	LDS	COCODY-BINGERVILLE	Bingerville	Gbagba	5	87	Cours 21	195	227	Drum	Water storage containers	1	No	0	0	0	0	0	0	0	No	0	0	0	0	0	No	0	0	0	0	Domes	Ext	Water	Negative
2020-02-25	LDS	COCODY-BINGERVILLE	Bingerville	Gbagba	5	87	Cours 21	195	228	Barrel	Water storage containers	2	No	0	0	0	0	0	0	0	No	0	0	0	0	0	No	0	0	0	0	Domes	Ext	Water	Negative
2020-02-25	LDS	COCODY-BINGERVILLE	Bingerville	Gbagba	5	88	Cours 114	870	230	Drum	Water storage containers	2	Yes	0	0	0	43	43	0	43	No	0	0	0	0	0	No	0	0	0	0	Domes	Ext	Water	Positive
2020-02-25	LDS	COCODY-BINGERVILLE	Bingerville	Gbagba	5	88	Cours 114	870	231	Tires	Tires	1	Yes	4	17	40	63	124	0	124	Yes	0	93	132	256	0	No	0	0	0	0	Domes	Ext	Water	Positive
2020-02-25	LDS	COCODY-BINGERVILLE	Bingerville	Gbagba	5	88	Cours 114	870	232	Market basket	Others	1	Yes	0	52	23	16	91	0	91	No	0	0	0	0	0	No	0	0	0	0	Domes	Ext	Water	Positive
2020-02-25	LDS	COCODY-BINGERVILLE	Bingerville	Gbagba	5	88	Cours 114	870	233	Bowl	Water storage containers	1	Yes	38	0	9	250	297	23	320	Yes	0	18	0	0	0	No	0	0	0	0	Domes	Ext	Water	Positive
2020-02-25	LDS	COCODY-BINGERVILLE	Bingerville	Gbagba	5	88	Cours 114	870	234	Tin of tomato	Discarded containers	1	Yes	21	0	0	0	21	0	21	No	0	0	0	0	0	No	0	0	0	0	Domes	Ext	Water	Positive
2020-02-25	LDS	COCODY-BINGERVILLE	Bingerville	Gbagba	5	90	Cours 116	901	236	Tires	Tires	1	No	0	0	0	0	0	0	0	No	0	0	0	0	0	No	0	0	0	0	Domes	Ext	Water	Negative
2020-02-25	LDS	COCODY-BINGERVILLE	Bingerville	Gbagba	5	90	Cours 116	901	237	Drum	Water storage containers	3	No	0	0	0	0	0	0	0	No	0	0	0	0	0	No	0	0	0	0	Domes	Ext	Water	Negative
2020-02-25	LDS	COCODY-BINGERVILLE	Bingerville	Gbagba	5	90	Cours 116	901	238	Cradle	Water storage containers	1	Yes	0	0	0	1	1	1	2	No	0	0	0	0	0	No	0	0	0	0	Domes	Ext	Water	Positive
2020-02-25	LDS	COCODY-BINGERVILLE	Bingerville	Gbagba	5	91	Cours 111	830	239	Bucket	Water storage containers	1	Yes	11	23	2	6	42	2	44	No	0	0	0	0	0	No	0	0	0	0	Domes	Ext	Water	Positive
2020-02-25	LDS	COCODY-BINGERVILLE	Bingerville	Gbagba	5	91	Cours 111	830	239	Bucket	Water storage containers	1	Yes	4	2	0	7	13	0	13	No	0	0	0	0	0	No	0	0	0	0	Domes	Ext	Water	Positive
2020-02-25	LDS	COCODY-BINGERVILLE	Bingerville	Gbagba	5	91	Cours 111	830	239	Bucket	Water storage containers	1	Yes	15	4	2	2	23	0	23	No	0	0	0	0	0	No	0	0	0	0	Domes	Ext	Water	Positive
2020-02-25	LDS	COCODY-BINGERVILLE	Bingerville	Gbagba	5	91	Cours 111	830	240	Bucket	Water storage containers	1	No	0	0	0	0	0	0	0	No	0	0	0	0	0	No	0	0	0	0	Domes	Ext	Water	Negative
2020-02-25	LDS	COCODY-BINGERVILLE	Bingerville	Gbagba	5	91	Cours 111	830	241	Drum	Water storage containers	1	No	0	0	0	0	0	0	0	No	0	0	0	0	0	No	0	0	0	0	Domes	Ext	Water	Negative
2020-02-25	LDS	COCODY-BINGERVILLE	Bingerville	Gbagba	5	92	Cours 117	913	242	Tires	Tires	1	No	0	0	0	0	0	0	0	No	0	0	0	0	0	No	0	0	0	0	Perido	Ext	Water	Negative
2020-02-25	LDS	COCODY-BINGERVILLE	Bingerville	Gbagba	5	92	Cours 117	913	243	Bowl	Discarded containers	1	Yes	0	0	0	3	3	0	3	No	0	0	0	0	0	No	0	0	0	0	Perido	Ext	Water	Positive
2020-02-25	LDS	COCODY-BINGERVILLE	Bingerville	Gbagba	5	92	Cours 117	913	244	Can	Discarded containers	1	Yes	0	0	2	22	24	15	39	No	0	0	0	0	0	No	0	0	0	0	Perido	Ext	Water	Positive
2020-02-25	LDS	COCODY-BINGERVILLE	Bingerville	Gbagba	5	92	Cours 117	913	245	Bowl	Water storage containers	1	No	0	0	0	0	0	0	0	No	0	0	0	0	0	No	0	0	0	0	Domes	Ext	Water	Negative
2020-02-25	LDS	COCODY-BINGERVILLE	Bingerville	Gbagba	5	93	Cours 110	823	246	Terrace	Others	1	No	0	0	0	0	0	0	0	No	0	0	0	0	0	No	0	0	0	0	Domes	Ext	Water	Negative
2020-02-25	LDS	COCODY-BINGERVILLE	Bingerville	Gbagba	5	94	Cours 106	792	247	Tires	Tires	1	Yes	0	0	0	23	23	13	36	No	0	0	0	0	0	No	0	0	0	0	Perido	Ext	Water	Positive
2020-02-25	LDS	COCODY-BINGERVILLE	Bingerville	Gbagba	5	94	Cours 106	792	248	Bowl	Water storage containers	3	No	0	0	0	0	0	0	0	No	0	0	0	0	0	No	0	0	0	0	Domes	Ext	Water	Negative
2020-02-25	LDS	COCODY-BINGERVILLE	Bingerville	Gbagba	5	94	Cours 106	792	249	Bucket	Water storage containers	2	No	0	0	0	0	0	0	0	No	0	0	0	0	0	No	0	0	0	0	Domes	Ext	Water	Negative
2020-02-25	LDS	COCODY-BINGERVILLE	Bingerville	Gbagba	5	95	Cours 118	926	250	Can	Water storage containers	1	No	0	0	0	0	0	0	0	No	0	0	0	0	0	No	0	0	0	0	Domes	Ext	Water	Negative
2020-02-25	LDS	COCODY-BINGERVILLE	Bingerville	Gbagba	5	95	Cours 118	926	251	Bucket	Water storage containers	1	Yes	4	0	11	135	150	11	161	No	0	0	0	0	0	No	0	0	0	0	Domes	Ext	Water	Positive
2020-02-25	LDS	COCODY-BINGERVILLE	Bingerville	Gbagba	5	96	Cours 97	716	252	Barrel	Water storage containers	3	No	0	0	0	0	0	0	0	No	0	0	0	0	0	No	0	0	0	0	Domes	Ext	Water	Negative
2020-02-25	LDS	COCODY-BINGERVILLE	Bingerville	Gbagba	5	98	Cours 101	745	254	Tires	Tires	1	Yes	45	25	153	267	490	0	490	No	0	0	0	0	0	No	0	0	0	0	Domes	Ext	Water	Positive
2020-02-25	LDS	COCODY-BINGERVILLE	Bingerville	Gbagba	5	100	Cours 109	818	257	Tires	Tires	9	No	0	0	0	0	0	0	0	No	0	0	0	0	0	No	0	0	0	0	Domes	Ext	Water	Negative
2020-01-13	LDS	YOPOUGON	Yopougon	Ayakro	1	1	Cours 91	735	259	Tires	Tires	9	No	0	0	0	0	0	0	0	No	0	0	0	0	0	No	0	0	0	0	Perido	Ext	Water	Negative
2020-01-13	LDS	YOPOUGON	Yopougon	Ayakro	1	1	Cours 91	735	260	Barrel	Water storage containers	2	No	0	0	0	0	0	0	0	No	0	0	0	0	0	No	0	0	0	0	Domes	Ext	Water	Negative
2020-01-13	LDS	YOPOUGON	Yopougon	Ayakro	1	1	Cours 91	735	261	Bowl	Water storage containers	1	No	0	0	0	0	0	0	0	No	0	0	0	0	0	No	0	0	0	0	Domes	Ext	Water	Negative
2020-01-13	LDS	YOPOUGON	Yopougon	Ayakro	1	2	Cours 43	356	262	Tires	Tires	1	Yes	24	23	92	45	184	31	215	No	0	0	0	0	0	No	0	0	0	0	Domes	Ext	Water	Positive
2020-01-13	LDS	YOPOUGON	Yopougon	Ayakro	1	2	Cours 43	356	263	Tires	Tires	1	No	0	0	0	0	0	0	0	No	0	0	0	0	0	No	0	0	0	0	Domes	Ext	Water	Negative
2020-01-13	LDS	YOPOUGON	Yopougon	Ayakro	1	2	Cours 43	356	264	Bowl	Water storage containers	1	No	0	0	0	0	0	0	0	No	0	0	0	0	0	No	0	0	0	0	Domes	Ext	Water	Negative
2020-01-13	LDS	YOPOUGON	Yopougon	Ayakro	1	2	Cours 43	356	265	Can	Water storage containers	4	No	0	0	0	0	0	0	0	No	0	0	0	0	0	No	0	0	0	0	Domes	Ext	Water	Negative
2020-01-13	LDS	YOPOUGON	Yopougon	Ayakro	1	3	Cours 35	270	266	Can	Water storage containers	4	No	0	0	0	0	0	0	0	No	0	0	0	0	0	No	0	0	0	0	Domes	Int	Water	Negative
2020-01-13	LDS	YOPOUGON	Yopougon	Ayakro	1	3	Cours 35	270	267	Barrel	Water storage containers	1	No	0	0	0	0	0	0	0	No	0	0	0	0	0	No	0	0	0	0	Domes	Ext	Water	Negative
2020-01-13	LDS	YOPOUGON	Yopougon	Ayakro	1	3	Cours 85	270	268	Tin of tomato	Discarded containers	1	No	0	0	0	0	0	0	0	No	0	0	0	0	0	No	0	0	0	0	Perido	Ext	Water	Negative
2020-01-13	LDS	YOPOUGON	Yopougon	Ayakro	1	4	Cours 47	391	269	Flower pot	Others	1	Yes	1	3	9	23	36	6	42	No	0	0	0	0	0	No	0	0	0	0	Domes	Ext	Water	Positive
2020-01-13	LDS	YOPOUGON	Yopougon	Ayakro	1	4	Cours 47	391	271	Barrel	Water storage containers	1	No	0	0	0	0	0	0	0	No	0	0	0	0	0	No	0	0	0	0	Domes	Ext	Water	Negative
2020-01-13	LDS	YOPOUGON	Yopougon	Ayakro	1	5	Cours 38	302	274	Can	Water storage containers	1	Yes	0	0	2	2	4	1	5	No	0	0	0	0	0	No	0	0	0	0	Perido	Ext	Water	Positive
2020-01-13	LDS	YOPOUGON	Yopougon	Ayakro	1	5	Cours 38	302	275	Bowl	Water storage containers	2	No	0	0	0	0	0	0	0	No	0	0	0	0	0	No	0	0	0	0	Perido	Ext	Water	Negative
2020-01-13	LDS	YOPOUGON	Yopougon	Ayakro	1	5	Cours 38	302	276	Bucket	Water storage containers	1	No	0	0	0	0	0	0	0	No	0	0	0	0	0	No	0	0	0	0	Perido	Ext	Water	Negative
2020-01-13	LDS	YOPOUGON	Yopougon	Ayakro	1	5	Cours 38	302	278	Tires	Tires	1	No	0	0	0	0	0	0	0	No	0	0	0	0	0	No	0	0	0	0	Perido	Ext	Water	Negative
2020-01-13	LDS	YOPOUGON	Yopougon	Ayakro	1	6	Cours 109	913	280	Bowl	Water storage containers	1	No	0	0	0	0	0	0	0	No	0	0	0	0	0	No	0	0	0	0	Domes	Ext	Water	Negative
2020-01-13	LDS	YOPOUGON	Yopougon	Ayakro	1	7	Cours 54	464	283	Bowl	Water storage containers	1	No	0	0	0	0	0	0	0	No	0	0	0	0	0	No	0	0	0	0	Domes	Ext	Water	Negative
2020-01-13	LDS	YOPOUGON	Yopougon	Ayakro	1	7	Cours 54	464	284	Can handle	Water storage containers	1	Yes	1	4	3	2	10	0	10	No	0	0	0	0	0	No	0	0	0	0	Domes	Ext	Water	Positive
2020-01-13	LDS	YOPOUGON	Yopougon	Ayakro	1	7	Cours 54	464	285	Can handle	Water storage containers	2	No	0	0	0	0	0	0	0	No	0	0	0	0	0	No	0	0	0	0	Domes	Ext	Water	Negative
2020-01-13	LDS	YOPOUGON	Yopougon	Ayakro	1	8	Cours 117	968	287	Barrel	Water storage containers	4	No	0	0	0	0	0	0	0	No	0	0	0	0	0	No	0	0	0	0	Domes	Ext	Water	Negative
2020-01-13	LDS	YOPOUGON	Yopougon	Ayakro	1	8	Cours 117	968	289	Can handle	Water storage containers	6	No	0	0	0	0	0	0	0	No	0	0	0	0	0	No	0	0	0	0	Domes	Ext	Water	Negative
2020-01-13	LDS	YOPOUGON	Yopougon	Ayakro	1	8	Cours 117	968	290	Can	Water storage containers	5	No	0	0	0	0	0	0	0	No	0	0	0	0	0	No	0	0	0	0	Domes	Ext	Water	Negative
2020-01-13	LDS	YOPOUGON	Yopougon	Ayakro	1	8	Cours 117	968	291	Refrigerator rack	Discarded containers	1	No	0	0	0	0	0	0	0	No	0	0	0	0	0	No	0	0	0	0	Domes	Ext	Water	Negative
2020-01-13	LDS	YOPOUGON	Yopougon	Ayakro	1	8	Cours 117	968	292	Can	Water storage containers	1	Yes	2	0	12	2	16	0	16	No	0	0	0	0	0	No	0	0	0	0	Domes	Ext	Water	Positive
2020-01-13	LDS	YOPOUGON	Yopougon	Ayakro	1	9	Cours 64	559	293	Barrel	Water storage containers	1	No	0	0	0	0	0	0	0	No	0	0	0	0	0	No	0	0	0	0	Domes	Ext	Water	Negative
2020-01-13	LDS	YOPOUGON	Yopougon	Ayakro	1	10	Cours 65	568	294	Barrel	Water storage containers	2	No	0	0	0	0	0	0	0	No	0	0	0	0	0	No	0	0	0	0	Domes	Ext	Water	Negative
2020-01-13	LDS	YOPOUGON	Yopougon	Ayakro	1	11	Cours 70	606	296	Barrel	Water storage containers	1	No	0	0	0	0	0	0	0	No	0	0	0	0	0	No	0	0	0	0	Domes	Ext	Water	Negative
2020-01-13	LDS	YOPOUGON	Yopougon	Ayakro	1	11	Cours 70	606	297	Cup	Discarded containers	1	Yes	153	15	0	0	168	0	168	No	0	0	0	0	0	No	0	0	0	0	Domes	Ext	Water	Positive
2020-01-13	LDS	YOPOUGON	Yopougon	Ayakro	1	12	Cours 79	671	298	Barrel	Water storage containers	2	No	0	0	0	0	0	0	0	No	0	0	0	0	0	No	0	0	0	0	Domes	Int	Water	Negative
2020-01-13	LDS	YOPOUGON	Yopougon	Ayakro	1	13	Cours 81	684	299	Barrel	Water storage containers	2	No	0	0	0	0	0	0	0	No	0	0	0	0	0	No	0	0	0	0	Domes	Ext	Water	Negative
2020-01-13	LDS	YOPOUGON	Yopougon	Ayakro	1	13	Cours 81	684	300	Can	Water storage containers	5	No	0	0	0	0	0	0	0	No	0	0	0	0	0	No	0	0	0	0	Domes	Ext	Water	Negative
2020-01-13	LDS	YOPOUGON	Yopougon	Ayakro	1	14	Cours 85	703	301	Plate	Discarded containers	1	No	0	0	0	0	0	0	0	No	0	0	0	0	0	No	0	0	0	0	Domes	Ext	Water	Negative
2020-01-13	LDS	YOPOUGON	Yopougon	Ayakro	1	14	Cours 85	702	302	Can	Water storage containers	2	No	0	0	0	0	0	0	0	No	0	0	0	0	0	No	0	0	0	0	Domes	Ext	Water	Negative
2020-01-13	LDS	YOPOUGON	Yopougon	Ayakro	1	15	Cours 99	811	305	Plate	Discarded containers	1	Yes	310	2	0	0	312	0	312	No	0	0	0	0	0	No	0	0	0	0	Domes	Ext	Water	Positive
2020-01-13	LDS	YOPOUGON	Yopougon	Ayakro	1	15	Cours 99	811	306	Barrel	Water storage containers	1	Yes	0	0	2	2	4	0	4	No	0	0	0	0	0	No	0	0	0	0	Domes	Ext	Water	Positive
2020-01-13	LDS	YOPOUGON	Yopougon	Ayakro	1	15	Cours 99	811	307	Barrel	Water storage containers	1	No	0	0	0	0	0	0	0	No	0	0	0	0	0	No	0	0	0	0	Domes	Ext	Water	Negative
2020-01-13	LDS	YOPOUGON	Yopougon	Ayakro	1	16	Cours 93	776	309	Tires	Tires	1	Yes	3	2	34	13	52	2	54	No	0	0	0	0	0	No	0	0	0	0	Domes	Ext	Water	Positive
2020-01-13	LDS	YOPOUGON	Yopougon	Ayakro	1	16	Cours 93	776	311	Barrel	Water storage containers	4	No	0	0	0	0	0	0	0	No	0	0	0	0	0	No	0	0	0	0	Domes	Ext	Water	Negative
2020-01-13	LDS	YOPOUGON	Yopougon	Ayakro	1	16	Cours 93	776	312	Plate	Water storage containers	3	No	0	0	0	0	0	0	0	No	0	0	0	0	0	No	0	0	0	0	Domes	Ext	Water	Negative
2020-01-13	LDS	YOPOUGON	Yopougon	Ayakro	1	16	Cours 93	776	313	Bucket	Water storage containers	2	No	0	0	0	0	0	0	0	No	0	0	0	0	0	No	0	0	0	0	Domes	Ext	Water	Negative
2020-01-13	LDS	YOPOUGON	Yopougon	Ayakro	1	17	Cours 92	748	314	Can	Water storage containers	5	No	0	0	0	0	0	0	0	No	0	0	0	0	0	No	0	0	0	0	Domes	Int	Water	Negative
2020-01-13	LDS	YOPOUGON	Yopougon	Ayakro	1	17	Cours 92	748	315	Barrel	Water storage containers	3	No	0	0	0	0	0	0	0	No	0	0	0	0	0	No	0	0	0	0	Domes	Int	Water	Negative
2020-01-13	LDS	YOPOUGON	Yopougon	Ayakro	1	17	Cours 92	748	316	Bucket	Water storage containers	1	No	0	0	0	0	0	0	0	No	0	0	0	0	0	No	0	0	0	0	Domes	Int	Water	Negative
2020-01-16	LDS	YOPOUGON	Yopougon	Ayakro	2	18	Cours 31	238	317	Can	Water storage containers	5	No	0	0	0	0	0	0	0	No	0	0	0	0	0	No	0	0	0	0	Domes	Int	Water	Negative
2020-01-16	LDS	YOPOUGON	Yopougon	Ayakro	2	19	Cours 29	212	318	Barrel	Water storage containers	1	Yes	2	1	6	6	15	0	15	No	0	0	0	0	0	No	0	0	0	0	Domes	Ext	Water	Positive
2020-01-16	LDS	YOPOUGON	Yopougon	Ayakro	2	19	Cours 29	212	319	Barrel	Water storage containers	2	No	0	0	0	0	0	0	0	No	0	0	0	0	0	No	0	0	0	0	Domes	Ext	Water	Negative
2020-01-16	LDS	YOPOUGON	Yopougon	Ayakro	2	19	Cours 29	212	320	Bucket	Water storage containers	1	Yes	2	2	14	0	18	0	18	No	0	0	0	0	0	No	0	0	0	0	Domes	Ext	Water	Positive
2020-01-16	LDS	YOPOUGON	Yopougon	Ayakro	2	19	Cours 29	212	321	Cover	Water storage containers	1	Yes	2	16	0	56	74	40	114	No	0	0	0	0	0	No	0	0	0	0	Domes	Ext	Water	Positive
2020-01-16	LDS	YOPOUGON	Yopougon	Ayakro	2	19	Cours 29	212	322	Can	Water storage containers	5	No	0	0	0	0	0	0	0	No	0	0	0	0	0	No	0	0	0	0	Domes	Ext	Water	Negative
2020-01-16	LDS	YOPOUGON	Yopougon	Ayakro	2	20	Cours 107	891	325	Can	Water storage containers	1	Yes	0	3	5	4	12	0	12	No	0	0	0	0	0	No	0	0	0	0	Domes	Ext	Water	Positive
2020-01-16	LDS	YOPOUGON	Yopougon	Ayakro	2	20	Cours 107	891	326	Can	Water storage containers	1	No	0	0	0	0	0	0	0	No	0	0	0	0	0	No	0	0	0	0	Domes	Ext	Water	Negative
2020-01-16	LDS	YOPOUGON	Yopougon	Ayakro	2	20	Cours 107	891	327	Tin of tomato	Discarded containers	1	Yes	12	3	2	6	23	0	23	No	0	0	0	0	0	No	0	0	0	0	Domes	Ext	Water	Positive
2020-01-16	LDS	YOPOUGON	Yopougon	Ayakro	2	20	Cours 107	891	328	Paint can	Water storage containers	1	No	0	0	0	0	0	0	0	No	0	0	0	0	0	No	0	0	0	0	Domes	Ext	Water	Negative
2020-01-16	LDS	YOPOUGON	Yopougon	Ayakro	2	21	Cours 69	599	329	Barrel	Water storage containers	1	No	0	0	0	0	0	0	0	No	0	0	0	0	0	No	0	0	0	0	Domes	Int	Water	Negative
2020-01-16	LDS	YOPOUGON	Yopougon	Ayakro	2	21	Cours 69	599	330	Tires	Tires	2	No	0	0	0	0	0	0	0	No	0	0	0	0	0	No	0	0	0	0	Domes	Ext	Water	Negative
2020-01-16	LDS	YOPOUGON	Yopougon	Ayakro	2	22	Cours 74	628	332	Bowl	Water storage containers	1	Yes	13	18	38	13	82	10	92	No	0	0	0	0	0	No	0	0	0	0	Domes	Int	Water	Positive
2020-01-16	LDS	YOPOUGON	Yopougon	Ayakro	2	22	Cours 74	628	333	Bowl	Water storage containers	1	Yes	7	4	23	6	40	7	47	No	0	0	0	0	0	No	0	0	0	0	Domes	Ext	Water	Positive
2020-01-16	LDS	YOPOUGON	Yopougon	Ayakro	2	22	Cours 74	628	334	Bowl	Water storage containers	1	No	0	0	0	0	0	0	0	No	0	0	0	0	0	No	0	0	0	0	Domes	Int	Water	Negative
2020-01-16	LDS	YOPOUGON	Yopougon	Ayakro	2	22	Cours 74	628	335	Bucket	Water storage containers	1	Yes	0	1	1	1	3	0	3	No	0	0	0	0	0	No	0	0	0	0	Domes	Ext	Water	Positive
2020-01-16	LDS	YOPOUGON	Yopougon	Ayakro	2	22	Cours 74	628	336	Barrel	Water storage containers	1	No	0	0	0	0	0	0	0	No	0	0	0	0	0	No	0	0	0	0	Domes	Int	Water	Negative
2020-01-16	LDS	YOPOUGON	Yopougon	Ayakro	2	22	Cours 74	628	338	Bucket	Water storage containers	2	No	0	0	0	0	0	0	0	No	0	0	0	0	0	No	0	0	0	0	Domes	Ext	Water	Negative
2020-01-16	LDS	YOPOUGON	Yopougon	Ayakro	2	22	Cours 74	628	339	Cup	Discarded containers	1	No	0	0	0	0	0	0	0	No	0	0	0	0	0	No	0	0	0	0	Domes	Ext	Water	Negative
2020-01-16	LDS	YOPOUGON	Yopougon	Ayakro	2	23	Cours 183	1512	340	Barrel	Water storage containers	1	Yes	2	1	0	0	3	0	3	No	0	0	0	0	0	No	0	0	0	0	Domes	Ext	Water	Positive
2020-01-16	LDS	YOPOUGON	Yopougon	Ayakro	2	23	Cours 183	1512	341	Barrel	Water storage containers	1	Yes	0	3	2	1	6	0	6	No	0	0	0	0	0	No	0	0	0	0	Domes	Ext	Water	Positive
2020-01-16	LDS	YOPOUGON	Yopougon	Ayakro	2	23	Cours 183	1512	342	Can	Water storage containers	1	Yes	12	10	4	3	29	0	29	No	0	0	0	0	0	No	0	0	0	0	Domes	Ext	Water	Positive
2020-01-16	LDS	YOPOUGON	Yopougon	Ayakro	2	23	Cours 183	1512	342	Can	Water storage containers	1	Yes	3	4	1	3	11	0	11	No	0	0	0	0	0	No	0	0	0	0	Domes	Ext	Water	Positive
2020-01-16	LDS	YOPOUGON	Yopougon	Ayakro	2	23	Cours 183	1512	342	Can	Water storage containers	1	Yes	2	7	1	2	12	0	12	No	0	0	0	0	0	No	0	0	0	0	Domes	Ext	Water	Positive
2020-01-16	LDS	YOPOUGON	Yopougon	Ayakro	2	23	Cours 183	1512	344	Can	Water storage containers	3	No	0	0	0	0	0	0	0	No	0	0	0	0	0	No	0	0	0	0	Domes	Ext	Water	Negative
2020-01-16	LDS	YOPOUGON	Yopougon	Ayakro	2	24	Cours 3	13	345	Barrel	Water storage containers	1	Yes	0	1	0	1	2	0	2	No	0	0	0	0	0	No	0	0	0	0	Domes	Int	Water	Positive
2020-01-16	LDS	YOPOUGON	Yopougon	Ayakro	2	24	Cours 3	13	346	Bowl	Water storage containers	1	Yes	0	0	2	0	2	9	11	No	0	0	0	0	0	No	0	0	0	0	Domes	Int	Water	Positive
2020-01-16	LDS	YOPOUGON	Yopougon	Ayakro	2	24	Cours 3	13	347	TV casing	Others	1	Yes	4	0	13	8	25	0	25	Yes	0	0	1	0	0	No	0	0	0	0	Domes	Ext	Water	Positive
2020-01-16	LDS	YOPOUGON	Yopougon	Ayakro	2	24	Cours 3	13	348	Can	Water storage containers	1	No	0	0	0	0	0	0	0	No	0	0	0	0	0	No	0	0	0	0	Domes	Ext	Water	Negative
2020-01-16	LDS	YOPOUGON	Yopougon	Ayakro	2	25	Cours 182	1502	349	Barrel	Water storage containers	4	No	0	0	0	0	0	0	0	No	0	0	0	0	0	No	0	0	0	0	Domes	Ext	Water	Negative
2020-01-16	LDS	YOPOUGON	Yopougon	Ayakro	2	26	Cours 4	24	351	Plate	Water storage containers	2	No	0	0	0	0	0	0	0	No	0	0	0	0	0	No	0	0	0	0	Domes	Ext	Water	Negative
2020-01-16	LDS	YOPOUGON	Yopougon	Ayakro	2	26	Cours 4	24	352	Pipe	Others	1	No	0	0	0	0	0	0	0	No	0	0	0	0	0	No	0	0	0	0	Domes	Ext	Water	Negative
2020-01-16	LDS	YOPOUGON	Yopougon	Ayakro	2	27	Cours 11	64	355	Can	Water storage containers	1	No	0	0	0	0	0	0	0	No	0	0	0	0	0	No	0	0	0	0	Domes	Ext	Water	Negative
2020-01-16	LDS	YOPOUGON	Yopougon	Ayakro	2	27	Cours 11	64	356	Barrel	Water storage containers	1	No	0	0	0	0	0	0	0	No	0	0	0	0	0	No	0	0	0	0	Domes	Ext	Water	Negative
2020-01-16	LDS	YOPOUGON	Yopougon	Ayakro	2	28	Cours 11	66	357	Barrel	Water storage containers	2	No	0	0	0	0	0	0	0	No	0	0	0	0	0	No	0	0	0	0	Domes	Int	Water	Negative
2020-01-16	LDS	YOPOUGON	Yopougon	Ayakro	2	28	Cours 11	66	358	Bowl	Water storage containers	2	No	0	0	0	0	0	0	0	No	0	0	0	0	0	No	0	0	0	0	Domes	Int	Water	Negative
2020-01-16	LDS	YOPOUGON	Yopougon	Ayakro	2	29	Cours 24	159	359	Can	Water storage containers	3	No	0	0	0	0	0	0	0	No	0	0	0	0	0	No	0	0	0	0	Domes	Ext	Water	Negative
2020-01-16	LDS	YOPOUGON	Yopougon	Ayakro	2	29	Cours 24	159	360	Bowl	Water storage containers	2	No	0	0	0	0	0	0	0	No	0	0	0	0	0	No	0	0	0	0	Domes	Ext	Water	Negative
2020-01-16	LDS	YOPOUGON	Yopougon	Ayakro	2	29	Cours 24	159	361	Tires	Tires	1	Yes	10	0	2	5	17	14	31	No	0	0	0	0	0	No	0	0	0	0	Perido	Ext	Water	Positive
2020-01-16	LDS	YOPOUGON	Yopougon	Ayakro	2	29	Cours 24	159	361	Tires	Tires	1	Yes	15	9	5	5	34	5	39	No	0	0	0	0	0	No	0	0	0	0	Perido	Ext	Water	Positive
2020-01-16	LDS	YOPOUGON	Yopougon	Ayakro	2	30	Cours 13	86	362	Barrel	Water storage containers	1	No	0	0	0	0	0	0	0	No	0	0	0	0	0	No	0	0	0	0	Domes	Ext	Water	Negative
2020-01-16	LDS	YOPOUGON	Yopougon	Ayakro	2	30	Cours 13	86	365	Tires	Tires	1	Yes	21	3	3	2	29	0	29	No	0	0	0	0	0	No	0	0	0	0	Perido	Ext	Water	Positive
2020-01-16	LDS	YOPOUGON	Yopougon	Ayakro	2	30	Cours 13	86	365	Tires	Tires	1	Yes	12	5	3	6	26	3	29	No	0	0	0	0	0	No	0	0	0	0	Perido	Ext	Water	Positive
2020-01-16	LDS	YOPOUGON	Yopougon	Ayakro	2	31	Cours 122	1008	366	Barrel	Water storage containers	1	No	0	0	0	0	0	0	0	No	0	0	0	0	0	No	0	0	0	0	Domes	Ext	Water	Negative
2020-01-16	LDS	YOPOUGON	Yopougon	Ayakro	2	31	Cours 122	1008	367	Bowl	Water storage containers	2	No	0	0	0	0	0	0	0	No	0	0	0	0	0	No	0	0	0	0	Domes	Ext	Water	Negative
2020-01-16	LDS	YOPOUGON	Yopougon	Ayakro	2	31	Cours 122	1008	368	Bowl	Water storage containers	1	No	0	0	0	0	0	0	0	No	0	0	0	0	0	No	0	0	0	0	Domes	Ext	Water	Negative
2020-01-16	LDS	YOPOUGON	Yopougon	Ayakro	2	32	Cours 120	997	369	Bowl	Water storage containers	1	No	0	0	0	0	0	0	0	No	0	0	0	0	0	No	0	0	0	0	Domes	Int	Water	Negative
2020-01-16	LDS	YOPOUGON	Yopougon	Ayakro	2	32	Cours 120	997	370	Bowl	Water storage containers	1	Yes	0	0	4	8	12	2	14	No	0	0	0	0	0	No	0	0	0	0	Domes	Int	Water	Positive
2020-01-16	LDS	YOPOUGON	Yopougon	Ayakro	2	33	Cours 117	966	371	Bowl	Water storage containers	5	No	0	0	0	0	0	0	0	No	0	0	0	0	0	No	0	0	0	0	Domes	Ext	Water	Negative
2020-01-16	LDS	YOPOUGON	Yopougon	Ayakro	2	34	Cours 113	945	373	Night vase	Discarded containers	1	No	0	0	0	0	0	0	0	No	0	0	0	0	0	No	0	0	0	0	Domes	Ext	Water	Negative
2020-01-16	LDS	YOPOUGON	Yopougon	Ayakro	2	35	Cours 109	913	374	Barrel	Water storage containers	1	Yes	5	5	9	7	26	0	26	No	0	0	0	0	0	No	0	0	0	0	Domes	Ext	Water	Positive
2020-01-16	LDS	YOPOUGON	Yopougon	Ayakro	2	35	Cours 109	913	375	Barrel	Water storage containers	1	Yes	0	18	11	15	44	0	44	No	0	0	0	0	0	No	0	0	0	0	Domes	Ext	Water	Positive
2020-01-16	LDS	YOPOUGON	Yopougon	Ayakro	2	35	Cours 109	913	376	Can handle	Water storage containers	4	No	0	0	0	0	0	0	0	No	0	0	0	0	0	No	0	0	0	0	Domes	Ext	Water	Negative
2020-01-16	LDS	YOPOUGON	Yopougon	Ayakro	2	35	Cours 109	913	377	Barrel	Water storage containers	1	No	0	0	0	0	0	0	0	No	0	0	0	0	0	No	0	0	0	0	Domes	Ext	Water	Negative
2020-01-16	LDS	YOPOUGON	Yopougon	Ayakro	2	36	Cours 128	1057	378	Barrel	Water storage containers	1	Yes	5	14	6	2	27	0	27	No	0	0	0	0	0	No	0	0	0	0	Domes	Ext	Water	Positive
2020-01-16	LDS	YOPOUGON	Yopougon	Ayakro	2	36	Cours 128	1057	379	Can	Water storage containers	3	No	0	0	0	0	0	0	0	No	0	0	0	0	0	No	0	0	0	0	Domes	Ext	Water	Negative
2020-01-16	LDS	YOPOUGON	Yopougon	Ayakro	2	37	Cours 64	568	381	Can	Water storage containers	1	Yes	3	11	0	6	20	1	21	No	0	0	0	0	0	No	0	0	0	0	Domes	Ext	Water	Positive
2020-01-16	LDS	YOPOUGON	Yopougon	Ayakro	2	37	Cours 64	568	382	Can	Water storage containers	1	Yes	38	15	2	0	55	0	55	No	0	0	0	0	0	No	0	0	0	0	Domes	Ext	Water	Positive
2020-01-16	LDS	YOPOUGON	Yopougon	Ayakro	2	37	Cours 64	568	383	Barrel	Water storage containers	1	No	0	0	0	0	0	0	0	No	0	0	0	0	0	No	0	0	0	0	Domes	Ext	Water	Negative
2020-01-19	LDS	YOPOUGON	Yopougon	Ayakro	3	38	Cours 40	321	384	Barrel	Water storage containers	1	No	0	0	0	0	0	0	0	No	0	0	0	0	0	No	0	0	0	0	Domes	Ext	Water	Negative
2020-01-19	LDS	YOPOUGON	Yopougon	Ayakro	3	38	Cours 40	321	385	Bowl	Water storage containers	2	No	0	0	0	0	0	0	0	No	0	0	0	0	0	No	0	0	0	0	Domes	Ext	Water	Negative
2020-01-19	LDS	YOPOUGON	Yopougon	Ayakro	3	38	Cours 40	321	386	Can	Water storage containers	3	No	0	0	0	0	0	0	0	No	0	0	0	0	0	No	0	0	0	0	Domes	Ext	Water	Negative
2020-01-19	LDS	YOPOUGON	Yopougon	Ayakro	3	38	Cours 40	321	388	Bowl	Water storage containers	2	No	0	0	0	0	0	0	0	No	0	0	0	0	0	No	0	0	0	0	Domes	Int	Water	Negative
2020-01-19	LDS	YOPOUGON	Yopougon	Ayakro	3	39	Cours 22	150	389	Barrel	Water storage containers	1	No	0	0	0	0	0	0	0	No	0	0	0	0	0	No	0	0	0	0	Domes	Int	Water	Negative
2020-01-19	LDS	YOPOUGON	Yopougon	Ayakro	3	40	Cours 24	165	390	Barrel	Water storage containers	2	No	0	0	0	0	0	0	0	No	0	0	0	0	0	No	0	0	0	0	Domes	Ext	Water	Negative
2020-01-19	LDS	YOPOUGON	Yopougon	Ayakro	3	40	Cours 24	165	391	Barrel	Water storage containers	1	Yes	0	2	12	13	27	19	46	No	0	0	0	0	0	No	0	0	0	0	Domes	Ext	Water	Positive
2020-01-19	LDS	YOPOUGON	Yopougon	Ayakro	3	40	Cours 24	165	392	Plate	Discarded containers	1	No	0	0	0	0	0	0	0	No	0	0	0	0	0	No	0	0	0	0	Domes	Ext	Water	Negative
2020-01-19	LDS	YOPOUGON	Yopougon	Ayakro	3	40	Cours 24	165	393	Tires	Tires	1	No	0	0	0	0	0	0	0	No	0	0	0	0	0	No	0	0	0	0	Perido	Ext	Water	Negative
2020-01-19	LDS	YOPOUGON	Yopougon	Ayakro	3	41	Cours 34	263	396	Barrel	Water storage containers	3	No	0	0	0	0	0	0	0	No	0	0	0	0	0	No	0	0	0	0	Domes	Ext	Water	Negative
2020-01-19	LDS	YOPOUGON	Yopougon	Ayakro	3	41	Cours 34	263	397	Bowl	Water storage containers	5	No	0	0	0	0	0	0	0	No	0	0	0	0	0	No	0	0	0	0	Domes	Ext	Water	Negative
2020-01-19	LDS	YOPOUGON	Yopougon	Ayakro	3	41	Cours 34	263	398	Bucket	Water storage containers	3	No	0	0	0	0	0	0	0	No	0	0	0	0	0	No	0	0	0	0	Domes	Ext	Water	Negative
2020-01-19	LDS	YOPOUGON	Yopougon	Ayakro	3	42	Cours 391	140	399	Barrel	Water storage containers	4	No	0	0	0	0	0	0	0	No	0	0	0	0	0	No	0	0	0	0	Domes	Ext	Water	Negative
2020-01-19	LDS	YOPOUGON	Yopougon	Ayakro	3	42	Cours 21	140	400	Bowl	Water storage containers	1	No	0	0	0	0	0	0	0	No	0	0	0	0	0	No	0	0	0	0	Domes	Ext	Water	Negative
2020-01-19	LDS	YOPOUGON	Yopougon	Ayakro	3	42	Cours 21	140	402	Bucket	Water storage containers	1	No	0	0	0	0	0	0	0	No	0	0	0	0	0	No	0	0	0	0	Domes	Ext	Water	Negative
2020-01-19	LDS	YOPOUGON	Yopougon	Ayakro	3	43	Cours 19	123	403	Barrel	Water storage containers	1	No	0	0	0	0	0	0	0	No	0	0	0	0	0	No	0	0	0	0	Domes	Int	Water	Negative
2020-01-19	LDS	YOPOUGON	Yopougon	Ayakro	3	46	Cours 124	1030	407	Barrel	Water storage containers	1	No	0	0	0	0	0	0	0	No	0	0	0	0	0	No	0	0	0	0	Domes	Int	Water	Negative
2020-01-19	LDS	YOPOUGON	Yopougon	Ayakro	3	46	Cours 124	1030	409	Bucket	Water storage containers	1	No	0	0	0	0	0	0	0	No	0	0	0	0	0	No	0	0	0	0	Domes	Ext	Water	Negative
2020-01-19	LDS	YOPOUGON	Yopougon	Ayakro	3	48	Cours 125	1040	412	Bucket	Discarded containers	2	No	0	0	0	0	0	0	0	No	0	0	0	0	0	No	0	0	0	0	Perido	Ext	Water	Negative
2020-01-19	LDS	YOPOUGON	Yopougon	Ayakro	3	48	Cours 125	1040	413	Tires	Tires	1	No	0	0	0	0	0	0	0	No	0	0	0	0	0	No	0	0	0	0	Perido	Ext	Water	Negative
2020-01-19	LDS	YOPOUGON	Yopougon	Ayakro	3	48	Cours 125	1040	414	Barrel	Water storage containers	1	No	0	0	0	0	0	0	0	No	0	0	0	0	0	No	0	0	0	0	Domes	Int	Water	Negative
2020-01-19	LDS	YOPOUGON	Yopougon	Ayakro	3	49	Cours 131	1081	415	Bowl	Water storage containers	2	No	0	0	0	0	0	0	0	No	0	0	0	0	0	No	0	0	0	0	Domes	Int	Water	Negative
2020-01-19	LDS	YOPOUGON	Yopougon	Ayakro	3	50	Cours 113	1088	416	Barrel	Water storage containers	1	No	0	0	0	0	0	0	0	No	0	0	0	0	0	No	0	0	0	0	Domes	Ext	Water	Negative
2020-01-19	LDS	YOPOUGON	Yopougon	Ayakro	3	52	Cours 154	1240	418	Tires	Tires	1	No	0	0	0	0	0	0	0	No	0	0	0	0	0	No	0	0	0	0	Domes	Ext	Water	Negative
2020-01-19	LDS	YOPOUGON	Yopougon	Ayakro	3	53	Cours 154	1240	419	Can	Water storage containers	3	No	0	0	0	0	0	0	0	No	0	0	0	0	0	No	0	0	0	0	Domes	Int	Water	Negative
2020-01-19	LDS	YOPOUGON	Yopougon	Ayakro	3	53	Cours 154	1240	420	Can	Water storage containers	5	No	0	0	0	0	0	0	0	No	0	0	0	0	0	No	0	0	0	0	Domes	Ext	Water	Negative
2020-01-19	LDS	YOPOUGON	Yopougon	Ayakro	3	54	Cours 1071	1066	421	Barrel	Water storage containers	3	No	0	0	0	0	0	0	0	No	0	0	0	0	0	No	0	0	0	0	Domes	Ext	Water	Negative
2020-01-19	LDS	YOPOUGON	Yopougon	Ayakro	3	55	Cours 146	1196	422	Barrel	Water storage containers	1	No	0	0	0	0	0	0	0	No	0	0	0	0	0	No	0	0	0	0	Domes	Ext	Water	Negative
2020-01-19	LDS	YOPOUGON	Yopougon	Ayakro	3	55	Cours 146	1196	423	Barrel	Water storage containers	1	No	0	0	0	0	0	0	0	No	0	0	0	0	0	No	0	0	0	0	Domes	Int	Water	Negative
2020-01-19	LDS	YOPOUGON	Yopougon	Ayakro	3	55	Cours 146	1196	424	Flower pot	Others	3	No	0	0	0	0	0	0	0	No	0	0	0	0	0	No	0	0	0	0	Domes	Ext	Water	Negative
2020-01-19	LDS	YOPOUGON	Yopougon	Ayakro	3	55	Cours 146	1196	425	Drum	Water storage containers	1	Yes	0	23	4	0	27	0	27	No	0	0	0	0	0	No	0	0	0	0	Domes	Int	Water	Positive
2020-01-19	LDS	YOPOUGON	Yopougon	Ayakro	3	55	Cours 146	1196	426	Bucket	Water storage containers	2	No	0	0	0	0	0	0	0	No	0	0	0	0	0	No	0	0	0	0	Domes	Int	Water	Negative
2020-01-19	LDS	YOPOUGON	Yopougon	Ayakro	3	56	Cours 100	818	427	Barrel	Water storage containers	1	Yes	0	7	6	8	21	0	21	No	0	0	0	0	0	No	0	0	0	0	Domes	Ext	Water	Positive
2020-01-19	LDS	YOPOUGON	Yopougon	Ayakro	3	56	Cours 420	818	428	Can	Water storage containers	5	No	0	0	0	0	0	0	0	No	0	0	0	0	0	No	0	0	0	0	Domes	Int	Water	Negative
2020-01-19	LDS	YOPOUGON	Yopougon	Ayakro	3	57	Cours 130	1077	430	Tank	Water storage containers	1	Yes	6	13	24	7	50	7	57	No	0	0	0	0	0	No	0	0	0	0	Domes	Ext	Water	Positive
2020-01-19	LDS	YOPOUGON	Yopougon	Ayakro	3	57	Cours 130	1077	430	Tank	Water storage containers	2	Yes	3	8	4	8	23	3	26	No	0	0	0	0	0	No	0	0	0	0	Domes	Ext	Water	Positive
2020-01-19	LDS	YOPOUGON	Yopougon	Ayakro	3	57	Cours 130	1077	431	Can	Water storage containers	3	No	0	0	0	0	0	0	0	No	0	0	0	0	0	No	0	0	0	0	Domes	Ext	Water	Negative
2020-01-19	LDS	YOPOUGON	Yopougon	Ayakro	3	58	Cours 16	106	432	Bowl	Water storage containers	3	No	0	0	0	0	0	0	0	No	0	0	0	0	0	No	0	0	0	0	Domes	Int	Water	Negative
2020-01-19	LDS	YOPOUGON	Yopougon	Ayakro	3	58	Cours 16	106	433	Plate	Water storage containers	1	No	0	0	0	0	0	0	0	No	0	0	0	0	0	No	0	0	0	0	Domes	Ext	Water	Negative
2020-01-21	LDS	YOPOUGON	Yopougon	Ayakro	3	59	Cours 1	1	434	Bucket	Water storage containers	1	Yes	0	6	8	6	20	0	20	No	0	0	0	0	0	No	0	0	0	0	Domes	Ext	Water	Positive
2020-01-21	LDS	YOPOUGON	Yopougon	Ayakro	3	59	Cours 1	1	436	Can	Water storage containers	1	No	0	0	0	0	0	0	0	No	0	0	0	0	0	No	0	0	0	0	Domes	Ext	Water	Negative
2020-01-21	LDS	YOPOUGON	Yopougon	Ayakro	3	59	Cours 1	1	437	Bucket	Water storage containers	1	No	0	0	0	0	0	0	0	No	0	0	0	0	0	No	0	0	0	0	Domes	Ext	Water	Negative
2020-01-21	LDS	YOPOUGON	Yopougon	Ayakro	3	59	Cours 1	1	438	Tires	Tires	1	No	0	0	0	0	0	0	0	No	0	0	0	0	0	No	0	0	0	0	Domes	Ext	Water	Negative
2020-01-21	LDS	YOPOUGON	Yopougon	Ayakro	3	60	Cours 103	852	440	Can	Water storage containers	3	No	0	0	0	0	0	0	0	No	0	0	0	0	0	No	0	0	0	0	Domes	Ext	Water	Negative
2020-01-21	LDS	YOPOUGON	Yopougon	Ayakro	4	62	Cours 107	888	444	Barrel	Water storage containers	1	No	0	0	0	0	0	0	0	No	0	0	0	0	0	No	0	0	0	0	Domes	Ext	Water	Negative
2020-01-21	LDS	YOPOUGON	Yopougon	Ayakro	4	62	Cours 107	888	445	Bowl	Water storage containers	1	No	0	0	0	0	0	0	0	No	0	0	0	0	0	No	0	0	0	0	Domes	Ext	Water	Negative
2020-01-21	LDS	YOPOUGON	Yopougon	Ayakro	4	62	Cours 107	888	447	Can	Water storage containers	3	No	0	0	0	0	0	0	0	No	0	0	0	0	0	No	0	0	0	0	Domes	Ext	Water	Negative
2020-01-21	LDS	YOPOUGON	Yopougon	Ayakro	4	63	Cours 24	159	449	Bowl	Water storage containers	2	No	0	0	0	0	0	0	0	No	0	0	0	0	0	No	0	0	0	0	Domes	Int	Water	Negative
2020-01-21	LDS	YOPOUGON	Yopougon	Ayakro	4	64	Cours 139	1114	450	Can	Water storage containers	7	No	0	0	0	0	0	0	0	No	0	0	0	0	0	No	0	0	0	0	Domes	Ext	Water	Negative
2020-01-21	LDS	YOPOUGON	Yopougon	Ayakro	4	64	Cours 139	1114	451	Can	Water storage containers	1	Yes	0	0	2	4	6	2	8	No	0	0	0	0	0	No	0	0	0	0	Domes	Ext	Water	Positive
2020-01-21	LDS	YOPOUGON	Yopougon	Ayakro	4	65	Cours 140	1123	452	Barrel	Water storage containers	1	No	0	0	0	0	0	0	0	No	0	0	0	0	0	No	0	0	0	0	Domes	Ext	Water	Negative
2020-01-21	LDS	YOPOUGON	Yopougon	Ayakro	4	65	Cours 140	1123	453	Bowl	Water storage containers	3	No	0	0	0	0	0	0	0	No	0	0	0	0	0	No	0	0	0	0	Domes	Ext	Water	Negative
2020-01-21	LDS	YOPOUGON	Yopougon	Ayakro	4	66	Cours 111	930	454	Bowl	Water storage containers	2	No	0	0	0	0	0	0	0	No	0	0	0	0	0	No	0	0	0	0	Domes	Ext	Water	Negative
2020-01-21	LDS	YOPOUGON	Yopougon	Ayakro	4	67	Cours 12	77	455	Bowl	Water storage containers	3	No	0	0	0	0	0	0	0	No	0	0	0	0	0	No	0	0	0	0	Domes	Int	Water	Negative
2020-01-21	LDS	YOPOUGON	Yopougon	Ayakro	4	67	Cours 12	77	456	Bucket	Water storage containers	2	No	0	0	0	0	0	0	0	No	0	0	0	0	0	No	0	0	0	0	Domes	Int	Water	Negative
2020-01-21	LDS	YOPOUGON	Yopougon	Ayakro	4	68	Cours 119	990	457	Barrel	Water storage containers	1	Yes	0	0	0	3	3	0	3	No	0	0	0	0	0	No	0	0	0	0	Domes	Ext	Water	Positive
2020-01-21	LDS	YOPOUGON	Yopougon	Ayakro	4	68	Cours 119	990	458	Bowl	Water storage containers	1	Yes	0	2	11	8	21	0	21	No	0	0	0	0	0	No	0	0	0	0	Domes	Ext	Water	Positive
2020-01-21	LDS	YOPOUGON	Yopougon	Ayakro	4	68	Cours 119	990	459	Bowl	Water storage containers	2	No	0	0	0	0	0	0	0	No	0	0	0	0	0	No	0	0	0	0	Domes	Ext	Water	Negative
2020-01-21	LDS	YOPOUGON	Yopougon	Ayakro	4	68	Cours 119	990	460	Can	Water storage containers	7	No	0	0	0	0	0	0	0	No	0	0	0	0	0	No	0	0	0	0	Domes	Ext	Water	Negative
2020-01-21	LDS	YOPOUGON	Yopougon	Ayakro	4	68	Cours 119	990	462	Paint can	Discarded containers	1	Yes	0	40	0	11	51	3	54	No	0	0	0	0	0	No	0	0	0	0	Domes	Ext	Water	Positive
2020-01-21	LDS	YOPOUGON	Yopougon	Ayakro	4	69	Cours 26	196	463	Barrel	Water storage containers	1	Yes	10	135	119	6	270	5	275	No	0	0	0	0	0	No	0	0	0	0	Domes	Ext	Water	Positive
2020-01-21	LDS	YOPOUGON	Yopougon	Ayakro	4	69	Cours 26	196	464	Tarpaulin	Others	1	Yes	0	0	0	3	3	7	10	No	0	0	0	0	0	No	0	0	0	0	Domes	Ext	Water	Positive
2020-01-21	LDS	YOPOUGON	Yopougon	Ayakro	4	69	Cours 26	196	465	Bowl	Water storage containers	3	No	0	0	0	0	0	0	0	No	0	0	0	0	0	No	0	0	0	0	Domes	Int	Water	Negative
2020-01-21	LDS	YOPOUGON	Yopougon	Ayakro	4	69	Cours 26	196	466	Can	Water storage containers	5	No	0	0	0	0	0	0	0	No	0	0	0	0	0	No	0	0	0	0	Domes	Ext	Water	Negative
2020-01-21	LDS	YOPOUGON	Yopougon	Ayakro	4	70	Cours 11	64	468	Barrel	Water storage containers	1	No	0	0	0	0	0	0	0	No	0	0	0	0	0	No	0	0	0	0	Domes	Ext	Water	Negative
2020-01-21	LDS	YOPOUGON	Yopougon	Ayakro	4	71	Cours 99	811	469	Bowl	Water storage containers	3	No	0	0	0	0	0	0	0	No	0	0	0	0	0	No	0	0	0	0	Domes	Int	Water	Negative
2020-01-21	LDS	YOPOUGON	Yopougon	Ayakro	4	71	Cours 463	811	470	Bucket	Water storage containers	2	No	0	0	0	0	0	0	0	No	0	0	0	0	0	No	0	0	0	0	Domes	Int	Water	Negative
2020-01-21	LDS	YOPOUGON	Yopougon	Ayakro	4	72	Cours 59	512	471	Barrel	Water storage containers	1	Yes	11	79	159	22	271	0	271	No	0	0	0	0	0	No	0	0	0	0	Domes	Ext	Water	Positive
2020-01-21	LDS	YOPOUGON	Yopougon	Ayakro	4	72	Cours 59	512	472	Barrel	Water storage containers	1	Yes	0	13	15	11	39	0	39	Yes	0	0	3	0	0	No	0	0	0	0	Domes	Ext	Water	Positive
2020-01-21	LDS	YOPOUGON	Yopougon	Ayakro	4	72	Cours 59	512	473	Can	Water storage containers	1	Yes	14	3	6	7	30	2	32	No	0	0	0	0	0	No	0	0	0	0	Domes	Ext	Water	Positive
2020-01-21	LDS	YOPOUGON	Yopougon	Ayakro	4	72	Cours 59	512	473	Can	Water storage containers	1	Yes	5	3	7	2	17	0	17	No	0	0	0	0	0	No	0	0	0	0	Domes	Ext	Water	Positive
2020-01-21	LDS	YOPOUGON	Yopougon	Ayakro	4	72	Cours 59	512	474	Bowl	Water storage containers	1	No	0	0	0	0	0	0	0	No	0	0	0	0	0	No	0	0	0	0	Domes	Ext	Water	Negative
2020-01-21	LDS	YOPOUGON	Yopougon	Ayakro	4	72	Cours 59	512	475	Pot	Water storage containers	1	No	0	0	0	0	0	0	0	No	0	0	0	0	0	No	0	0	0	0	Domes	Ext	Water	Negative
2020-01-21	LDS	YOPOUGON	Yopougon	Ayakro	4	73	Cours 95	789	476	Bowl	Water storage containers	3	No	0	0	0	0	0	0	0	No	0	0	0	0	0	No	0	0	0	0	Domes	Int	Water	Negative
2020-01-21	LDS	YOPOUGON	Yopougon	Ayakro	4	74	Cours 82	690	477	Barrel	Water storage containers	3	No	0	0	0	0	0	0	0	No	0	0	0	0	0	No	0	0	0	0	Domes	Ext	Water	Negative
2020-01-21	LDS	YOPOUGON	Yopougon	Ayakro	4	74	Cours 82	690	479	Bowl	Water storage containers	2	No	0	0	0	0	0	0	0	No	0	0	0	0	0	No	0	0	0	0	Domes	Int	Water	Negative
2020-01-21	LDS	YOPOUGON	Yopougon	Ayakro	4	75	Cours 82	690	480	Barrel	Water storage containers	1	Yes	4	0	0	6	10	0	10	No	0	0	0	0	0	No	0	0	0	0	Domes	Ext	Water	Positive
2020-01-21	LDS	YOPOUGON	Yopougon	Ayakro	4	75	Cours 82	690	481	Barrel	Water storage containers	2	No	0	0	0	0	0	0	0	No	0	0	0	0	0	No	0	0	0	0	Domes	Ext	Water	Negative
2020-01-21	LDS	YOPOUGON	Yopougon	Ayakro	4	75	Cours 82	690	482	Can	Water storage containers	5	No	0	0	0	0	0	0	0	No	0	0	0	0	0	No	0	0	0	0	Domes	Ext	Water	Negative
2020-01-21	LDS	YOPOUGON	Yopougon	Ayakro	4	77	Cours 66	579	484	Barrel	Water storage containers	1	No	0	0	0	0	0	0	0	No	0	0	0	0	0	No	0	0	0	0	Domes	Int	Water	Negative
2020-01-21	LDS	YOPOUGON	Yopougon	Ayakro	4	77	Cours 66	579	485	Tires	Tires	2	No	0	0	0	0	0	0	0	No	0	0	0	0	0	No	0	0	0	0	Domes	Ext	Water	Negative
2020-01-23	LDS	YOPOUGON	Yopougon	Ayakro	5	78	Cours 67	587	486	Flower pot	Others	1	No	0	0	0	0	0	0	0	No	0	0	0	0	0	No	0	0	0	0	Domes	Ext	Water	Negative
2020-01-23	LDS	YOPOUGON	Yopougon	Ayakro	5	78	Cours 67	587	487	Barrel	Water storage containers	1	No	0	0	0	0	0	0	0	No	0	0	0	0	0	No	0	0	0	0	Domes	Int	Water	Negative
2020-01-23	LDS	YOPOUGON	Yopougon	Ayakro	5	78	Cours 67	587	488	Barrel	Water storage containers	1	No	0	0	0	0	0	0	0	No	0	0	0	0	0	No	0	0	0	0	Domes	Ext	Water	Negative
2020-01-23	LDS	YOPOUGON	Yopougon	Ayakro	5	78	Cours 67	587	489	Bowl	Water storage containers	2	No	0	0	0	0	0	0	0	No	0	0	0	0	0	No	0	0	0	0	Domes	Int	Water	Negative
2020-01-23	LDS	YOPOUGON	Yopougon	Ayakro	5	78	Cours 67	587	490	Bowl	Water storage containers	3	No	0	0	0	0	0	0	0	No	0	0	0	0	0	No	0	0	0	0	Domes	Ext	Water	Negative
2020-01-23	LDS	YOPOUGON	Yopougon	Ayakro	5	78	Cours 67	587	491	Can	Water storage containers	3	No	0	0	0	0	0	0	0	No	0	0	0	0	0	No	0	0	0	0	Domes	Ext	Water	Negative
2020-01-23	LDS	YOPOUGON	Yopougon	Ayakro	5	79	Cours 143	1168	492	Can	Water storage containers	1	Yes	15	0	1	0	16	0	16	No	0	0	0	0	0	No	0	0	0	0	Domes	Ext	Water	Positive
2020-01-23	LDS	YOPOUGON	Yopougon	Ayakro	5	79	Cours 143	1168	493	Can	Water storage containers	2	No	0	0	0	0	0	0	0	No	0	0	0	0	0	No	0	0	0	0	Domes	Ext	Water	Negative
2020-01-23	LDS	YOPOUGON	Yopougon	Ayakro	5	79	Cours 143	1168	495	Bowl	Water storage containers	1	No	0	0	0	0	0	0	0	No	0	0	0	0	0	No	0	0	0	0	Domes	Ext	Water	Negative
2020-01-23	LDS	YOPOUGON	Yopougon	Ayakro	5	80	Cours 139	1112	496	Barrel	Water storage containers	1	No	0	0	0	0	0	0	0	No	0	0	0	0	0	No	0	0	0	0	Domes	Ext	Water	Negative
2020-01-23	LDS	YOPOUGON	Yopougon	Ayakro	5	80	Cours 139	1112	497	Tires	Tires	2	No	0	0	0	0	0	0	0	No	0	0	0	0	0	No	0	0	0	0	Perido	Ext	Water	Negative
2020-01-23	LDS	YOPOUGON	Yopougon	Ayakro	5	81	Cours 137	1104	500	Bowl	Water storage containers	2	No	0	0	0	0	0	0	0	No	0	0	0	0	0	No	0	0	0	0	Domes	Int	Water	Negative
2020-01-23	LDS	YOPOUGON	Yopougon	Ayakro	5	82	Cours 148	1208	501	Bowl	Water storage containers	1	No	0	0	0	0	0	0	0	No	0	0	0	0	0	No	0	0	0	0	Domes	Int	Water	Negative
2020-01-23	LDS	YOPOUGON	Yopougon	Ayakro	5	82	Cours 148	1208	502	Can	Water storage containers	2	No	0	0	0	0	0	0	0	No	0	0	0	0	0	No	0	0	0	0	Domes	Int	Water	Negative
2020-01-23	LDS	YOPOUGON	Yopougon	Ayakro	5	83	Cours 171	1381	505	Barrel	Water storage containers	1	No	0	0	0	0	0	0	0	No	0	0	0	0	0	No	0	0	0	0	Domes	Ext	Water	Negative
2020-01-23	LDS	YOPOUGON	Yopougon	Ayakro	5	84	Cours 174	1409	506	Barrel	Water storage containers	1	No	0	0	0	0	0	0	0	No	0	0	0	0	0	No	0	0	0	0	Domes	Ext	Water	Negative
2020-01-23	LDS	YOPOUGON	Yopougon	Ayakro	5	84	Cours 174	1409	507	Bucket	Water storage containers	1	No	0	0	0	0	0	0	0	No	0	0	0	0	0	No	0	0	0	0	Domes	Ext	Water	Negative
2020-01-23	LDS	YOPOUGON	Yopougon	Ayakro	5	84	Cours 174	1409	508	Can	Water storage containers	3	No	0	0	0	0	0	0	0	No	0	0	0	0	0	No	0	0	0	0	Domes	Ext	Water	Negative
2020-01-23	LDS	YOPOUGON	Yopougon	Ayakro	5	85	Cours 158	1278	509	Barrel	Water storage containers	1	Yes	8	44	30	46	128	5	133	No	0	0	0	0	0	No	0	0	0	0	Domes	Ext	Water	Positive
2020-01-23	LDS	YOPOUGON	Yopougon	Ayakro	5	85	Cours 158	1278	510	Barrel	Water storage containers	1	No	0	0	0	0	0	0	0	No	0	0	0	0	0	No	0	0	0	0	Domes	Int	Water	Negative
2020-01-23	LDS	YOPOUGON	Yopougon	Ayakro	5	86	Cours 149	1221	511	Bowl	Water storage containers	2	No	0	0	0	0	0	0	0	No	0	0	0	0	0	No	0	0	0	0	Domes	Ext	Water	Negative
2020-01-23	LDS	YOPOUGON	Yopougon	Ayakro	5	87	Cours 145	1296	512	Barrel	Water storage containers	3	No	0	0	0	0	0	0	0	No	0	0	0	0	0	No	0	0	0	0	Domes	Ext	Water	Negative
2020-01-23	LDS	YOPOUGON	Yopougon	Ayakro	5	87	Cours 145	1296	515	Bowl	Water storage containers	3	No	0	0	0	0	0	0	0	No	0	0	0	0	0	No	0	0	0	0	Domes	Int	Water	Negative
2020-01-23	LDS	YOPOUGON	Yopougon	Ayakro	5	88	Cours 175	1415	517	Can handle	Water storage containers	3	No	0	0	0	0	0	0	0	No	0	0	0	0	0	No	0	0	0	0	Domes	Ext	Water	Negative
2020-01-23	LDS	YOPOUGON	Yopougon	Ayakro	5	88	Cours 175	1415	519	Can	Water storage containers	5	No	0	0	0	0	0	0	0	No	0	0	0	0	0	No	0	0	0	0	Domes	Ext	Water	Negative
2020-01-23	LDS	YOPOUGON	Yopougon	Ayakro	5	88	Cours 175	1415	520	Flower pot	Others	1	Yes	1	8	4	17	30	25	55	No	0	0	0	0	0	No	0	0	0	0	Domes	Ext	Water	Positive
2020-01-23	LDS	YOPOUGON	Yopougon	Ayakro	5	88	Cours 175	1415	521	Bowl	Water storage containers	1	No	0	0	0	0	0	0	0	No	0	0	0	0	0	No	0	0	0	0	Domes	Ext	Water	Negative
2020-01-23	LDS	YOPOUGON	Yopougon	Ayakro	5	88	Cours 175	1415	522	Bucket	Water storage containers	1	No	0	0	0	0	0	0	0	No	0	0	0	0	0	No	0	0	0	0	Domes	Ext	Water	Negative
2020-01-23	LDS	YOPOUGON	Yopougon	Ayakro	5	89	Cours 161	1306	523	Barrel	Water storage containers	1	No	0	0	0	0	0	0	0	No	0	0	0	0	0	No	0	0	0	0	Domes	Ext	Water	Negative
2020-01-23	LDS	YOPOUGON	Yopougon	Ayakro	5	89	Cours 161	1306	524	Drum	Water storage containers	1	No	0	0	0	0	0	0	0	No	0	0	0	0	0	No	0	0	0	0	Domes	Ext	Water	Negative
2020-01-23	LDS	YOPOUGON	Yopougon	Ayakro	5	90	Cours 159	1292	525	Can	Water storage containers	2	No	0	0	0	0	0	0	0	No	0	0	0	0	0	No	0	0	0	0	Domes	Ext	Water	Negative
2020-01-23	LDS	YOPOUGON	Yopougon	Ayakro	5	90	Cours 159	1292	526	Bowl	Water storage containers	2	No	0	0	0	0	0	0	0	No	0	0	0	0	0	No	0	0	0	0	Domes	Ext	Water	Negative
2020-01-23	LDS	YOPOUGON	Yopougon	Ayakro	5	91	Cours 52	438	528	Bowl	Water storage containers	2	No	0	0	0	0	0	0	0	No	0	0	0	0	0	No	0	0	0	0	Domes	Int	Water	Negative
2020-01-23	LDS	YOPOUGON	Yopougon	Ayakro	5	92	Cours 123	1021	529	Can	Water storage containers	1	No	0	0	0	0	0	0	0	No	0	0	0	0	0	No	0	0	0	0	Domes	Int	Water	Negative
2020-01-23	LDS	YOPOUGON	Yopougon	Ayakro	5	92	Cours 123	1021	530	Drum	Water storage containers	2	No	0	0	0	0	0	0	0	No	0	0	0	0	0	No	0	0	0	0	Domes	Int	Water	Negative
2020-01-23	LDS	YOPOUGON	Yopougon	Ayakro	5	95	Cours 27	200	533	Drum	Water storage containers	1	No	0	0	0	0	0	0	0	No	0	0	0	0	0	No	0	0	0	0	Domes	Ext	Water	Negative
2020-01-23	LDS	YOPOUGON	Yopougon	Ayakro	5	95	Cours 27	200	534	Can	Water storage containers	1	No	0	0	0	0	0	0	0	No	0	0	0	0	0	No	0	0	0	0	Domes	Ext	Water	Negative
2020-01-23	LDS	YOPOUGON	Yopougon	Ayakro	5	96	Cours 29	214	535	Barrel	Water storage containers	3	No	0	0	0	0	0	0	0	No	0	0	0	0	0	No	0	0	0	0	Domes	Ext	Water	Negative
2020-01-23	LDS	YOPOUGON	Yopougon	Ayakro	5	99	Cours 181	1502	538	Barrel	Water storage containers	1	Yes	6	4	7	4	21	0	21	No	0	0	0	0	0	No	0	0	0	0	Domes	Ext	Water	Positive
2020-01-23	LDS	YOPOUGON	Yopougon	Ayakro	5	100	Cours 94	785	539	Tires	Tires	1	Yes	26	43	216	38	323	0	323	No	0	0	0	0	0	No	0	0	0	0	Domes	Ext	Water	Positive
2020-03-01	LDS	COCODY-BINGERVILLE	Cocody	Anono	1	1	543	Ghanéen	1	Bucket	Water storage containers	2	No	0	0	0	0	0	0	0	No	0	0	0	0	0	No	0	0	0	0	Domes	Ext	Water	Negative
2020-03-01	LDS	COCODY-BINGERVILLE	Cocody	Anono	1	1	543	Ghanéen	2	Tires	Tires	1	Yes	2	6	31	28	67	2	69	No	0	0	0	0	0	No	0	0	0	0	Perido	Ext	Water	Positive
2020-03-01	LDS	COCODY-BINGERVILLE	Cocody	Anono	1	1	543	Ghanéen	3	Tires	Tires	1	Yes	1	7	18	35	61	0	61	No	0	0	0	0	0	No	0	0	0	0	Perido	Ext	Water	Positive
2020-03-01	LDS	COCODY-BINGERVILLE	Cocody	Anono	1	1	543	Ghanéen	4	Tires	Tires	1	Yes	0	0	0	0	0	7	7	No	0	0	0	0	0	No	0	0	0	0	Perido	Ext	Water	Positive
2020-03-01	LDS	COCODY-BINGERVILLE	Cocody	Anono	1	1	543	Ghanéen	5	Tires	Tires	1	Yes	41	31	11	26	109	24	133	No	0	0	0	0	0	No	0	0	0	0	Perido	Ext	Water	Positive
2020-03-01	LDS	COCODY-BINGERVILLE	Cocody	Anono	1	1	543	Ghanéen	6	Tires	Tires	16	No	0	0	0	0	0	0	0	No	0	0	0	0	0	No	0	0	0	0	Perido	Ext	Water	Negative
2020-03-01	LDS	COCODY-BINGERVILLE	Cocody	Anono	1	2	544	Attié	8	Barrel	Water storage containers	1	Yes	0	2	3	2	7	0	7	No	0	0	0	0	0	No	0	0	0	0	Domes	Ext	Water	Positive
2020-03-01	LDS	COCODY-BINGERVILLE	Cocody	Anono	1	2	544	Attié	9	Barrel	Water storage containers	1	No	0	0	0	0	0	0	0	No	0	0	0	0	0	No	0	0	0	0	Domes	Ext	Water	Negative
2020-03-01	LDS	COCODY-BINGERVILLE	Cocody	Anono	1	3	545	peulh	12	Bowl	Water storage containers	1	No	0	0	0	0	0	0	0	No	0	0	0	0	0	No	0	0	0	0	Domes	Ext	Water	Negative
2020-03-01	LDS	COCODY-BINGERVILLE	Cocody	Anono	1	5	GPS	sœur	15	Barrel	Water storage containers	1	No	0	0	0	0	0	0	0	No	0	0	0	0	0	No	0	0	0	0	Domes	Ext	Water	Negative
2020-03-01	LDS	COCODY-BINGERVILLE	Cocody	Anono	1	8	547	toquet	18	Tires	Tires	10	No	0	0	0	0	0	0	0	No	0	0	0	0	0	No	0	0	0	0	Perido	Ext	Water	Negative
2020-03-01	LDS	COCODY-BINGERVILLE	Cocody	Anono	1	8	547	toquet	20	Tires	Tires	1	No	0	0	0	0	0	0	0	No	0	0	0	0	0	No	0	0	0	0	Domes	Ext	Water	Negative
2020-03-01	LDS	COCODY-BINGERVILLE	Cocody	Anono	1	9	548	tantie frejo	21	Barrel	Water storage containers	2	No	0	0	0	0	0	0	0	No	0	0	0	0	0	No	0	0	0	0	Domes	Ext	Water	Negative
2020-03-01	LDS	COCODY-BINGERVILLE	Cocody	Anono	1	9	548	tantie frejo	22	watering trough	Water storage containers	1	No	0	0	0	0	0	0	0	No	0	0	0	0	0	No	0	0	0	0	Domes	Ext	Water	Negative
2020-03-01	LDS	COCODY-BINGERVILLE	Cocody	Anono	1	10	GPS	moroé	23	Barrel	Water storage containers	2	No	0	0	0	0	0	0	0	No	0	0	0	0	0	No	0	0	0	0	Domes	Ext	Water	Negative
2020-03-01	LDS	COCODY-BINGERVILLE	Cocody	Anono	1	11	GPS	Tantie chat	24	Bowl	Water storage containers	2	No	0	0	0	0	0	0	0	No	0	0	0	0	0	No	0	0	0	0	Domes	Ext	Water	Negative
2020-03-01	LDS	COCODY-BINGERVILLE	Cocody	Anono	1	11	GPS	Tantie chat	25	Barrel	Water storage containers	1	No	0	0	0	0	0	0	0	No	0	0	0	0	0	No	0	0	0	0	Domes	Ext	Water	Negative
2020-03-01	LDS	COCODY-BINGERVILLE	Cocody	Anono	1	13		491	28	Tires	Tires	1	Yes	22	1	0	13	36	37	73	No	0	0	0	0	0	No	0	0	0	0	Perido	Ext	Water	Positive
2020-03-01	LDS	COCODY-BINGERVILLE	Cocody	Anono	1	13		491	28	Tires	Tires	1	Yes	0	0	3	14	17	0	17	No	0	0	0	0	0	No	0	0	0	0	Perido	Ext	Water	Positive
2020-03-01	LDS	COCODY-BINGERVILLE	Cocody	Anono	1	13		491	28	Tires	Tires	1	Yes	0	1	0	20	21	0	21	No	0	0	0	0	0	No	0	0	0	0	Perido	Ext	Water	Positive
2020-03-01	LDS	COCODY-BINGERVILLE	Cocody	Anono	1	13		491	29	Plate	Discarded containers	1	Yes	1	1	4	1	7	3	10	No	0	0	0	0	0	No	0	0	0	0	Domes	Ext	Water	Positive
2020-03-01	LDS	COCODY-BINGERVILLE	Cocody	Anono	1	13		491	30	Can	Water storage containers	1	Yes	5	5	2	8	20	0	20	No	0	0	0	0	0	No	0	0	0	0	Domes	Ext	Water	Positive
2020-03-01	LDS	COCODY-BINGERVILLE	Cocody	Anono	1	13		491	31	Can	Water storage containers	1	Yes	2	3	2	0	7	0	7	No	0	0	0	0	0	No	0	0	0	0	Domes	Ext	Water	Positive
2020-03-01	LDS	COCODY-BINGERVILLE	Cocody	Anono	1	13		491	31	Can	Water storage containers	3	No	0	0	0	0	0	0	0	No	0	0	0	0	0	No	0	0	0	0	Domes	Ext	Water	Negative
2020-03-01	LDS	COCODY-BINGERVILLE	Cocody	Anono	1	15	GPS	Etage attiéké	34	Tires	Tires	1	Yes	1	2	2	39	44	1	45	No	0	0	0	0	0	No	0	0	0	0	Perido	Ext	Water	Positive
2020-03-01	LDS	COCODY-BINGERVILLE	Cocody	Anono	1	15	GPS	Etage attiéké	35	Tires	Tires	6	No	0	0	0	0	0	0	0	No	0	0	0	0	0	No	0	0	0	0	Perido	Ext	Water	Negative
2020-03-01	LDS	COCODY-BINGERVILLE	Cocody	Anono	1	16	GPS	Vierge Marie	37	Tires	Tires	1	Yes	28	95	12	0	135	0	135	No	0	0	0	0	0	No	0	0	0	0	Domes	Ext	Water	Positive
2020-03-01	LDS	COCODY-BINGERVILLE	Cocody	Anono	1	16	GPS	Vierge Marie	38	Tires	Tires	1	No	0	0	0	0	0	0	0	No	0	0	0	0	0	No	0	0	0	0	Domes	Ext	Water	Negative
2020-03-01	LDS	COCODY-BINGERVILLE	Cocody	Anono	1	16	GPS	Vierge Marie	39	watering trough	Water storage containers	1	No	0	0	0	0	0	0	0	No	0	0	0	0	0	No	0	0	0	0	Domes	Ext	Water	Negative
2020-03-01	LDS	COCODY-BINGERVILLE	Cocody	Anono	1	18	GPS	Près de dame	42	Flower pot	Others	2	No	0	0	0	0	0	0	0	No	0	0	0	0	0	No	0	0	0	0	Domes	Ext	Water	Negative
2020-03-01	LDS	COCODY-BINGERVILLE	Cocody	Anono	1	19	GPS	Soeur abouré	1	Barrel	Water storage containers	3	No	0	0	0	0	0	0	0	No	0	0	0	0	0	No	0	0	0	0	Domes	Ext	Water	Negative
2020-03-07	LDS	COCODY-BINGERVILLE	Cocody	Anono	2	19	GPS	Soeur abouré	2	Can	Water storage containers	2	No	0	0	0	0	0	0	0	No	0	0	0	0	0	No	0	0	0	0	Domes	Ext	Water	Negative
2020-03-07	LDS	COCODY-BINGERVILLE	Cocody	Anono	2	19	GPS	Soeur abouré	3	Beer crate	Others	1	Yes	0	0	0	0	0	5	5	No	0	0	0	0	0	No	0	0	0	0	Domes	Ext	Water	Positive
2020-03-07	LDS	COCODY-BINGERVILLE	Cocody	Anono	2	19	GPS	Soeur abouré	4	Drum	Water storage containers	1	Yes	0	3	6	7	16	0	16	No	0	0	0	0	0	No	0	0	0	0	Domes	Ext	Water	Positive
2020-03-07	LDS	COCODY-BINGERVILLE	Cocody	Anono	2	20	GPS	A coté de soeur abouré	6	Barrel	Water storage containers	2	No	0	0	0	0	0	0	0	No	0	0	0	0	0	No	0	0	0	0	Domes	Ext	Water	Negative
2020-03-07	LDS	COCODY-BINGERVILLE	Cocody	Anono	2	20	GPS	A coté de soeur abouré	7	Can	Water storage containers	2	No	0	0	0	0	0	0	0	No	0	0	0	0	0	No	0	0	0	0	Domes	Ext	Water	Negative
2020-03-07	LDS	COCODY-BINGERVILLE	Cocody	Anono	2	22	GPS	Vieille dioula	11	Bowl	Water storage containers	3	No	0	0	0	0	0	0	0	No	0	0	0	0	0	No	0	0	0	0	Domes	Ext	Water	Negative
2020-03-07	LDS	COCODY-BINGERVILLE	Cocody	Anono	2	22	GPS	Vieille dioula	12	Can	Water storage containers	1	No	0	0	0	0	0	0	0	No	0	0	0	0	0	No	0	0	0	0	Domes	Ext	Water	Negative
2020-03-07	LDS	COCODY-BINGERVILLE	Cocody	Anono	2	24	GPS	En face de 491	15	Tires	Tires	2	No	0	0	0	0	0	0	0	No	0	0	0	0	0	No	0	0	0	0	Perido	Ext	Water	Negative
2020-03-07	LDS	COCODY-BINGERVILLE	Cocody	Anono	2	27	GPS	Lessive	19	Barrel	Water storage containers	1	No	0	0	0	0	0	0	0	No	0	0	0	0	0	No	0	0	0	0	Domes	Ext	Water	Negative
2020-03-07	LDS	COCODY-BINGERVILLE	Cocody	Anono	2	29	GPS	Villa chien	22	Tires	Tires	4	No	0	0	0	0	0	0	0	No	0	0	0	0	0	No	0	0	0	0	Domes	Ext	Water	Negative
2020-03-07	LDS	COCODY-BINGERVILLE	Cocody	Anono	2	30	GPS	KTK	23	Barrel	Water storage containers	2	No	0	0	0	0	0	0	0	No	0	0	0	0	0	No	0	0	0	0	Domes	Ext	Water	Negative
2020-03-07	LDS	COCODY-BINGERVILLE	Cocody	Anono	2	32	GPS	Maure	26	Barrel	Water storage containers	1	Yes	0	6	18	7	31	0	31	No	0	0	0	0	0	No	0	0	0	0	Domes	Ext	Water	Positive
2020-03-07	LDS	COCODY-BINGERVILLE	Cocody	Anono	2	33	881	881	28	Tires	Tires	1	Yes	24	40	16	55	135	30	165	No	0	0	0	0	0	No	0	0	0	0	Domes	Ext	Water	Positive
2020-03-07	LDS	COCODY-BINGERVILLE	Cocody	Anono	2	33	881	881	28	Tin of tomato	Discarded containers	1	Yes	86	15	6	7	114	4	118	No	0	0	0	0	0	No	0	0	0	0	Domes	Ext	Water	Positive
2020-03-07	LDS	COCODY-BINGERVILLE	Cocody	Anono	2	33	881	881	29	Tin of tomato	Discarded containers	1	Yes	5	10	3	5	23	2	25	No	0	0	0	0	0	No	0	0	0	0	Domes	Ext	Water	Positive
2020-03-07	LDS	COCODY-BINGERVILLE	Cocody	Anono	2	33	881	881	30	Tin of tomato	Discarded containers	3	No	0	0	0	0	0	0	0	No	0	0	0	0	0	No	0	0	0	0	Domes	Ext	Water	Negative
2020-03-07	LDS	COCODY-BINGERVILLE	Cocody	Anono	2	33	881	881	32	Wash basin	Others	1	No	0	0	0	0	0	0	0	No	0	0	0	0	0	No	0	0	0	0	Domes	Ext	Water	Negative
2020-03-07	LDS	COCODY-BINGERVILLE	Cocody	Anono	2	37		Baobab	36	Mortar	Others	1	Yes	53	23	35	38	149	18	167	No	0	0	0	0	0	No	0	0	0	0	Perido	Ext	Water	Positive
2020-03-07	LDS	COCODY-BINGERVILLE	Cocody	Anono	2	38		Près Baobab	37	Tires	Tires	1	Yes	0	1	1	1	3	5	8	No	0	0	0	0	0	No	0	0	0	0	Perido	Ext	Water	Positive
2020-03-07	LDS	COCODY-BINGERVILLE	Cocody	Anono	2	38		Près Baobab	37	Tires	Tires	1	Yes	1	12	1	6	20	0	20	No	0	0	0	0	0	No	0	0	0	0	Perido	Ext	Water	Positive
2020-03-07	LDS	COCODY-BINGERVILLE	Cocody	Anono	2	38		Près Baobab	38	Tires	Tires	1	Yes	0	0	0	62	62	23	85	No	0	0	0	0	0	No	0	0	0	0	Perido	Ext	Water	Positive
2020-03-07	LDS	COCODY-BINGERVILLE	Cocody	Anono	2	38		Près Baobab	39	Tires	Tires	1	Yes	0	0	0	7	7	0	7	No	0	0	0	0	0	No	0	0	0	0	Perido	Ext	Water	Positive
2020-03-07	LDS	COCODY-BINGERVILLE	Cocody	Anono	2	38		Près Baobab	40	Tires	Tires	1	Yes	0	104	97	58	259	0	259	No	0	0	0	0	0	No	0	0	0	0	Perido	Ext	Water	Positive
2020-03-07	LDS	COCODY-BINGERVILLE	Cocody	Anono	2	38		Près Baobab	41	Tires	Tires	1	Yes	0	0	3	68	71	0	71	No	0	0	0	0	0	No	0	0	0	0	Perido	Ext	Water	Positive
2020-03-07	LDS	COCODY-BINGERVILLE	Cocody	Anono	2	38		Près Baobab	41	Tires	Tires	1	Yes	8	36	28	21	93	0	93	No	0	0	0	0	0	No	0	0	0	0	Perido	Ext	Water	Positive
2020-03-07	LDS	COCODY-BINGERVILLE	Cocody	Anono	2	38		Près Baobab	41	Tires	Tires	1	Yes	0	0	2	15	17	12	29	No	0	0	0	0	0	No	0	0	0	0	Perido	Ext	Water	Positive
2020-03-07	LDS	COCODY-BINGERVILLE	Cocody	Anono	2	38		Près Baobab	41	Tires	Tires	1	Yes	0	0	3	68	71	112	183	No	0	0	0	0	0	No	0	0	0	0	Perido	Ext	Water	Positive
2020-03-07	LDS	COCODY-BINGERVILLE	Cocody	Anono	2	39		Près Fregus	42	Tires	Tires	1	Yes	2	0	0	0	2	0	2	No	0	0	0	0	0	No	0	0	0	0	Perido	Ext	Water	Positive
2020-03-07	LDS	COCODY-BINGERVILLE	Cocody	Anono	2	40		Fregus	43	Tires	Tires	1	No	0	0	0	0	0	0	0	No	0	0	0	0	0	No	0	0	0	0	Perido	Ext	Water	Negative
2020-03-07	LDS	COCODY-BINGERVILLE	Cocody	Anono	2	40		Fregus	44	Bowl	Water storage containers	2	No	0	0	0	0	0	0	0	No	0	0	0	0	0	No	0	0	0	0	Domes	Ext	Water	Negative
2020-03-09	LDS	COCODY-BINGERVILLE	Cocody	Anono	3	41		Gospel Anglais	45	Pot	Water storage containers	2	No	0	0	0	0	0	0	0	No	0	0	0	0	0	No	0	0	0	0	Domes	Ext	Water	Negative
2020-03-09	LDS	COCODY-BINGERVILLE	Cocody	Anono	3	41		Gospel Anglais	47	Barrel	Water storage containers	1	No	0	0	0	0	0	0	0	No	0	0	0	0	0	No	0	0	0	0	Domes	Ext	Water	Negative
2020-03-09	LDS	COCODY-BINGERVILLE	Cocody	Anono	3	41		Gospel Anglais	48	Bowl	Water storage containers	1	No	0	0	0	0	0	0	0	No	0	0	0	0	0	No	0	0	0	0	Domes	Ext	Water	Negative
2020-03-09	LDS	COCODY-BINGERVILLE	Cocody	Anono	3	42		Côté Gospel	49	Tires	Tires	1	Yes	8	15	10	0	33	0	33	No	0	0	0	0	0	No	0	0	0	0	Perido	Ext	Water	Positive
2020-03-09	LDS	COCODY-BINGERVILLE	Cocody	Anono	3	43		SO1	50	Drum	Water storage containers	1	Yes	0	0	0	7	7	4	11	No	0	0	0	0	0	No	0	0	0	0	Domes	Ext	Water	Positive
2020-03-09	LDS	COCODY-BINGERVILLE	Cocody	Anono	3	43		SO1	51	Bowl	Water storage containers	2	No	0	0	0	0	0	0	0	No	0	0	0	0	0	No	0	0	0	0	Domes	Int	Water	Negative
2020-03-09	LDS	COCODY-BINGERVILLE	Cocody	Anono	3	43		SO1	52	Barrel	Water storage containers	3	No	0	0	0	0	0	0	0	No	0	0	0	0	0	No	0	0	0	0	Domes	Ext	Water	Negative
2020-03-09	LDS	COCODY-BINGERVILLE	Cocody	Anono	3	44		ENS	53	Can	Water storage containers	1	Yes	3	3	8	5	19	0	19	No	0	0	0	0	0	No	0	0	0	0	Domes	Ext	Water	Positive
2020-03-09	LDS	COCODY-BINGERVILLE	Cocody	Anono	3	44		ENS	54	Bucket	Water storage containers	2	No	0	0	0	0	0	0	0	No	0	0	0	0	0	No	0	0	0	0	Domes	Ext	Water	Negative
2020-03-09	LDS	COCODY-BINGERVILLE	Cocody	Anono	3	46		Vieille Commercante	56	Can	Water storage containers	3	No	0	0	0	0	0	0	0	No	0	0	0	0	0	No	0	0	0	0	Domes	Ext	Water	Negative
2020-03-09	LDS	COCODY-BINGERVILLE	Cocody	Anono	3	47		Tatouage	57	Flower pot	Others	1	Yes	14	6	37	16	73	1	74	No	0	0	0	0	0	No	0	0	0	0	Domes	Ext	Water	Positive
2020-03-09	LDS	COCODY-BINGERVILLE	Cocody	Anono	3	47		Tatouage	58	Flower pot	Others	1	No	0	0	0	0	0	0	0	No	0	0	0	0	0	No	0	0	0	0	Domes	Ext	Water	Negative
2020-03-09	LDS	COCODY-BINGERVILLE	Cocody	Anono	3	48		173	59	Barrel	Water storage containers	1	No	0	0	0	0	0	0	0	No	0	0	0	0	0	No	0	0	0	0	Domes	Ext	Water	Negative
2020-03-09	LDS	COCODY-BINGERVILLE	Cocody	Anono	3	48		173	61	Bowl	Water storage containers	1	No	0	0	0	0	0	0	0	No	0	0	0	0	0	No	0	0	0	0	Domes	Ext	Water	Negative
2020-03-09	LDS	COCODY-BINGERVILLE	Cocody	Anono	3	49		189	62	Bowl	Water storage containers	4	No	0	0	0	0	0	0	0	No	0	0	0	0	0	No	0	0	0	0	Domes	Ext	Water	Negative
2020-03-09	LDS	COCODY-BINGERVILLE	Cocody	Anono	3	49		189	64	Shovel	Others	1	Yes	2	0	0	7	9	7	16	No	0	0	0	0	0	No	0	0	0	0	Domes	Ext	Water	Positive
2020-03-09	LDS	COCODY-BINGERVILLE	Cocody	Anono	3	52		Vieille Abouré	67	Barrel	Water storage containers	2	No	0	0	0	0	0	0	0	No	0	0	0	0	0	No	0	0	0	0	Domes	Ext	Water	Negative
2020-03-09	LDS	COCODY-BINGERVILLE	Cocody	Anono	3	55		Achat Sac	70	watering trough	Water storage containers	1	No	0	0	0	0	0	0	0	No	0	0	0	0	0	No	0	0	0	0	Domes	Ext	Water	Negative
2020-03-09	LDS	COCODY-BINGERVILLE	Cocody	Anono	3	56		Sac	71	Barrel	Water storage containers	1	No	0	0	0	0	0	0	0	No	0	0	0	0	0	No	0	0	0	0	Domes	Ext	Water	Negative
2020-03-09	LDS	COCODY-BINGERVILLE	Cocody	Anono	3	57		Gbachi	72	Tires	Tires	1	Yes	7	12	18	14	51	6	57	No	0	0	0	0	0	No	0	0	0	0	Perido	Ext	Water	Positive
2020-03-09	LDS	COCODY-BINGERVILLE	Cocody	Anono	3	57		Gbachi	73	Tires	Tires	1	Yes	7	12	17	4	40	3	43	No	0	0	0	0	0	No	0	0	0	0	Perido	Ext	Water	Positive
2020-03-09	LDS	COCODY-BINGERVILLE	Cocody	Anono	3	57		Gbachi	74	Tires	Tires	1	Yes	7	3	7	4	21	1	22	No	0	0	0	0	0	No	0	0	0	0	Perido	Ext	Water	Positive
2020-03-09	LDS	COCODY-BINGERVILLE	Cocody	Anono	3	57		Gbachi	75	Tires	Tires	1	Yes	25	5	124	101	255	246	501	No	0	0	0	0	0	No	0	0	0	0	Perido	Ext	Water	Positive
2020-03-09	LDS	COCODY-BINGERVILLE	Cocody	Anono	3	57		Gbachi	75	Tires	Tires	1	Yes	22	2	39	33	96	38	134	No	0	0	0	0	0	No	0	0	0	0	Domes	Ext	Water	Positive
2020-03-09	LDS	COCODY-BINGERVILLE	Cocody	Anono	3	57		Gbachi	73	Tires	Tires	4	No	0	0	0	0	0	0	0	No	0	0	0	0	0	No	0	0	0	0	Perido	Ext	Water	Negative
2020-03-09	LDS	COCODY-BINGERVILLE	Cocody	Anono	3	57		Gbachi	74	Tires	Tires	11	No	0	0	0	0	0	0	0	No	0	0	0	0	0	No	0	0	0	0	Perido	Ext	Water	Negative
2020-03-09	LDS	COCODY-BINGERVILLE	Cocody	Anono	3	61		Attiéké Pneu	79	Tires	Tires	14	No	0	0	0	0	0	0	0	No	0	0	0	0	0	No	0	0	0	0	Perido	Ext	Water	Negative
2020-03-09	LDS	COCODY-BINGERVILLE	Cocody	Anono	3	61		Attiéké Pneu	80	Tires	Tires	1	Yes	4	7	2	3	16	0	16	No	0	0	0	0	0	No	0	0	0	0	Perido	Ext	Water	Positive
2020-03-09	LDS	COCODY-BINGERVILLE	Cocody	Anono	3	61		Attiéké Pneu	80	Tires	Tires	1	Yes	0	1	1	1	3	5	8	No	0	0	0	0	0	No	0	0	0	0	Perido	Ext	Water	Positive
2020-03-09	LDS	COCODY-BINGERVILLE	Cocody	Anono	3	61		Attiéké Pneu	80	Tires	Tires	1	Yes	36	58	23	45	162	0	162	No	0	0	0	0	0	No	0	0	0	0	Perido	Ext	Water	Positive
2020-03-11	LDS	COCODY-BINGERVILLE	Cocody	Anono	4	62		SO1	81	Barrel	Water storage containers	1	Yes	0	1	1	1	3	1	4	No	0	0	0	0	0	No	0	0	0	0	Domes	Ext	Water	Positive
2020-03-11	LDS	COCODY-BINGERVILLE	Cocody	Anono	4	62		501	82	Bowl	Water storage containers	2	No	0	0	0	0	0	0	0	No	0	0	0	0	0	No	0	0	0	0	Domes	Ext	Water	Negative
2020-03-11	LDS	COCODY-BINGERVILLE	Cocody	Anono	4	62		501	83	Barrel	Water storage containers	1	No	0	0	0	0	0	0	0	No	0	0	0	0	0	No	0	0	0	0	Domes	Ext	Water	Negative
2020-03-11	LDS	COCODY-BINGERVILLE	Cocody	Anono	4	63		Face Maquis	84	Can	Water storage containers	1	Yes	0	2	5	18	25	16	41	No	0	0	0	0	0	No	0	0	0	0	Domes	Ext	Water	Positive
2020-03-11	LDS	COCODY-BINGERVILLE	Cocody	Anono	4	63		Face Maquis	85	Can	Water storage containers	1	No	0	0	0	0	0	0	0	No	0	0	0	0	0	No	0	0	0	0	Domes	Ext	Water	Negative
2020-03-11	LDS	COCODY-BINGERVILLE	Cocody	Anono	4	64		Moringa	86	Tires	Tires	1	Yes	0	0	0	3	3	33	36	No	0	0	0	0	0	No	0	0	0	0	Perido	Ext	Water	Positive
2020-03-11	LDS	COCODY-BINGERVILLE	Cocody	Anono	4	64		Moringa	87	Tires	Tires	1	Yes	0	30	61	10	101	9	110	No	0	0	0	0	0	No	0	0	0	0	Perido	Ext	Water	Positive
2020-03-11	LDS	COCODY-BINGERVILLE	Cocody	Anono	4	64		Moringa	88	Tires	Tires	1	Yes	3	18	9	11	41	9	50	No	0	0	0	0	0	No	0	0	0	0	Perido	Ext	Water	Positive
2020-03-11	LDS	COCODY-BINGERVILLE	Cocody	Anono	4	64		Moringa	89	Tires	Tires	1	Yes	0	26	48	0	74	1	75	No	0	0	0	0	0	No	0	0	0	0	Perido	Ext	Water	Positive
2020-03-11	LDS	COCODY-BINGERVILLE	Cocody	Anono	4	64		Moringa	89	Tires	Tires	1	Yes	3	19	0	5	27	8	35	No	0	0	0	0	0	No	0	0	0	0	Perido	Ext	Water	Positive
2020-03-11	LDS	COCODY-BINGERVILLE	Cocody	Anono	4	64		Moringa	89	Tires	Tires	1	Yes	0	0	0	0	0	3	3	No	0	0	0	0	0	No	0	0	0	0	Perido	Ext	Water	Positive
2020-03-11	LDS	COCODY-BINGERVILLE	Cocody	Anono	4	64		Moringa	89	Tires	Tires	1	Yes	0	28	7	7	42	0	42	No	0	0	0	0	0	No	0	0	0	0	Perido	Ext	Water	Positive
2020-03-11	LDS	COCODY-BINGERVILLE	Cocody	Anono	4	64		Moringa	90	Tires	Tires	5	No	0	0	0	0	0	0	0	No	0	0	0	0	0	No	0	0	0	0	Perido	Ext	Water	Negative
2020-03-11	LDS	COCODY-BINGERVILLE	Cocody	Anono	4	65		Couturière	91	Can	Water storage containers	1	Yes	0	2	10	4	16	0	16	No	0	0	0	0	0	No	0	0	0	0	Domes	Ext	Water	Positive
2020-03-11	LDS	COCODY-BINGERVILLE	Cocody	Anono	4	65		Couturière	92	Can	Water storage containers	1	Yes	0	0	6	2	8	1	9	No	0	0	0	0	0	No	0	0	0	0	Domes	Ext	Water	Positive
2020-03-11	LDS	COCODY-BINGERVILLE	Cocody	Anono	4	65		Couturière	93	Can	Water storage containers	1	No	0	0	0	0	0	0	0	No	0	0	0	0	0	No	0	0	0	0	Domes	Ext	Water	Negative
2020-03-11	LDS	COCODY-BINGERVILLE	Cocody	Anono	4	66		Sagesse	94	Barrel	Water storage containers	1	No	0	0	0	0	0	0	0	No	0	0	0	0	0	No	0	0	0	0	Domes	Ext	Water	Negative
2020-03-11	LDS	COCODY-BINGERVILLE	Cocody	Anono	4	66		Sagesse	95	Bowl	Water storage containers	3	No	0	0	0	0	0	0	0	No	0	0	0	0	0	No	0	0	0	0	Domes	Ext	Water	Negative
2020-03-11	LDS	COCODY-BINGERVILLE	Cocody	Anono	4	67		Cacaoyer(111)	96	Tires	Tires	1	Yes	15	9	13	11	48	7	55	No	0	0	0	0	0	No	0	0	0	0	Perido	Ext	Water	Positive
2020-03-11	LDS	COCODY-BINGERVILLE	Cocody	Anono	4	68		GPS(112)	97	Drum	Water storage containers	1	No	0	0	0	0	0	0	0	No	0	0	0	0	0	No	0	0	0	0	Domes	Ext	Water	Negative
2020-03-11	LDS	COCODY-BINGERVILLE	Cocody	Anono	4	68		GPS(112)	98	Bowl	Water storage containers	1	No	0	0	0	0	0	0	0	No	0	0	0	0	0	No	0	0	0	0	Domes	Ext	Water	Negative
2020-03-11	LDS	COCODY-BINGERVILLE	Cocody	Anono	4	72		Claclo(102)	102	Bowl	Water storage containers	1	No	0	0	0	0	0	0	0	No	0	0	0	0	0	No	0	0	0	0	Domes	Ext	Water	Negative
2020-03-11	LDS	COCODY-BINGERVILLE	Cocody	Anono	4	72		Claclo(102)	103	Barrel	Water storage containers	1	No	0	0	0	0	0	0	0	No	0	0	0	0	0	No	0	0	0	0	Domes	Ext	Water	Negative
2020-03-11	LDS	COCODY-BINGERVILLE	Cocody	Anono	4	74		GPS(112)	106	Tires	Tires	1	No	0	0	0	0	0	0	0	No	0	0	0	0	0	No	0	0	0	0	Perido	Ext	Water	Negative
2020-03-11	LDS	COCODY-BINGERVILLE	Cocody	Anono	4	75		GPS(113)	109	Tires	Tires	1	Yes	0	0	15	9	24	7	31	No	0	0	0	0	0	No	0	0	0	0	Perido	Ext	Water	Positive
2020-03-11	LDS	COCODY-BINGERVILLE	Cocody	Anono	4	75		GPS(113)	110	Tires	Tires	1	Yes	31	9	2	7	49	3	52	No	0	0	0	0	0	No	0	0	0	0	Perido	Ext	Water	Positive
2020-03-11	LDS	COCODY-BINGERVILLE	Cocody	Anono	4	75		GPS(113)	111	Tires	Tires	2	No	0	0	0	0	0	0	0	No	0	0	0	0	0	No	0	0	0	0	Perido	Ext	Water	Negative
2020-03-11	LDS	COCODY-BINGERVILLE	Cocody	Anono	4	76		GPS(100)		Barrel	Water storage containers	2	No	0	0	0	0	0	0	0	No	0	0	0	0	0	No	0	0	0	0	Domes	Ext	Water	Negative
2020-03-11	LDS	COCODY-BINGERVILLE	Cocody	Anono	4	78		GPS(104)		Bowl	Water storage containers	1	No	0	0	0	0	0	0	0	No	0	0	0	0	0	No	0	0	0	0	Domes	Ext	Water	Negative
2020-03-11	LDS	COCODY-BINGERVILLE	Cocody	Anono	4	79		Près Maquis(189)		Barrel	Water storage containers	1	No	0	0	0	0	0	0	0	No	0	0	0	0	0	No	0	0	0	0	Domes	Ext	Water	Negative
2020-03-11	LDS	COCODY-BINGERVILLE	Cocody	Anono	4	79		Près Maquis(189)		Tires	Tires	2	No	0	0	0	0	0	0	0	No	0	0	0	0	0	No	0	0	0	0	Perido	Ext	Water	Negative
2020-03-11	LDS	COCODY-BINGERVILLE	Cocody	Anono	4	80		GPS(105)		Barrel	Water storage containers	2	No	0	0	0	0	0	0	0	No	0	0	0	0	0	No	0	0	0	0	Domes	Ext	Water	Negative
2020-03-11	LDS	COCODY-BINGERVILLE	Cocody	Anono	4	81		GPS(134)		Barrel	Water storage containers	1	Yes	0	7	2	4	13	0	13	No	0	0	0	0	0	No	0	0	0	0	Domes	Ext	Water	Positive
2020-03-11	LDS	COCODY-BINGERVILLE	Cocody	Anono	4	81		GPS(134)		Tires	Tires	1	Yes	2	0	0	17	19	12	31	No	0	0	0	0	0	No	0	0	0	0	Perido	Ext	Water	Positive
2020-03-11	LDS	COCODY-BINGERVILLE	Cocody	Anono	4	81		GPS(134)		Tires	Tires	1	Yes	0	0	0	5	5	6	11	No	0	0	0	0	0	No	0	0	0	0	Perido	Ext	Water	Positive
2020-03-11	LDS	COCODY-BINGERVILLE	Cocody	Anono	4	81		GPS(134)		Tires	Tires	4	No	0	0	0	0	0	0	0	No	0	0	0	0	0	No	0	0	0	0	Perido	Ext	Water	Negative
2020-03-11	LDS	COCODY-BINGERVILLE	Cocody	Anono	4	82		GPS(151)		Tires	Tires	1	Yes	3	4	0	3	10	0	10	No	0	0	0	0	0	No	0	0	0	0	Perido	Ext	Water	Positive
2020-03-11	LDS	COCODY-BINGERVILLE	Cocody	Anono	4	82		GPS(151)		Tires	Tires	1	Yes	0	0	0	12	12	0	12	No	0	0	0	0	0	No	0	0	0	0	Perido	Ext	Water	Positive
2020-03-11	LDS	COCODY-BINGERVILLE	Cocody	Anono	4	82		GPS(151)		Tires	Tires	1	Yes	18	6	3	3	30	2	32	No	0	0	0	0	0	No	0	0	0	0	Perido	Ext	Water	Positive
2020-03-11	LDS	COCODY-BINGERVILLE	Cocody	Anono	4	82		GPS(151)		Tires	Tires	1	Yes	0	0	14	7	21	0	21	No	0	0	0	0	0	No	0	0	0	0	Perido	Ext	Water	Positive
2020-03-11	LDS	COCODY-BINGERVILLE	Cocody	Anono	4	82		GPS(151)		Tires	Tires	4	No	0	0	0	0	0	0	0	No	0	0	0	0	0	No	0	0	0	0	Perido	Ext	Water	Negative
2020-03-11	LDS	COCODY-BINGERVILLE	Cocody	Anono	4	84		GPS(154)		Can	Water storage containers	5	No	0	0	0	0	0	0	0	No	0	0	0	0	0	No	0	0	0	0	Domes	Ext	Water	Negative
2020-03-11	LDS	COCODY-BINGERVILLE	Cocody	Anono	4	85		GPS(155)		Can	Water storage containers	4	No	0	0	0	0	0	0	0	No	0	0	0	0	0	No	0	0	0	0	Domes	Ext	Water	Negative
2020-03-11	LDS	COCODY-BINGERVILLE	Cocody	Anono	4	87		GPS(157)		Can	Water storage containers	2	No	0	0	0	0	0	0	0	No	0	0	0	0	0	No	0	0	0	0	Domes	Ext	Water	Negative
2020-03-11	LDS	COCODY-BINGERVILLE	Cocody	Anono	4	87		GPS(157)		Drum	Water storage containers	1	No	0	0	0	0	0	0	0	No	0	0	0	0	0	No	0	0	0	0	Domes	Ext	Water	Negative
2020-03-11	LDS	COCODY-BINGERVILLE	Cocody	Anono	4	87		GPS(157)		Drum	Water storage containers	2	No	0	0	0	0	0	0	0	No	0	0	0	0	0	No	0	0	0	0	Domes	Ext	Water	Negative
2020-03-11	LDS	COCODY-BINGERVILLE	Cocody	Anono	4	89		GPS(159)		Can	Water storage containers	2	No	0	0	0	0	0	0	0	No	0	0	0	0	0	No	0	0	0	0	Domes	Ext	Water	Negative
2020-03-11	LDS	COCODY-BINGERVILLE	Cocody	Anono	4	89		GPS(159)		Can	Water storage containers	5	No	0	0	0	0	0	0	0	No	0	0	0	0	0	No	0	0	0	0	Domes	Ext	Water	Negative
2020-03-13	LDS	COCODY-BINGERVILLE	Cocody	Anono	5	90		GPS(174)		Can	Water storage containers	3	No	0	0	0	0	0	0	0	No	0	0	0	0	0	No	0	0	0	0	Domes	Ext	Water	Negative
2020-03-13	LDS	COCODY-BINGERVILLE	Cocody	Anono	5	90		GPS(174)		Bowl	Water storage containers	1	No	0	0	0	0	0	0	0	No	0	0	0	0	0	No	0	0	0	0	Domes	Ext	Water	Negative
2020-03-13	LDS	COCODY-BINGERVILLE	Cocody	Anono	5	93		GPS(177)		Barrel	Water storage containers	1	No	0	0	0	0	0	0	0	No	0	0	0	0	0	No	0	0	0	0	Domes	Int	Water	Negative
2020-03-13	LDS	COCODY-BINGERVILLE	Cocody	Anono	5	97		GPS(181)		Bowl	Water storage containers	1	No	0	0	0	0	0	0	0	No	0	0	0	0	0	No	0	0	0	0	Domes	Ext	Water	Negative
2020-03-13	LDS	COCODY-BINGERVILLE	Cocody	Anono	5	97		GPS(181)		Can	Water storage containers	1	Yes	4	1	1	2	8	0	8	No	0	0	0	0	0	No	0	0	0	0	Domes	Ext	Water	Positive
2020-03-13	LDS	COCODY-BINGERVILLE	Cocody	Anono	5	97		GPS(181)		Can	Water storage containers	1	No	0	0	0	0	0	0	0	No	0	0	0	0	0	No	0	0	0	0	Domes	Ext	Water	Negative
2020-03-13	LDS	COCODY-BINGERVILLE	Cocody	Anono	5	97		GPS(181)		Barrel	Water storage containers	1	Yes	5	7	6	2	20	2	22	No	0	0	0	0	0	No	0	0	0	0	Domes	Ext	Water	Positive
2020-03-13	LDS	COCODY-BINGERVILLE	Cocody	Anono	5	98		GPS(182)		Barrel	Water storage containers	2	No	0	0	0	0	0	0	0	No	0	0	0	0	0	No	0	0	0	0	Domes	Ext	Water	Negative
[truncated: 1,590 more rows]

## Sheet: adult_from_larvae_survey
date	saison	season	Season	foci	district	locality	site	number	house	categorie	gender	specie	male	female	adult_tottal
2019-10-28	PSP	SRS	SP	Latente	YOPOUGON	Yopougon	Ayakro	1	270	Water storage containers	Aedes	Ae. aegypti	2	4	6
2019-10-28	PSP	SRS	SP	Latente	YOPOUGON	Yopougon	Ayakro	2	263	Tires	Aedes	Ae. aegypti	194	213	407
2019-10-28	PSP	SRS	SP	Latente	YOPOUGON	Yopougon	Ayakro	3	1	Water storage containers	Aedes	Ae. aegypti	2	0	2
2019-10-28	PSP	SRS	SP	Latente	YOPOUGON	Yopougon	Ayakro	3	1	Discarded containers	Aedes	Ae. aegypti	48	48	96
2019-10-28	PSP	SRS	SP	Latente	YOPOUGON	Yopougon	Ayakro	4	1502	Water storage containers	Aedes	Ae. aegypti	19	13	32
2019-10-28	PSP	SRS	SP	Latente	YOPOUGON	Yopougon	Ayakro	4	1502	Water storage containers	Aedes	Ae. aegypti	6	2	8
2019-10-28	PSP	SRS	SP	Latente	YOPOUGON	Yopougon	Ayakro	4	1502	Water storage containers	Aedes	Ae. aegypti	7	2	9
2019-10-28	PSP	SRS	SP	Latente	YOPOUGON	Yopougon	Ayakro	4	1502	Water storage containers	Aedes	Ae. aegypti	13	27	40
2019-10-28	PSP	SRS	SP	Latente	YOPOUGON	Yopougon	Ayakro	4	1502	Water storage containers	Aedes	Ae. aegypti	0	8	8
2019-10-28	PSP	SRS	SP	Latente	YOPOUGON	Yopougon	Ayakro	4	1502	Water storage containers	Aedes	Ae. aegypti	6	4	10
2019-09-28	PSP	SRS	SP	Latente	YOPOUGON	Yopougon	Ayakro	4	1502	Water storage containers	Aedes	Ae. aegypti	19	36	55
2019-09-28	PSP	SRS	SP	Latente	YOPOUGON	Yopougon	Ayakro	4	1502	Water storage containers	Aedes	Ae. aegypti	32	46	78
2019-09-28	PSP	SRS	SP	Latente	YOPOUGON	Yopougon	Ayakro	4	1502	Water storage containers	Aedes	Ae. aegypti	23	40	63
2019-09-28	PSP	SRS	SP	Latente	YOPOUGON	Yopougon	Ayakro	5	13	Water storage containers	Aedes	Ae. aegypti	11	11	22
2019-09-28	PSP	SRS	SP	Latente	YOPOUGON	Yopougon	Ayakro	6	1507	Water storage containers	Aedes	Ae. aegypti	19	17	36
2019-09-28	PSP	SRS	SP	Latente	YOPOUGON	Yopougon	Ayakro	10	784	Others	Aedes	Ae. aegypti	2	2	4
2019-09-28	PSP	SRS	SP	Latente	YOPOUGON	Yopougon	Ayakro	10	784	Others	Culex	Cx. quinquefasciatus	0	1	1
2019-09-28	PSP	SRS	SP	Latente	YOPOUGON	Yopougon	Ayakro	10	784	Tires	Aedes	Ae. aegypti	27	32	59
2019-09-28	PSP	SRS	SP	Latente	YOPOUGON	Yopougon	Ayakro	10	784	Tires	Aedes	Ae. aegypti	0	6	6
2019-09-28	PSP	SRS	SP	Latente	YOPOUGON	Yopougon	Ayakro	10	784	Tires	Aedes	Ae. aegypti	44	30	74
2019-09-28	PSP	SRS	SP	Latente	YOPOUGON	Yopougon	Ayakro	10	785	Tires	Aedes	Ae. aegypti	55	25	80
2019-09-28	PSP	SRS	SP	Latente	YOPOUGON	Yopougon	Ayakro	11	776	Water storage containers	Aedes	Ae. aegypti	8	13	21
2019-09-28	PSP	SRS	SP	Latente	YOPOUGON	Yopougon	Ayakro	13	356	Tires	Aedes	Ae. aegypti	65	55	120
2019-09-28	PSP	SRS	SP	Latente	YOPOUGON	Yopougon	Ayakro	13	356	Tires	Aedes	Ae. aegypti	0	4	4
2019-09-28	PSP	SRS	SP	Latente	YOPOUGON	Yopougon	Ayakro	13	356	Tires	Aedes	Ae. aegypti	63	95	158
2019-09-28	PSP	SRS	SP	Latente	YOPOUGON	Yopougon	Ayakro	13	356	Discarded containers	Aedes	Ae. aegypti	2	2	4
2019-09-28	PSP	SRS	SP	Latente	YOPOUGON	Yopougon	Ayakro	13	356	Tires	Culex	Cx. quinquefasciatus	0	0	0
2019-09-28	PSP	SRS	SP	Latente	YOPOUGON	Yopougon	Ayakro	14	391	Water storage containers	Aedes	Ae. aegypti	8	8	16
2019-09-28	PSP	SRS	SP	Latente	YOPOUGON	Yopougon	Ayakro	14	391	Water storage containers	Aedes	Ae. aegypti	0	6	6
2019-09-28	PSP	SRS	SP	Latente	YOPOUGON	Yopougon	Ayakro	14	391	Discarded containers	Anopheles	An. gambiae	0	0	0
2019-09-30	PSP	SRS	SP	Latente	YOPOUGON	Yopougon	Ayakro	16	1512	Water storage containers	Aedes	NA	0	0	0
2019-09-30	PSP	SRS	SP	Latente	YOPOUGON	Yopougon	Ayakro	17	710	Discarded containers	Aedes	Ae. aegypti	11	17	28
2019-09-30	PSP	SRS	SP	Latente	YOPOUGON	Yopougon	Ayakro	19	481	Discarded containers	Aedes	Ae. aegypti	36	34	70
2019-09-30	PSP	SRS	SP	Latente	YOPOUGON	Yopougon	Ayakro	19	481	Discarded containers	Anopheles	An. gambiae	2	2	4
2019-09-30	PSP	SRS	SP	Latente	YOPOUGON	Yopougon	Ayakro	20	512	Water storage containers	Aedes	NA	0	0	0
2019-09-30	PSP	SRS	SP	Latente	YOPOUGON	Yopougon	Ayakro	24	214	Discarded containers	Aedes	Ae. aegypti	13	17	30
2019-09-30	PSP	SRS	SP	Latente	YOPOUGON	Yopougon	Ayakro	25	196	Tires	Aedes	Ae. aegypti	11	11	22
2019-09-30	PSP	SRS	SP	Latente	YOPOUGON	Yopougon	Ayakro	25	196	Tires	Anopheles	An. gambiae	0	1	1
2019-09-30	PSP	SRS	SP	Latente	YOPOUGON	Yopougon	Ayakro	26	24	Water storage containers	Aedes	Ae. aegypti	2	6	8
2019-09-30	PSP	SRS	SP	Latente	YOPOUGON	Yopougon	Ayakro	26	24	Tires	Aedes	Ae. aegypti	11	32	43
2019-09-30	PSP	SRS	SP	Latente	YOPOUGON	Yopougon	Ayakro	26	24	Tires	Anopheles	An. gambiae	3	4	7
2019-09-30	PSP	SRS	SP	Latente	YOPOUGON	Yopougon	Ayakro	26	24	Tires	Aedes	Ae. aegypti	0	2	2
2019-09-30	PSP	SRS	SP	Latente	YOPOUGON	Yopougon	Ayakro	26	24	Water storage containers	Culex	Cx. quinquefasciatus	7	7	14
2019-09-30	PSP	SRS	SP	Latente	YOPOUGON	Yopougon	Ayakro	27	735	Water storage containers	Aedes	Ae. aegypti	2	15	17
2019-09-30	PSP	SRS	SP	Latente	YOPOUGON	Yopougon	Ayakro	27	735	Water storage containers	Aedes	Ae. aegypti	2	11	13
2019-09-30	PSP	SRS	SP	Latente	YOPOUGON	Yopougon	Ayakro	27	735	Water storage containers	Aedes	Ae. aegypti	21	23	44
2019-09-30	PSP	SRS	SP	Latente	YOPOUGON	Yopougon	Ayakro	27	735	Water storage containers	Anopheles	An. gambiae	2	2	4
2019-09-30	PSP	SRS	SP	Latente	YOPOUGON	Yopougon	Ayakro	27	735	Water storage containers	Aedes	Ae. aegypti	2	8	10
2019-09-30	PSP	SRS	SP	Latente	YOPOUGON	Yopougon	Ayakro	27	735	Discarded containers	Anopheles	An. gambiae	1	4	5
2019-09-30	PSP	SRS	SP	Latente	YOPOUGON	Yopougon	Ayakro	27	735	Water storage containers	Aedes	Ae. aegypti	27	42	69
2019-09-30	PSP	SRS	SP	Latente	YOPOUGON	Yopougon	Ayakro	27	735	Tires	Anopheles	An. gambiae	1	0	1
2019-09-30	PSP	SRS	SP	Latente	YOPOUGON	Yopougon	Ayakro	27	735	Tires	Aedes	Ae. aegypti	0	8	8
2019-09-30	PSP	SRS	SP	Latente	YOPOUGON	Yopougon	Ayakro	28	885	Discarded containers	Aedes	Ae. aegypti	4	13	17
2019-09-30	PSP	SRS	SP	Latente	YOPOUGON	Yopougon	Ayakro	28	885	Tires	Aedes	Ae. aegypti	4	4	8
2019-09-30	PSP	SRS	SP	Latente	YOPOUGON	Yopougon	Ayakro	29	970	Water storage containers	Aedes	Ae. aegypti	42	32	74
2019-10-02	PSP	SRS	SP	Latente	YOPOUGON	Yopougon	Ayakro	31	931	Water storage containers	Aedes	Ae. aegypti	0	8	8
2019-10-02	PSP	SRS	SP	Latente	YOPOUGON	Yopougon	Ayakro	31	931	Water storage containers	Culex	Cx. tigripes	1	0	1
2019-10-02	PSP	SRS	SP	Latente	YOPOUGON	Yopougon	Ayakro	31	931	Water storage containers	Aedes	Ae. aegypti	17	17	34
2019-10-02	PSP	SRS	SP	Latente	YOPOUGON	Yopougon	Ayakro	31	931	Water storage containers	Aedes	Ae. aegypti	36	51	87
2019-10-02	PSP	SRS	SP	Latente	YOPOUGON	Yopougon	Ayakro	32	966	Water storage containers	Aedes	Ae. aegypti	2	0	2
2019-10-02	PSP	SRS	SP	Latente	YOPOUGON	Yopougon	Ayakro	33	852	Water storage containers	Aedes	Ae. aegypti	0	2	2
2019-10-02	PSP	SRS	SP	Latente	YOPOUGON	Yopougon	Ayakro	33	852	Tires	Aedes	Ae. aegypti	0	2	2
2019-10-02	PSP	SRS	SP	Latente	YOPOUGON	Yopougon	Ayakro	33	852	Tires	Aedes	Ae. aegypti	36	59	95
2019-10-02	PSP	SRS	SP	Latente	YOPOUGON	Yopougon	Ayakro	33	852	Tires	Culex	Cx. tigripes	1	0	1
2019-10-02	PSP	SRS	SP	Latente	YOPOUGON	Yopougon	Ayakro	33	852	Discarded containers	Aedes	Ae. aegypti	4	2	6
2019-10-02	PSP	SRS	SP	Latente	YOPOUGON	Yopougon	Ayakro	34	628	Tires	Aedes	Ae. aegypti	4	0	4
2019-10-02	PSP	SRS	SP	Latente	YOPOUGON	Yopougon	Ayakro	35	464	Water storage containers	Aedes	Ae. aegypti	2	15	17
2019-10-02	PSP	SRS	SP	Latente	YOPOUGON	Yopougon	Ayakro	35	464	Water storage containers	Aedes	Ae. aegypti	2	4	6
2019-10-02	PSP	SRS	SP	Latente	YOPOUGON	Yopougon	Ayakro	37	568	Discarded containers	Aedes	Ae. aegypti	0	2	2
2019-10-02	PSP	SRS	SP	Latente	YOPOUGON	Yopougon	Ayakro	37	568	Discarded containers	Aedes	Ae. aegypti	2	2	4
2019-10-02	PSP	SRS	SP	Latente	YOPOUGON	Yopougon	Ayakro	37	568	Water storage containers	Aedes	Ae. aegypti	4	19	23
2019-10-02	PSP	SRS	SP	Latente	YOPOUGON	Yopougon	Ayakro	39	150	Water storage containers	Aedes	Ae. aegypti	4	0	4
2019-10-02	PSP	SRS	SP	Latente	YOPOUGON	Yopougon	Ayakro	40	140	Water storage containers	Aedes	Ae. aegypti	32	23	55
2019-10-02	PSP	SRS	SP	Latente	YOPOUGON	Yopougon	Ayakro	40	140	Tires	Aedes	Ae. aegypti	25	36	61
2019-10-02	PSP	SRS	SP	Latente	YOPOUGON	Yopougon	Ayakro	40	140	Tires	Aedes	Ae. aegypti	25	32	57
2019-10-02	PSP	SRS	SP	Latente	YOPOUGON	Yopougon	Ayakro	40	140	Water storage containers	Aedes	Ae. aegypti	0	23	23
2019-10-02	PSP	SRS	SP	Latente	YOPOUGON	Yopougon	Ayakro	40	140	Water storage containers	Aedes	Ae. aegypti	15	15	30
2019-10-02	PSP	SRS	SP	Latente	YOPOUGON	Yopougon	Ayakro	40	140	Water storage containers	Aedes	Ae. aegypti	0	2	2
2019-10-02	PSP	SRS	SP	Latente	YOPOUGON	Yopougon	Ayakro	40	140	Water storage containers	Aedes	Ae. aegypti	34	30	64
2019-10-02	PSP	SRS	SP	Latente	YOPOUGON	Yopougon	Ayakro	40	140	Water storage containers	Aedes	Ae. aegypti	4	2	6
2019-10-02	PSP	SRS	SP	Latente	YOPOUGON	Yopougon	Ayakro	40	140	Discarded containers	Aedes	Ae. aegypti	4	4	8
2019-10-02	PSP	SRS	SP	Latente	YOPOUGON	Yopougon	Ayakro	40	140	Water storage containers	Aedes	Ae. aegypti	0	2	2
2019-10-02	PSP	SRS	SP	Latente	YOPOUGON	Yopougon	Ayakro	40	140	Water storage containers	Culex	Cx. quinquefasciatus	1	0	1
2019-10-05	PSP	SRS	SP	Latente	YOPOUGON	Yopougon	Ayakro	43	1296	Water storage containers	Aedes	Ae. aegypti	2	2	4
2019-10-05	PSP	SRS	SP	Latente	YOPOUGON	Yopougon	Ayakro	43	1296	Water storage containers	Aedes	Ae. aegypti	27	27	54
2019-10-05	PSP	SRS	SP	Latente	YOPOUGON	Yopougon	Ayakro	43	1296	Water storage containers	Aedes	NA	0	0	0
2019-10-05	PSP	SRS	SP	Latente	YOPOUGON	Yopougon	Ayakro	43	1296	Water storage containers	Aedes	Ae. aegypti	32	27	59
2019-10-05	PSP	SRS	SP	Latente	YOPOUGON	Yopougon	Ayakro	43	1296	Water storage containers	Aedes	Ae. aegypti	30	15	45
2019-10-05	PSP	SRS	SP	Latente	YOPOUGON	Yopougon	Ayakro	43	1296	Water storage containers	Aedes	NA	0	0	0
2019-10-05	PSP	SRS	SP	Latente	YOPOUGON	Yopougon	Ayakro	43	1296	Water storage containers	Aedes	Ae. aegypti	30	34	64
2019-10-05	PSP	SRS	SP	Latente	YOPOUGON	Yopougon	Ayakro	43	1296	Water storage containers	Aedes	NA	0	0	0
2019-10-05	PSP	SRS	SP	Latente	YOPOUGON	Yopougon	Ayakro	43	1296	Water storage containers	Aedes	Ae. aegypti	30	21	51
2019-10-05	PSP	SRS	SP	Latente	YOPOUGON	Yopougon	Ayakro	46	1123	Water storage containers	Aedes	Ae. aegypti	2	2	4
2019-10-05	PSP	SRS	SP	Latente	YOPOUGON	Yopougon	Ayakro	46	1123	Tires	Anopheles	NA	0	0	0
2019-10-05	PSP	SRS	SP	Latente	YOPOUGON	Yopougon	Ayakro	46	1123	Tires	Aedes	NA	0	0	0
2019-10-05	PSP	SRS	SP	Latente	YOPOUGON	Yopougon	Ayakro	46	1123	Water storage containers	Aedes	Ae. aegypti	4	0	4
2019-10-05	PSP	SRS	SP	Latente	YOPOUGON	Yopougon	Ayakro	46	1123	Tires	Aedes	NA	0	0	0
2019-10-05	PSP	SRS	SP	Latente	YOPOUGON	Yopougon	Ayakro	46	1123	Tires	Aedes	NA	0	0	0
2019-10-05	PSP	SRS	SP	Latente	YOPOUGON	Yopougon	Ayakro	47	1112	Others	Aedes	Ae. aegypti	36	30	66
2019-10-05	PSP	SRS	SP	Latente	YOPOUGON	Yopougon	Ayakro	48	1104	Others	Aedes	Ae. aegypti	17	15	32
2019-10-09	PSP	SRS	SP	Latente	YOPOUGON	Yopougon	Ayakro	49	579	Others	Aedes	Ae. aegypti	4	2	6
2019-10-09	PSP	SRS	SP	Latente	YOPOUGON	Yopougon	Ayakro	50	802	Others	Aedes	Ae. aegypti	2	4	6
2019-10-09	PSP	SRS	SP	Latente	YOPOUGON	Yopougon	Ayakro	50	802	Others	Culex	Cx. quinquefasciatus	1	1	2
2019-10-09	PSP	SRS	SP	Latente	YOPOUGON	Yopougon	Ayakro	52	1415	Others	Aedes	Ae. aegypti	0	8	8
2019-10-09	PSP	SRS	SP	Latente	YOPOUGON	Yopougon	Ayakro	53	1409	Others	Aedes	Ae. aegypti	70	70	140
2019-10-09	PSP	SRS	SP	Latente	YOPOUGON	Yopougon	Ayakro	53	1409	Water storage containers	Aedes	Ae. aegypti	13	19	32
2019-10-09	PSP	SRS	SP	Latente	YOPOUGON	Yopougon	Ayakro	54	1381	Water storage containers	Aedes	Ae. aegypti	4	4	8
2019-10-09	PSP	SRS	SP	Latente	YOPOUGON	Yopougon	Ayakro	55	1306	Water storage containers	Aedes	Ae. aegypti	80	76	156
2019-10-09	PSP	SRS	SP	Latente	YOPOUGON	Yopougon	Ayakro	55	1306	Water storage containers	Aedes	Ae. aegypti	2	6	8
2019-10-09	PSP	SRS	SP	Latente	YOPOUGON	Yopougon	Ayakro	56	1278	Water storage containers	Aedes	Ae. aegypti	266	348	614
2019-10-09	PSP	SRS	SP	Latente	YOPOUGON	Yopougon	Ayakro	60	77	Water storage containers	Aedes	Ae. aegypti	0	2	2
2019-10-09	PSP	SRS	SP	Latente	YOPOUGON	Yopougon	Ayakro	60	77	Water storage containers	Aedes	Ae. aegypti	6	21	27
2019-10-09	PSP	SRS	SP	Latente	YOPOUGON	Yopougon	Ayakro	60	77	Water storage containers	Anopheles	An. gambiae	15	15	30
2019-10-13	PSP	SRS	SP	Latente	YOPOUGON	Yopougon	Ayakro	62	690	Tires	Aedes	Ae. aegypti	15	17	32
2019-10-13	PSP	SRS	SP	Latente	YOPOUGON	Yopougon	Ayakro	62	690	Water storage containers	Aedes	NA	0	0	0
2019-10-13	PSP	SRS	SP	Latente	YOPOUGON	Yopougon	Ayakro	62	690	Water storage containers	Aedes	NA	0	0	0
2019-10-13	PSP	SRS	SP	Latente	YOPOUGON	Yopougon	Ayakro	62	690	Water storage containers	Aedes	Ae. aegypti	2	0	2
2019-10-13	PSP	SRS	SP	Latente	YOPOUGON	Yopougon	Ayakro	62	690	Water storage containers	Aedes	NA	0	0	0
2019-10-13	PSP	SRS	SP	Latente	YOPOUGON	Yopougon	Ayakro	62	690	Discarded containers	Aedes	Ae. aegypti	0	2	2
2019-10-13	PSP	SRS	SP	Latente	YOPOUGON	Yopougon	Ayakro	62	690	Water storage containers	Aedes	Ae. aegypti	4	4	8
2019-10-13	PSP	SRS	SP	Latente	YOPOUGON	Yopougon	Ayakro	64	934	Water storage containers	Aedes	Ae. aegypti	2	11	13
2019-10-13	PSP	SRS	SP	Latente	YOPOUGON	Yopougon	Ayakro	65	583	Water storage containers	Aedes	Ae. aegypti	2	4	6
2019-10-13	PSP	SRS	SP	Latente	YOPOUGON	Yopougon	Ayakro	65	583	Water storage containers	Aedes	Ae. aegypti	15	21	36
2019-10-13	PSP	SRS	SP	Latente	YOPOUGON	Yopougon	Ayakro	69	88	Water storage containers	Aedes	Ae. aegypti	0	4	4
2019-10-13	PSP	SRS	SP	Latente	YOPOUGON	Yopougon	Ayakro	69	88	Water storage containers	Anopheles	NA	0	0	0
2019-10-13	PSP	SRS	SP	Latente	YOPOUGON	Yopougon	Ayakro	71	1221	Water storage containers	Aedes	NA	0	0	0
2019-10-13	PSP	SRS	SP	Latente	YOPOUGON	Yopougon	Ayakro	71	1221	Water storage containers	Aedes	Ae. aegypti	133	122	255
2019-10-13	PSP	SRS	SP	Latente	YOPOUGON	Yopougon	Ayakro	71	1221	Water storage containers	Aedes	Ae. aegypti	6	15	21
2019-10-15	PSP	SRS	SP	Latente	YOPOUGON	Yopougon	Ayakro	74	86	Water storage containers	Aedes	Ae. aegypti	4	13	17
2019-10-15	PSP	SRS	SP	Latente	YOPOUGON	Yopougon	Ayakro	74	86	Others	Aedes	Ae. aegypti	8	2	10
2019-10-15	PSP	SRS	SP	Latente	YOPOUGON	Yopougon	Ayakro	74	86	Discarded containers	Aedes	Ae. aegypti	2	13	15
2019-10-15	PSP	SRS	SP	Latente	YOPOUGON	Yopougon	Ayakro	74	86	Water storage containers	Aedes	Ae. aegypti	6	11	17
2019-10-15	PSP	SRS	SP	Latente	YOPOUGON	Yopougon	Ayakro	75	212	Water storage containers	Aedes	Ae. aegypti	2	0	2
2019-10-15	PSP	SRS	SP	Latente	YOPOUGON	Yopougon	Ayakro	75	212	Others	Aedes	Ae. aegypti	6	4	10
2019-10-15	PSP	SRS	SP	Latente	YOPOUGON	Yopougon	Ayakro	75	212	Others	Aedes	NA	0	0	0
2019-10-15	PSP	SRS	SP	Latente	YOPOUGON	Yopougon	Ayakro	75	212	Water storage containers	Aedes	NA	0	0	0
2019-10-15	PSP	SRS	SP	Latente	YOPOUGON	Yopougon	Ayakro	75	212	Water storage containers	Aedes	Ae. aegypti	4	8	12
2019-10-15	PSP	SRS	SP	Latente	YOPOUGON	Yopougon	Ayakro	75	212	Water storage containers	Aedes	Ae. aegypti	11	13	24
2019-10-15	PSP	SRS	SP	Latente	YOPOUGON	Yopougon	Ayakro	77	438	Water storage containers	Aedes	Ae. aegypti	6	15	21
2019-10-15	PSP	SRS	SP	Latente	YOPOUGON	Yopougon	Ayakro	80	891	Others	Aedes	Ae. aegypti	2	4	6
2019-10-15	PSP	SRS	SP	Latente	YOPOUGON	Yopougon	Ayakro	80	891	Water storage containers	Aedes	Ae. aegypti	8	6	14
2019-10-15	PSP	SRS	SP	Latente	YOPOUGON	Yopougon	Ayakro	80	891	Water storage containers	Aedes	Ae. aegypti	21	27	48
2019-10-15	PSP	SRS	SP	Latente	YOPOUGON	Yopougon	Ayakro	81	888	Water storage containers	Aedes	Ae. aegypti	13	38	51
2019-10-15	PSP	SRS	SP	Latente	YOPOUGON	Yopougon	Ayakro	82	913	Water storage containers	Aedes	Ae. aegypti	2	11	13
2019-10-15	PSP	SRS	SP	Latente	YOPOUGON	Yopougon	Ayakro	82	913	Water storage containers	Aedes	Ae. aegypti	23	15	38
2019-10-15	PSP	SRS	SP	Latente	YOPOUGON	Yopougon	Ayakro	84	968	Water storage containers	Aedes	Ae. aegypti	11	4	15
2019-10-15	PSP	SRS	SP	Latente	YOPOUGON	Yopougon	Ayakro	85	408	Tires	Aedes	Ae. aegypti	2	13	15
2019-10-15	PSP	SRS	SP	Latente	YOPOUGON	Yopougon	Ayakro	85	408	Others	Aedes	Ae. aegypti	2	0	2
2019-10-17	PSP	SRS	SP	Latente	YOPOUGON	Yopougon	Ayakro	89	1147	Water storage containers	Aedes	Ae. aegypti	32	21	53
2019-10-17	PSP	SRS	SP	Latente	YOPOUGON	Yopougon	Ayakro	91	1040	Water storage containers	Aedes	Ae. aegypti	6	8	14
2019-10-17	PSP	SRS	SP	Latente	YOPOUGON	Yopougon	Ayakro	91	1040	Water storage containers	Aedes	Ae. aegypti	4	13	17
2019-10-17	PSP	SRS	SP	Latente	YOPOUGON	Yopougon	Ayakro	94	165	Discarded containers	Aedes	Ae. aegypti	4	4	8
2019-10-17	PSP	SRS	SP	Latente	YOPOUGON	Yopougon	Ayakro	94	165	Discarded containers	Aedes	NA	0	0	0
2019-10-17	PSP	SRS	SP	Latente	YOPOUGON	Yopougon	Ayakro	94	165	Water storage containers	Culex	NA	0	0	0
2019-10-17	PSP	SRS	SP	Latente	YOPOUGON	Yopougon	Ayakro	95	990	Tires	Aedes	Ae. aegypti	21	11	32
2019-10-17	PSP	SRS	SP	Latente	YOPOUGON	Yopougon	Ayakro	96	1168	Water storage containers	Aedes	Ae. aegypti	59	48	107
2019-10-17	PSP	SRS	SP	Latente	YOPOUGON	Yopougon	Ayakro	96	1168	Water storage containers	Aedes	NA	0	0	0
2019-10-17	PSP	SRS	SP	Latente	YOPOUGON	Yopougon	Ayakro	96	1168	Water storage containers	Aedes	Ae. aegypti	25	19	44
2019-10-17	PSP	SRS	SP	Latente	YOPOUGON	Yopougon	Ayakro	97	1196	Water storage containers	Aedes	Ae. aegypti	2	11	13
2019-10-17	PSP	SRS	SP	Latente	YOPOUGON	Yopougon	Ayakro	97	1196	Discarded containers	Aedes	Ae. aegypti	0	4	4
2019-10-17	PSP	SRS	SP	Latente	YOPOUGON	Yopougon	Ayakro	97	1196	Water storage containers	Aedes	Ae. aegypti	2	13	15
2019-10-17	PSP	SRS	SP	Latente	YOPOUGON	Yopougon	Ayakro	97	1196	Water storage containers	Aedes	Ae. aegypti	21	19	40
2019-10-17	PSP	SRS	SP	Latente	YOPOUGON	Yopougon	Ayakro	98	811	Water storage containers	Aedes	Ae. aegypti	15	15	30
2019-10-27	PSP	SRS	SP	Active	COCODY-BINGERVILLE	Bingerville	Gbagba	1	2	Water storage containers	Aedes	Ae. aegypti	2	0	2
2019-10-27	PSP	SRS	SP	Active	COCODY-BINGERVILLE	Bingerville	Gbagba	1	2	Water storage containers	Aedes	Ae. aegypti	5	8	13
2019-10-27	PSP	SRS	SP	Active	COCODY-BINGERVILLE	Bingerville	Gbagba	1	2	Water storage containers	Culex	NA	0	0	0
2019-10-27	PSP	SRS	SP	Active	COCODY-BINGERVILLE	Bingerville	Gbagba	1	2	Water storage containers	Aedes	Ae. aegypti	0	0	0
2019-10-27	PSP	SRS	SP	Active	COCODY-BINGERVILLE	Bingerville	Gbagba	4	185	Water storage containers	Aedes	Ae. aegypti	5	5	10
2019-10-27	PSP	SRS	SP	Active	COCODY-BINGERVILLE	Bingerville	Gbagba	4	185	Water storage containers	Aedes	NA	0	0	0
2019-10-27	PSP	SRS	SP	Active	COCODY-BINGERVILLE	Bingerville	Gbagba	4	185	Water storage containers	Aedes	Ae. aegypti	7	9	16
2019-10-27	PSP	SRS	SP	Active	COCODY-BINGERVILLE	Bingerville	Gbagba	5	108	Others	Aedes	Ae. aegypti	2	0	2
2019-10-27	PSP	SRS	SP	Active	COCODY-BINGERVILLE	Bingerville	Gbagba	5	108	Tires	Culex	NA	0	0	0
2019-10-27	PSP	SRS	SP	Active	COCODY-BINGERVILLE	Bingerville	Gbagba	12	78	Tires	Aedes	Ae. aegypti	2	2	4
2019-10-27	PSP	SRS	SP	Active	COCODY-BINGERVILLE	Bingerville	Gbagba	12	78	Tires	Culex	NA	0	0	0
2019-10-28	PSP	SRS	SP	Active	COCODY-BINGERVILLE	Bingerville	Gbagba	15	450	Tires	Aedes	Ae. aegypti	4	4	8
2019-10-28	PSP	SRS	SP	Active	COCODY-BINGERVILLE	Bingerville	Gbagba	16	441	Water storage containers	Aedes	Ae. aegypti	0	4	4
2019-10-28	PSP	SRS	SP	Active	COCODY-BINGERVILLE	Bingerville	Gbagba	16	441	Water storage containers	Aedes	Ae. aegypti	32	2	34
2019-10-28	PSP	SRS	SP	Active	COCODY-BINGERVILLE	Bingerville	Gbagba	17	289	Water storage containers	Aedes	Ae. aegypti	9	7	16
2019-10-28	PSP	SRS	SP	Active	COCODY-BINGERVILLE	Bingerville	Gbagba	17	289	Water storage containers	Aedes	NA	0	0	0
2019-10-28	PSP	SRS	SP	Active	COCODY-BINGERVILLE	Bingerville	Gbagba	17	289	Water storage containers	Aedes	Ae. aegypti	31	43	74
2019-10-28	PSP	SRS	SP	Active	COCODY-BINGERVILLE	Bingerville	Gbagba	17	289	Water storage containers	Aedes	Ae. aegypti	7	7	14
2019-10-28	PSP	SRS	SP	Active	COCODY-BINGERVILLE	Bingerville	Gbagba	18	436	Water storage containers	Aedes	Ae. aegypti	39	12	51
2019-10-28	PSP	SRS	SP	Active	COCODY-BINGERVILLE	Bingerville	Gbagba	18	436	Water storage containers	Aedes	Ae. aegypti	0	4	4
2019-10-28	PSP	SRS	SP	Active	COCODY-BINGERVILLE	Bingerville	Gbagba	18	436	Water storage containers	Aedes	Ae. aegypti	18	14	32
2019-10-28	PSP	SRS	SP	Active	COCODY-BINGERVILLE	Bingerville	Gbagba	18	436	Water storage containers	Aedes	Ae. aegypti	0	5	5
2019-10-28	PSP	SRS	SP	Active	COCODY-BINGERVILLE	Bingerville	Gbagba	18	436	Water storage containers	Culex	NA	0	0	0
2019-10-28	PSP	SRS	SP	Active	COCODY-BINGERVILLE	Bingerville	Gbagba	18	436	Water storage containers	Aedes	Ae. aegypti	4	0	4
2019-10-28	PSP	SRS	SP	Active	COCODY-BINGERVILLE	Bingerville	Gbagba	18	436	Water storage containers	Culex	Cx. tigripes	0	2	2
2019-10-28	PSP	SRS	SP	Active	COCODY-BINGERVILLE	Bingerville	Gbagba	18	436	Water storage containers	Aedes	Ae. aegypti	11	4	15
2019-10-28	PSP	SRS	SP	Active	COCODY-BINGERVILLE	Bingerville	Gbagba	18	436	Water storage containers	Culex	Cx. tigripes	1	1	2
2019-10-28	PSP	SRS	SP	Active	COCODY-BINGERVILLE	Bingerville	Gbagba	18	436	Discarded containers	Aedes	Ae. aegypti	0	2	2
2019-10-28	PSP	SRS	SP	Active	COCODY-BINGERVILLE	Bingerville	Gbagba	18	436	Water storage containers	Aedes	Ae. aegypti	0	9	9
2019-10-28	PSP	SRS	SP	Active	COCODY-BINGERVILLE	Bingerville	Gbagba	18	436	Others	Culex	Cx. tigripes	0	1	1
2019-10-28	PSP	SRS	SP	Active	COCODY-BINGERVILLE	Bingerville	Gbagba	18	436	Water storage containers	Aedes	Ae. aegypti	9	25	34
2019-10-28	PSP	SRS	SP	Active	COCODY-BINGERVILLE	Bingerville	Gbagba	18	436	Water storage containers	Aedes	Ae. aegypti	0	11	11
2019-10-28	PSP	SRS	SP	Active	COCODY-BINGERVILLE	Bingerville	Gbagba	18	436	Water storage containers	Aedes	Ae. aegypti	2	4	6
2019-10-28	PSP	SRS	SP	Active	COCODY-BINGERVILLE	Bingerville	Gbagba	18	436	Water storage containers	Aedes	Ae. aegypti	22	27	49
2019-10-28	PSP	SRS	SP	Active	COCODY-BINGERVILLE	Bingerville	Gbagba	18	436	Water storage containers	Aedes	Ae. aegypti	2	9	11
2019-10-28	PSP	SRS	SP	Active	COCODY-BINGERVILLE	Bingerville	Gbagba	21	325	Water storage containers	Aedes	NA	0	0	0
2019-10-28	PSP	SRS	SP	Active	COCODY-BINGERVILLE	Bingerville	Gbagba	22	49	Water storage containers	Aedes	Ae. aegypti	0	2	2
2019-10-28	PSP	SRS	SP	Active	COCODY-BINGERVILLE	Bingerville	Gbagba	22	49	Others	Culex	NA	0	0	0
2019-10-28	PSP	SRS	SP	Active	COCODY-BINGERVILLE	Bingerville	Gbagba	23	343	Water storage containers	Aedes	Ae. aegypti	7	7	14
2019-10-28	PSP	SRS	SP	Active	COCODY-BINGERVILLE	Bingerville	Gbagba	23	343	Tires	Aedes	Ae. aegypti	9	4	13
2019-10-28	PSP	SRS	SP	Active	COCODY-BINGERVILLE	Bingerville	Gbagba	24	382	Water storage containers	Aedes	Ae. aegypti	22	9	31
2019-10-04	PSP	SRS	SP	Active	COCODY-BINGERVILLE	Bingerville	Gbagba	25	172	Tires	Aedes	Ae. aegypti	5	14	19
2019-10-04	PSP	SRS	SP	Active	COCODY-BINGERVILLE	Bingerville	Gbagba	25	172	Tires	Aedes	Ae. aegypti	41	83	124
2019-10-04	PSP	SRS	SP	Active	COCODY-BINGERVILLE	Bingerville	Gbagba	25	172	Tires	Aedes	Ae. aegypti	9	0	9
2019-10-04	PSP	SRS	SP	Active	COCODY-BINGERVILLE	Bingerville	Gbagba	25	172	Tires	Aedes	Ae. aegypti	4	5	9
2019-10-04	PSP	SRS	SP	Active	COCODY-BINGERVILLE	Bingerville	Gbagba	25	172	Water storage containers	Aedes	NA	0	0	0
2019-10-04	PSP	SRS	SP	Active	COCODY-BINGERVILLE	Bingerville	Gbagba	27	263	Water storage containers	Aedes	Ae. aegypti	57	71	128
2019-10-04	PSP	SRS	SP	Active	COCODY-BINGERVILLE	Bingerville	Gbagba	27	263	Tires	Aedes	Ae. aegypti	0	5	5
2019-10-04	PSP	SRS	SP	Active	COCODY-BINGERVILLE	Bingerville	Gbagba	27	263	Discarded containers	Aedes	NA	0	0	0
2019-10-04	PSP	SRS	SP	Active	COCODY-BINGERVILLE	Bingerville	Gbagba	27	263	Water storage containers	Aedes	Ae. aegypti	2	2	4
2019-10-04	PSP	SRS	SP	Active	COCODY-BINGERVILLE	Bingerville	Gbagba	27	263	Water storage containers	Aedes	Ae. aegypti	0	4	4
2019-10-04	PSP	SRS	SP	Active	COCODY-BINGERVILLE	Bingerville	Gbagba	29	195	Water storage containers	Aedes	Ae. aegypti	2	9	11
2019-10-04	PSP	SRS	SP	Active	COCODY-BINGERVILLE	Bingerville	Gbagba	29	195	Discarded containers	Aedes	Ae. aegypti	62	55	117
2019-10-04	PSP	SRS	SP	Active	COCODY-BINGERVILLE	Bingerville	Gbagba	30	365	Discarded containers	Aedes	Ae. aegypti	14	18	32
2019-10-04	PSP	SRS	SP	Active	COCODY-BINGERVILLE	Bingerville	Gbagba	31	379	Water storage containers	Aedes	Ae. aegypti	35	46	81
2019-10-17	PSP	SRS	SP	Active	COCODY-BINGERVILLE	Bingerville	Gbagba	32	203	Tires	Aedes	Ae. aegypti	2	9	11
2019-10-17	PSP	SRS	SP	Active	COCODY-BINGERVILLE	Bingerville	Gbagba	36	599	Water storage containers	Aedes	Ae. aegypti	4	0	4
2019-10-17	PSP	SRS	SP	Active	COCODY-BINGERVILLE	Bingerville	Gbagba	37	578	Discarded containers	Aedes	Ae. aegypti	2	0	2
2019-10-17	PSP	SRS	SP	Active	COCODY-BINGERVILLE	Bingerville	Gbagba	38	267	Water storage containers	Aedes	Ae. aegypti	2	5	7
2019-10-17	PSP	SRS	SP	Active	COCODY-BINGERVILLE	Bingerville	Gbagba	41	459	Water storage containers	Aedes	Ae. aegypti	19	14	33
2019-10-17	PSP	SRS	SP	Active	COCODY-BINGERVILLE	Bingerville	Gbagba	41	459	Tires	Aedes	Ae. aegypti	5	4	9
2019-10-17	PSP	SRS	SP	Active	COCODY-BINGERVILLE	Bingerville	Gbagba	43	574	Water storage containers	Aedes	Ae. aegypti	2	0	2
2019-10-17	PSP	SRS	SP	Active	COCODY-BINGERVILLE	Bingerville	Gbagba	43	574	Water storage containers	Aedes	Ae. aegypti	14	11	25
2019-10-17	PSP	SRS	SP	Active	COCODY-BINGERVILLE	Bingerville	Gbagba	44	582	Water storage containers	Aedes	Ae. aegypti	2	0	2
2019-10-17	PSP	SRS	SP	Active	COCODY-BINGERVILLE	Bingerville	Gbagba	44	582	Water storage containers	Aedes	Ae. aegypti	34	23	57
2019-10-19	PSP	SRS	SP	Active	COCODY-BINGERVILLE	Bingerville	Gbagba	45	592	Tires	Aedes	Ae. aegypti	4	7	11
2019-10-19	PSP	SRS	SP	Active	COCODY-BINGERVILLE	Bingerville	Gbagba	45	592	Tires	Aedes	Ae. aegypti	11	7	18
2019-10-19	PSP	SRS	SP	Active	COCODY-BINGERVILLE	Bingerville	Gbagba	45	592	Discarded containers	Aedes	Ae. aegypti	25	19	44
2019-10-19	PSP	SRS	SP	Active	COCODY-BINGERVILLE	Bingerville	Gbagba	45	592	Water storage containers	Aedes	Ae. aegypti	2	2	4
2019-10-19	PSP	SRS	SP	Active	COCODY-BINGERVILLE	Bingerville	Gbagba	47	95	Water storage containers	Aedes	Ae. aegypti	7	19	26
2019-10-19	PSP	SRS	SP	Active	COCODY-BINGERVILLE	Bingerville	Gbagba	47	95	Water storage containers	Aedes	Ae. aegypti	25	28	53
2019-10-19	PSP	SRS	SP	Active	COCODY-BINGERVILLE	Bingerville	Gbagba	47	95	Water storage containers	Aedes	Ae. aegypti	4	11	15
2019-10-19	PSP	SRS	SP	Active	COCODY-BINGERVILLE	Bingerville	Gbagba	51	498	Tires	Aedes	Ae. aegypti	0	5	5
2019-10-19	PSP	SRS	SP	Active	COCODY-BINGERVILLE	Bingerville	Gbagba	51	498	Water storage containers	Aedes	Ae. aegypti	18	5	23
2019-10-19	PSP	SRS	SP	Active	COCODY-BINGERVILLE	Bingerville	Gbagba	52	599	Tires	Aedes	Ae. aegypti	41	27	68
2019-10-19	PSP	SRS	SP	Active	COCODY-BINGERVILLE	Bingerville	Gbagba	52	599	Water storage containers	Aedes	Ae. aegypti	37	12	49
2019-10-19	PSP	SRS	SP	Active	COCODY-BINGERVILLE	Bingerville	Gbagba	54	620	Water storage containers	Aedes	Ae. aegypti	25	35	60
2019-10-19	PSP	SRS	SP	Active	COCODY-BINGERVILLE	Bingerville	Gbagba	54	620	Tires	Aedes	Ae. aegypti	0	4	4
2019-10-19	PSP	SRS	SP	Active	COCODY-BINGERVILLE	Bingerville	Gbagba	54	620	Tires	Aedes	Ae. aegypti	2	4	6
2019-10-19	PSP	SRS	SP	Active	COCODY-BINGERVILLE	Bingerville	Gbagba	54	620	Water storage containers	Aedes	Ae. aegypti	9	16	25
2019-10-19	PSP	SRS	SP	Active	COCODY-BINGERVILLE	Bingerville	Gbagba	54	620	Water storage containers	Aedes	Ae. aegypti	0	2	2
2019-10-19	PSP	SRS	SP	Active	COCODY-BINGERVILLE	Bingerville	Gbagba	54	620	Water storage containers	Aedes	Ae. aegypti	0	5	5
2019-10-19	PSP	SRS	SP	Active	COCODY-BINGERVILLE	Bingerville	Gbagba	54	620	Water storage containers	Aedes	Ae. aegypti	16	27	43
2019-10-19	PSP	SRS	SP	Active	COCODY-BINGERVILLE	Bingerville	Gbagba	54	620	Water storage containers	Aedes	Ae. aegypti	0	7	7
2019-10-19	PSP	SRS	SP	Active	COCODY-BINGERVILLE	Bingerville	Gbagba	54	513	Water storage containers	Aedes	Ae. aegypti	2	0	2
2019-10-19	PSP	SRS	SP	Active	COCODY-BINGERVILLE	Bingerville	Gbagba	55	524	Tires	Aedes	Ae. aegypti	2	7	9
2019-10-19	PSP	SRS	SP	Active	COCODY-BINGERVILLE	Bingerville	Gbagba	56	524	Water storage containers	Aedes	Ae. aegypti	7	5	12
2019-10-19	PSP	SRS	SP	Active	COCODY-BINGERVILLE	Bingerville	Gbagba	58	540	Water storage containers	Aedes	Ae. aegypti	9	14	23
2019-10-19	PSP	SRS	SP	Active	COCODY-BINGERVILLE	Bingerville	Gbagba	59		Tires	Aedes	Ae. aegypti	7	19	26
2019-10-19	PSP	SRS	SP	Active	COCODY-BINGERVILLE	Bingerville	Gbagba	59		Tires	Aedes	Ae. aegypti	9	9	18
2019-10-19	PSP	SRS	SP	Active	COCODY-BINGERVILLE	Bingerville	Gbagba	59		Tires	Aedes	Ae. aegypti	16	14	30
2019-10-19	PSP	SRS	SP	Active	COCODY-BINGERVILLE	Bingerville	Gbagba	60		Tires	Aedes	Ae. aegypti	12	16	28
2019-10-19	PSP	SRS	SP	Active	COCODY-BINGERVILLE	Bingerville	Gbagba	62		Tires	Aedes	Ae. aegypti	9	7	16
2019-10-19	PSP	SRS	SP	Active	COCODY-BINGERVILLE	Bingerville	Gbagba	62		Discarded containers	Aedes	Ae. aegypti	78	64	142
2019-10-19	PSP	SRS	SP	Active	COCODY-BINGERVILLE	Bingerville	Gbagba	62		Water storage containers	Aedes	Ae. aegypti	57	55	112
2019-10-23	PSP	SRS	SP	Active	COCODY-BINGERVILLE	Bingerville	Gbagba	65		Discarded containers	Aedes	Ae. aegypti	4	0	4
2019-10-23	PSP	SRS	SP	Active	COCODY-BINGERVILLE	Bingerville	Gbagba	66		Water storage containers	Aedes	Ae. aegypti	9	12	21
2019-10-23	PSP	SRS	SP	Active	COCODY-BINGERVILLE	Bingerville	Gbagba	66		Water storage containers	Aedes	Ae. aegypti	2	0	2
2019-10-23	PSP	SRS	SP	Active	COCODY-BINGERVILLE	Bingerville	Gbagba	66		Water storage containers	Aedes	Ae. aegypti	12	5	17
2019-10-23	PSP	SRS	SP	Active	COCODY-BINGERVILLE	Bingerville	Gbagba	67		Tires	Aedes	NA	0	0	0
2019-10-23	PSP	SRS	SP	Active	COCODY-BINGERVILLE	Bingerville	Gbagba	67		Discarded containers	Aedes	Ae. aegypti	12	14	26
2019-10-23	PSP	SRS	SP	Active	COCODY-BINGERVILLE	Bingerville	Gbagba	67		Water storage containers	Aedes	Ae. aegypti	4	12	16
2019-10-23	PSP	SRS	SP	Active	COCODY-BINGERVILLE	Bingerville	Gbagba	68		Water storage containers	Aedes	Ae. aegypti	39	12	51
2019-10-23	PSP	SRS	SP	Active	COCODY-BINGERVILLE	Bingerville	Gbagba	68		Water storage containers	Aedes	Ae. aegypti	9	9	18
2019-10-23	PSP	SRS	SP	Active	COCODY-BINGERVILLE	Bingerville	Gbagba	69		Discarded containers	Aedes	Ae. aegypti	39	9	48
2019-10-23	PSP	SRS	SP	Active	COCODY-BINGERVILLE	Bingerville	Gbagba	69		Discarded containers	Aedes	Ae. aegypti	2	2	4
2019-10-23	PSP	SRS	SP	Active	COCODY-BINGERVILLE	Bingerville	Gbagba	72		Discarded containers	Aedes	Ae. aegypti	16	19	35
2019-10-23	PSP	SRS	SP	Active	COCODY-BINGERVILLE	Bingerville	Gbagba	73		Water storage containers	Aedes	Ae. aegypti	2	11	13
2019-10-23	PSP	SRS	SP	Active	COCODY-BINGERVILLE	Bingerville	Gbagba	74		Water storage containers	Aedes	Ae. aegypti	57	57	114
2019-10-23	PSP	SRS	SP	Active	COCODY-BINGERVILLE	Bingerville	Gbagba	74		Water storage containers	Aedes	Ae. aegypti	0	2	2
2019-10-23	PSP	SRS	SP	Active	COCODY-BINGERVILLE	Bingerville	Gbagba	74		Tires	Aedes	Ae. aegypti	0	5	5
2019-10-23	PSP	SRS	SP	Active	COCODY-BINGERVILLE	Bingerville	Gbagba	74		Discarded containers	Aedes	Ae. aegypti	48	53	101
2019-10-23	PSP	SRS	SP	Active	COCODY-BINGERVILLE	Bingerville	Gbagba	78		Water storage containers	Aedes	Ae. aegypti	2	5	7
2019-10-23	PSP	SRS	SP	Active	COCODY-BINGERVILLE	Bingerville	Gbagba	78		Water storage containers	Aedes	Ae. aegypti	18	16	34
2019-10-23	PSP	SRS	SP	Active	COCODY-BINGERVILLE	Bingerville	Gbagba	78		Water storage containers	Aedes	NA	0	0	0
2019-10-23	PSP	SRS	SP	Active	COCODY-BINGERVILLE	Bingerville	Gbagba	79		Water storage containers	Aedes	Ae. aegypti	2	0	2
2019-10-23	PSP	SRS	SP	Active	COCODY-BINGERVILLE	Bingerville	Gbagba	80		Water storage containers	Aedes	Ae. aegypti	7	25	32
2019-10-23	PSP	SRS	SP	Active	COCODY-BINGERVILLE	Bingerville	Gbagba	80		Water storage containers	Culex	NA	0	0	0
2019-10-23	PSP	SRS	SP	Active	COCODY-BINGERVILLE	Bingerville	Gbagba	80		Water storage containers	Aedes	Ae. aegypti	12	9	21
2019-10-23	PSP	SRS	SP	Active	COCODY-BINGERVILLE	Bingerville	Gbagba	80		Discarded containers	Culex	Cx. quinquefasciatus	19	25	44
2019-10-23	PSP	SRS	SP	Active	COCODY-BINGERVILLE	Bingerville	Gbagba	80		Water storage containers	Aedes	Ae. aegypti	18	23	41
2019-10-23	PSP	SRS	SP	Active	COCODY-BINGERVILLE	Bingerville	Gbagba	80		Water storage containers	Culex	NA	0	0	0
2019-10-23	PSP	SRS	SP	Active	COCODY-BINGERVILLE	Bingerville	Gbagba	80		Water storage containers	Aedes	Ae. aegypti	9	11	20
2019-10-25	PSP	SRS	SP	Active	COCODY-BINGERVILLE	Bingerville	Gbagba	84		Water storage containers	Aedes	Ae. aegypti	16	16	32
2019-10-25	PSP	SRS	SP	Active	COCODY-BINGERVILLE	Bingerville	Gbagba	84		Water storage containers	Aedes	Ae. aegypti	4	9	13
2019-10-25	PSP	SRS	SP	Active	COCODY-BINGERVILLE	Bingerville	Gbagba	84		Water storage containers	Aedes	Ae. aegypti	21	14	35
2019-10-25	PSP	SRS	SP	Active	COCODY-BINGERVILLE	Bingerville	Gbagba	86		Water storage containers	Aedes	Ae. aegypti	4	2	6
2019-10-25	PSP	SRS	SP	Active	COCODY-BINGERVILLE	Bingerville	Gbagba	86		Water storage containers	Culex	Cx. quinquefasciatus	25	25	50
2019-10-25	PSP	SRS	SP	Active	COCODY-BINGERVILLE	Bingerville	Gbagba	87		Tires	Aedes	Ae. aegypti	16	32	48
2019-10-25	PSP	SRS	SP	Active	COCODY-BINGERVILLE	Bingerville	Gbagba	87		Discarded containers	Culex	NA	0	0	0
2019-10-25	PSP	SRS	SP	Active	COCODY-BINGERVILLE	Bingerville	Gbagba	87		Discarded containers	Aedes	Ae. aegypti	12	19	31
2019-10-25	PSP	SRS	SP	Active	COCODY-BINGERVILLE	Bingerville	Gbagba	87		Discarded containers	Culex	NA	0	0	0
2019-10-25	PSP	SRS	SP	Active	COCODY-BINGERVILLE	Bingerville	Gbagba	87		Water storage containers	Aedes	Ae. aegypti	34	32	66
2019-10-25	PSP	SRS	SP	Active	COCODY-BINGERVILLE	Bingerville	Gbagba	88		Water storage containers	Aedes	Ae. aegypti	46	48	94
2019-10-25	PSP	SRS	SP	Active	COCODY-BINGERVILLE	Bingerville	Gbagba	88		Water storage containers	Aedes	Ae. aegypti	23	16	39
2019-10-25	PSP	SRS	SP	Active	COCODY-BINGERVILLE	Bingerville	Gbagba	90		Water storage containers	Aedes	Ae. aegypti	4	4	8
2019-10-25	PSP	SRS	SP	Active	COCODY-BINGERVILLE	Bingerville	Gbagba	90		Water storage containers	Culex	NA	0	0	0
2019-10-25	PSP	SRS	SP	Active	COCODY-BINGERVILLE	Bingerville	Gbagba	91		Discarded containers	Aedes	Ae. aegypti	11	9	20
2019-10-25	PSP	SRS	SP	Active	COCODY-BINGERVILLE	Bingerville	Gbagba	95		Tires	Aedes	Ae. aegypti	5	9	14
2019-10-25	PSP	SRS	SP	Active	COCODY-BINGERVILLE	Bingerville	Gbagba	95		Tires	Aedes	NA	0	0	0
2019-10-25	PSP	SRS	SP	Active	COCODY-BINGERVILLE	Bingerville	Gbagba	95		Tires	Aedes	Ae. aegypti	30	7	37
2019-10-25	PSP	SRS	SP	Active	COCODY-BINGERVILLE	Bingerville	Gbagba	97		Tires	Aedes	NA	0	0	0
2019-10-25	PSP	SRS	SP	Active	COCODY-BINGERVILLE	Bingerville	Gbagba	97		Tires	Aedes	Ae. aegypti	4	2	6
2019-10-25	PSP	SRS	SP	Active	COCODY-BINGERVILLE	Bingerville	Gbagba	98		Water storage containers	Aedes	Ae. aegypti	2	2	4
2019-10-09	PSP	SRS	SP	Latente	TREICHVILLE-MARCORY	TREICHVILLE	Entente	1		Others	Aedes	NA	0	0	0
2019-10-09	PSP	SRS	SP	Latente	TREICHVILLE-MARCORY	TREICHVILLE	Entente	2		Tires	Aedes	Ae. aegypti	7	7	14
2019-10-09	PSP	SRS	SP	Latente	TREICHVILLE-MARCORY	TREICHVILLE	Entente	2		Tires	Aedes	Ae. aegypti	125	144	269
2019-10-09	PSP	SRS	SP	Latente	TREICHVILLE-MARCORY	TREICHVILLE	Entente	3		Water storage containers	Aedes	Ae. aegypti	21	16	37
2019-10-09	PSP	SRS	SP	Latente	TREICHVILLE-MARCORY	TREICHVILLE	Entente	5		Water storage containers	Aedes	Ae. aegypti	12	2	14
2019-10-09	PSP	SRS	SP	Latente	TREICHVILLE-MARCORY	TREICHVILLE	Entente	6		Discarded containers	Aedes	Ae. aegypti	2	12	14
2019-10-09	PSP	SRS	SP	Latente	TREICHVILLE-MARCORY	TREICHVILLE	Entente	6		Discarded containers	Aedes	Ae. aegypti	23	16	39
2019-10-09	PSP	SRS	SP	Latente	TREICHVILLE-MARCORY	TREICHVILLE	Entente	6		Water storage containers	Culex	Cx. quinquefasciatus	7	4	11
2019-10-09	PSP	SRS	SP	Latente	TREICHVILLE-MARCORY	TREICHVILLE	Entente	6		Water storage containers	Culex	Cx. tigripes	3	7	10
2019-10-09	PSP	SRS	SP	Latente	TREICHVILLE-MARCORY	TREICHVILLE	Entente	6		Others	Aedes	NA	0	0	0
2019-10-09	PSP	SRS	SP	Latente	TREICHVILLE-MARCORY	TREICHVILLE	Entente	8		Water storage containers	Aedes	Ae. aegypti	0	5	5
2019-10-09	PSP	SRS	SP	Latente	TREICHVILLE-MARCORY	TREICHVILLE	Entente	8		Water storage containers	Aedes	Ae. aegypti	2	5	7
2019-10-09	PSP	SRS	SP	Latente	TREICHVILLE-MARCORY	TREICHVILLE	Entente	13		Water storage containers	Aedes	Ae. aegypti	7	7	14
2019-10-09	PSP	SRS	SP	Latente	TREICHVILLE-MARCORY	TREICHVILLE	Entente	13		Water storage containers	Aedes	Ae. aegypti	2	5	7
2019-10-09	PSP	SRS	SP	Latente	TREICHVILLE-MARCORY	TREICHVILLE	Entente	13		Water storage containers	Aedes	Ae. aegypti	7	9	16
2019-10-09	PSP	SRS	SP	Latente	TREICHVILLE-MARCORY	TREICHVILLE	Entente	13		Others	Aedes	Ae. aegypti	28	28	56
2019-10-09	PSP	SRS	SP	Latente	TREICHVILLE-MARCORY	TREICHVILLE	Entente	13		Others	Aedes	Ae. aegypti	77	80	157
2019-10-09	PSP	SRS	SP	Latente	TREICHVILLE-MARCORY	TREICHVILLE	Entente	13		Others	Aedes	Ae. aegypti	0	5	5
2019-10-09	PSP	SRS	SP	Latente	TREICHVILLE-MARCORY	TREICHVILLE	Entente	16		Natural breeding site	Aedes	Ae. aegypti	23	37	60
2019-10-09	PSP	SRS	SP	Latente	TREICHVILLE-MARCORY	TREICHVILLE	Entente	16		Natural breeding site	Anopheles	An. gambiae	1	1	2
2019-10-09	PSP	SRS	SP	Latente	TREICHVILLE-MARCORY	TREICHVILLE	Entente	16		Natural breeding site	Culex	NA	0	0	0
2019-10-09	PSP	SRS	SP	Latente	TREICHVILLE-MARCORY	TREICHVILLE	Entente	16		Discarded containers	Aedes	Ae. aegypti	0	2	2
2019-10-09	PSP	SRS	SP	Latente	TREICHVILLE-MARCORY	TREICHVILLE	Entente	16		Water storage containers	Aedes	Ae. aegypti	2	2	4
2019-10-14	PSP	SRS	SP	Latente	TREICHVILLE-MARCORY	TREICHVILLE	Entente	18		Water storage containers	Aedes	Ae. aegypti	9	5	14
2019-10-14	PSP	SRS	SP	Latente	TREICHVILLE-MARCORY	TREICHVILLE	Entente	18		Water storage containers	Culex	NA	0	0	0
2019-10-14	PSP	SRS	SP	Latente	TREICHVILLE-MARCORY	TREICHVILLE	Entente	19		Water storage containers	Aedes	Ae. aegypti	7	14	21
2019-10-14	PSP	SRS	SP	Latente	TREICHVILLE-MARCORY	TREICHVILLE	Entente	20		Others	Aedes	Ae. aegypti	2	0	2
2019-10-14	PSP	SRS	SP	Latente	TREICHVILLE-MARCORY	TREICHVILLE	Entente	20		Others	Anopheles	An. gambiae	14	17	31
2019-10-14	PSP	SRS	SP	Latente	TREICHVILLE-MARCORY	TREICHVILLE	Entente	22		Water storage containers	Aedes	Ae. aegypti	26	9	35
2019-10-14	PSP	SRS	SP	Latente	TREICHVILLE-MARCORY	TREICHVILLE	Entente	23		Water storage containers	Aedes	Ae. aegypti	23	16	39
2019-10-14	PSP	SRS	SP	Latente	TREICHVILLE-MARCORY	TREICHVILLE	Entente	23		Water storage containers	Aedes	Ae. aegypti	12	12	24
2019-10-14	PSP	SRS	SP	Latente	TREICHVILLE-MARCORY	TREICHVILLE	Entente	27		Water storage containers	Aedes	Ae. aegypti	12	16	28
2019-10-14	PSP	SRS	SP	Latente	TREICHVILLE-MARCORY	TREICHVILLE	Entente	27		Water storage containers	Aedes	Ae. aegypti	9	9	18
2019-10-14	PSP	SRS	SP	Latente	TREICHVILLE-MARCORY	TREICHVILLE	Entente	27		Water storage containers	Aedes	NA	0	0	0
2019-10-14	PSP	SRS	SP	Latente	TREICHVILLE-MARCORY	TREICHVILLE	Entente	28		Discarded containers	Aedes	Ae. aegypti	26	21	47
2019-10-14	PSP	SRS	SP	Latente	TREICHVILLE-MARCORY	TREICHVILLE	Entente	29		Discarded containers	Aedes	NA	0	0	0
2019-10-14	PSP	SRS	SP	Latente	TREICHVILLE-MARCORY	TREICHVILLE	Entente	29		Discarded containers	Aedes	Ae. aegypti	30	23	53
2019-10-14	PSP	SRS	SP	Latente	TREICHVILLE-MARCORY	TREICHVILLE	Entente	30		Others	Aedes	Ae. aegypti	7	5	12
2019-10-14	PSP	SRS	SP	Latente	TREICHVILLE-MARCORY	TREICHVILLE	Entente	31		Water storage containers	Aedes	Ae. aegypti	2	2	4
2019-10-17	PSP	SRS	SP	Latente	TREICHVILLE-MARCORY	TREICHVILLE	Entente	37		Water storage containers	Aedes	Ae. aegypti	12	14	26
2019-10-17	PSP	SRS	SP	Latente	TREICHVILLE-MARCORY	TREICHVILLE	Entente	37		Others	Aedes	Ae. aegypti	35	19	54
2019-10-17	PSP	SRS	SP	Latente	TREICHVILLE-MARCORY	TREICHVILLE	Entente	37		Discarded containers	Aedes	Ae. aegypti	5	9	14
2019-10-17	PSP	SRS	SP	Latente	TREICHVILLE-MARCORY	TREICHVILLE	Entente	37		Discarded containers	Aedes	Ae. aegypti	9	19	28
2019-10-17	PSP	SRS	SP	Latente	TREICHVILLE-MARCORY	TREICHVILLE	Entente	37		Discarded containers	Aedes	Ae. aegypti	7	12	19
2019-10-17	PSP	SRS	SP	Latente	TREICHVILLE-MARCORY	TREICHVILLE	Entente	37		Discarded containers	Aedes	Ae. aegypti	9	33	42
2019-10-17	PSP	SRS	SP	Latente	TREICHVILLE-MARCORY	TREICHVILLE	Entente	37		Discarded containers	Aedes	Ae. aegypti	19	60	79
2019-10-17	PSP	SRS	SP	Latente	TREICHVILLE-MARCORY	TREICHVILLE	Entente	37		Tires	Aedes	Ae. aegypti	5	5	10
2019-10-17	PSP	SRS	SP	Latente	TREICHVILLE-MARCORY	TREICHVILLE	Entente	38		Discarded containers	Aedes	Ae. aegypti	30	12	42
2019-10-17	PSP	SRS	SP	Latente	TREICHVILLE-MARCORY	TREICHVILLE	Entente	39		Water storage containers	Aedes	Ae. aegypti	23	30	53
2019-10-17	PSP	SRS	SP	Latente	TREICHVILLE-MARCORY	TREICHVILLE	Entente	39		Water storage containers	Culex	NA	0	0	0
2019-10-17	PSP	SRS	SP	Latente	TREICHVILLE-MARCORY	TREICHVILLE	Entente	39		Water storage containers	Aedes	NA	0	0	0
2019-10-17	PSP	SRS	SP	Latente	TREICHVILLE-MARCORY	TREICHVILLE	Entente	42		Water storage containers	Aedes	Ae. aegypti	19	0	19
2019-10-17	PSP	SRS	SP	Latente	TREICHVILLE-MARCORY	TREICHVILLE	Entente	45		Water storage containers	Aedes	Ae. aegypti	91	79	170
2019-10-17	PSP	SRS	SP	Latente	TREICHVILLE-MARCORY	TREICHVILLE	Entente	45		Water storage containers	Culex	NA	0	0	0
2019-10-17	PSP	SRS	SP	Latente	TREICHVILLE-MARCORY	TREICHVILLE	Entente	50		Water storage containers	Aedes	Ae. aegypti	2	5	7
2019-10-17	PSP	SRS	SP	Latente	TREICHVILLE-MARCORY	TREICHVILLE	Entente	50		Water storage containers	Aedes	Ae. aegypti	14	12	26
2019-10-17	PSP	SRS	SP	Latente	TREICHVILLE-MARCORY	TREICHVILLE	Entente	50		Water storage containers	Aedes	NA	0	0	0
2019-10-17	PSP	SRS	SP	Latente	TREICHVILLE-MARCORY	TREICHVILLE	Entente	50		Water storage containers	Aedes	NA	0	0	0
2019-10-17	PSP	SRS	SP	Latente	TREICHVILLE-MARCORY	TREICHVILLE	Entente	50		Water storage containers	Aedes	Ae. aegypti	46	35	81
2019-10-17	PSP	SRS	SP	Latente	TREICHVILLE-MARCORY	TREICHVILLE	Entente	50		Water storage containers	Aedes	Ae. aegypti	7	9	16
2019-10-22	PSP	SRS	SP	Latente	TREICHVILLE-MARCORY	TREICHVILLE	Entente	58		Water storage containers	Aedes	NA	0	0	0
2019-10-22	PSP	SRS	SP	Latente	TREICHVILLE-MARCORY	TREICHVILLE	Entente	62		Water storage containers	Aedes	Ae. aegypti	12	26	38
2019-10-22	PSP	SRS	SP	Latente	TREICHVILLE-MARCORY	TREICHVILLE	Entente	62		Water storage containers	Aedes	Ae. aegypti	5	14	19
2019-10-22	PSP	SRS	SP	Latente	TREICHVILLE-MARCORY	TREICHVILLE	Entente	62		Tires	Aedes	Ae. aegypti	16	49	65
2019-10-22	PSP	SRS	SP	Latente	TREICHVILLE-MARCORY	TREICHVILLE	Entente	62		Tires	Anopheles	NA	0	0	0
2019-10-22	PSP	SRS	SP	Latente	TREICHVILLE-MARCORY	TREICHVILLE	Entente	63		Water storage containers	Aedes	Ae. aegypti	74	88	162
2019-10-22	PSP	SRS	SP	Latente	TREICHVILLE-MARCORY	TREICHVILLE	Entente	64		Water storage containers	Aedes	Ae. aegypti	16	9	25
2019-10-22	PSP	SRS	SP	Latente	TREICHVILLE-MARCORY	TREICHVILLE	Entente	65		Tires	Aedes	Ae. aegypti	21	28	49
2019-10-22	PSP	SRS	SP	Latente	TREICHVILLE-MARCORY	TREICHVILLE	Entente	65		Tires	Anopheles	NA	0	0	0
2019-10-22	PSP	SRS	SP	Latente	TREICHVILLE-MARCORY	TREICHVILLE	Entente	66		Discarded containers	Aedes	Ae. aegypti	12	19	31
2019-10-22	PSP	SRS	SP	Latente	TREICHVILLE-MARCORY	TREICHVILLE	Entente	74		Water storage containers	Aedes	Ae. aegypti	39	26	65
2019-10-22	PSP	SRS	SP	Latente	TREICHVILLE-MARCORY	TREICHVILLE	Entente	77		Discarded containers	Aedes	Ae. aegypti	14	19	33
2019-10-26	PSP	SRS	SP	Latente	TREICHVILLE-MARCORY	TREICHVILLE	Entente	83		Water storage containers	Aedes	Ae. aegypti	79	53	132
2019-10-26	PSP	SRS	SP	Latente	TREICHVILLE-MARCORY	TREICHVILLE	Entente	83		Water storage containers	Aedes	Ae. aegypti	12	12	24
2019-10-26	PSP	SRS	SP	Latente	TREICHVILLE-MARCORY	TREICHVILLE	Entente	85		Water storage containers	Aedes	Ae. aegypti	44	33	77
2019-10-26	PSP	SRS	SP	Latente	TREICHVILLE-MARCORY	TREICHVILLE	Entente	85		Water storage containers	Aedes	Ae. aegypti	2	5	7
2019-10-26	PSP	SRS	SP	Latente	TREICHVILLE-MARCORY	TREICHVILLE	Entente	85		Water storage containers	Aedes	Ae. aegypti	16	14	30
2019-10-26	PSP	SRS	SP	Latente	TREICHVILLE-MARCORY	TREICHVILLE	Entente	87		Tires	Aedes	Ae. aegypti	5	9	14
2019-10-26	PSP	SRS	SP	Latente	TREICHVILLE-MARCORY	TREICHVILLE	Entente	87		Tires	Aedes	Ae. aegypti	7	14	21
2019-10-26	PSP	SRS	SP	Latente	TREICHVILLE-MARCORY	TREICHVILLE	Entente	87		Tires	Aedes	Ae. aegypti	95	153	248
2019-10-26	PSP	SRS	SP	Latente	TREICHVILLE-MARCORY	TREICHVILLE	Entente	87		Tires	Aedes	Ae. aegypti	0	5	5
2019-10-26	PSP	SRS	SP	Latente	TREICHVILLE-MARCORY	TREICHVILLE	Entente	87		Tires	Aedes	Ae. aegypti	21	65	86
2019-10-26	PSP	SRS	SP	Latente	TREICHVILLE-MARCORY	TREICHVILLE	Entente	87		Tires	Aedes	Ae. aegypti	23	21	44
2019-10-26	PSP	SRS	SP	Latente	TREICHVILLE-MARCORY	TREICHVILLE	Entente	87		Tires	Aedes	Ae. aegypti	7	26	33
2019-10-26	PSP	SRS	SP	Latente	TREICHVILLE-MARCORY	TREICHVILLE	Entente	88		Discarded containers	Aedes	Ae. aegypti	2	2	4
2019-10-26	PSP	SRS	SP	Latente	TREICHVILLE-MARCORY	TREICHVILLE	Entente	94		Discarded containers	Aedes	Ae. aegypti	93	60	153
2019-10-26	PSP	SRS	SP	Latente	TREICHVILLE-MARCORY	TREICHVILLE	Entente	94		Water storage containers	Aedes	Ae. aegypti	14	21	35
2019-10-26	PSP	SRS	SP	Latente	TREICHVILLE-MARCORY	TREICHVILLE	Entente	96		Discarded containers	Aedes	NA	0	0	0
2019-10-26	PSP	SRS	SP	Latente	TREICHVILLE-MARCORY	TREICHVILLE	Entente	100		Discarded containers	Aedes	Ae. aegypti	12	16	28
2019-11-12	PSP	SRS	SP	Active	COCODY-BINGERVILLE	Cocody	Anono	1		Tires	Aedes	Ae. aegypti	18	25	43
2019-11-12	PSP	SRS	SP	Active	COCODY-BINGERVILLE	COCODY	Anono	1		Others	Aedes	NA	0	0	0
2019-11-12	PSP	SRS	SP	Active	COCODY-BINGERVILLE	Cocody	Anono	1		Discarded containers	Aedes	Ae. aegypti	18	25	43
2019-11-12	PSP	SRS	SP	Active	COCODY-BINGERVILLE	Cocody	Anono	4		Water storage containers	Aedes	Ae. aegypti	11	20	31
2019-11-12	PSP	SRS	SP	Active	COCODY-BINGERVILLE	Cocody	Anono	6		Tires	Aedes	Ae. aegypti	11	20	31
2019-11-12	PSP	SRS	SP	Active	COCODY-BINGERVILLE	Cocody	Anono	6		Tires	Aedes	Ae. aegypti	2	0	2
2019-11-12	PSP	SRS	SP	Active	COCODY-BINGERVILLE	Cocody	Anono	6		Tires	Aedes	Ae. aegypti	9	16	25
2019-11-12	PSP	SRS	SP	Active	COCODY-BINGERVILLE	Cocody	Anono	6		Tires	Aedes	Ae. aegypti	7	12	19
2019-11-12	PSP	SRS	SP	Active	COCODY-BINGERVILLE	Cocody	Anono	6		Tires	Aedes	Ae. aegypti	2	13	15
2019-11-12	PSP	SRS	SP	Active	COCODY-BINGERVILLE	Cocody	Anono	6		Tires	Aedes	Ae. aegypti	2	2	4
2019-11-12	PSP	SRS	SP	Active	COCODY-BINGERVILLE	Cocody	Anono	6		Tires	Aedes	Ae. aegypti	2	2	4
2019-11-12	PSP	SRS	SP	Active	COCODY-BINGERVILLE	Cocody	Anono	6		Tires	Aedes	Ae. aegypti	7	20	27
2019-11-12	PSP	SRS	SP	Active	COCODY-BINGERVILLE	Cocody	Anono	6		Tires	Aedes	Ae. aegypti	15	33	48
2019-11-12	PSP	SRS	SP	Active	COCODY-BINGERVILLE	COCODY	Anono	7		Water storage containers	Aedes	NA	0	0	0
2019-11-12	PSP	SRS	SP	Active	COCODY-BINGERVILLE	Cocody	Anono	7		Water storage containers	Aedes	Ae. aegypti	7	11	18
2019-11-12	PSP	SRS	SP	Active	COCODY-BINGERVILLE	COCODY	Anono	7		Water storage containers	Aedes	NA	0	0	0
2019-11-12	PSP	SRS	SP	Active	COCODY-BINGERVILLE	COCODY	Anono	7		Water storage containers	Culex	NA	0	0	0
2019-11-12	PSP	SRS	SP	Active	COCODY-BINGERVILLE	Cocody	Anono	8		Water storage containers	Aedes	Ae. aegypti	9	4	13
2019-11-12	PSP	SRS	SP	Active	COCODY-BINGERVILLE	Cocody	Anono	9		Tires	Aedes	Ae. aegypti	2	7	9
2019-11-12	PSP	SRS	SP	Active	COCODY-BINGERVILLE	Cocody	Anono	9		Discarded containers	Aedes	Ae. aegypti	13	4	17
2019-11-12	PSP	SRS	SP	Active	COCODY-BINGERVILLE	Cocody	Anono	9		Water storage containers	Aedes	Ae. aegypti	7	22	29
2019-11-12	PSP	SRS	SP	Active	COCODY-BINGERVILLE	Cocody	Anono	9		Water storage containers	Aedes	Ae. aegypti	2	22	24
2019-11-12	PSP	SRS	SP	Active	COCODY-BINGERVILLE	Cocody	Anono	9		Water storage containers	Aedes	Ae. aegypti	4	11	15
2019-11-12	PSP	SRS	SP	Active	COCODY-BINGERVILLE	COCODY	Anono	9		Water storage containers	Aedes	NA	0	0	0
2019-11-12	PSP	SRS	SP	Active	COCODY-BINGERVILLE	Cocody	Anono	9		Discarded containers	Aedes	Ae. aegypti	7	7	14
2019-11-12	PSP	SRS	SP	Active	COCODY-BINGERVILLE	Cocody	Anono	9		Discarded containers	Aedes	Ae. aegypti	4	4	8
2019-11-12	PSP	SRS	SP	Active	COCODY-BINGERVILLE	COCODY	Anono	9		Discarded containers	Aedes	NA	0	0	0
2019-11-12	PSP	SRS	SP	Active	COCODY-BINGERVILLE	COCODY	Anono	9		Water storage containers	Aedes	NA	0	0	0
2019-11-12	PSP	SRS	SP	Active	COCODY-BINGERVILLE	Cocody	Anono	12		Water storage containers	Aedes	Ae. aegypti	74	71	145
2019-11-12	PSP	SRS	SP	Active	COCODY-BINGERVILLE	Cocody	Anono	12		Tires	Aedes	Ae. aegypti	7	11	18
2019-11-12	PSP	SRS	SP	Active	COCODY-BINGERVILLE	COCODY	Anono	12		Tires	Culex	NA	0	0	0
2019-11-12	PSP	SRS	SP	Active	COCODY-BINGERVILLE	COCODY	Anono	13		Tires	Aedes	NA	0	0	0
2019-11-12	PSP	SRS	SP	Active	COCODY-BINGERVILLE	Cocody	Anono	16		Tires	Culex	Ae. aegypti	0	7	7
2019-11-12	PSP	SRS	SP	Active	COCODY-BINGERVILLE	Cocody	Anono	17		Water storage containers	Aedes	Ae. aegypti	7	11	18
2019-11-12	PSP	SRS	SP	Active	COCODY-BINGERVILLE	Cocody	Anono	17		Water storage containers	Aedes	Ae. aegypti	2	0	2
2019-11-12	PSP	SRS	SP	Active	COCODY-BINGERVILLE	COCODY	Anono	17		Water storage containers	Aedes	NA	0	0	0
2019-11-12	PSP	SRS	SP	Active	COCODY-BINGERVILLE	Cocody	Anono	17		Water storage containers	Aedes	Ae. aegypti	0	7	7
2019-11-12	PSP	SRS	SP	Active	COCODY-BINGERVILLE	Cocody	Anono	17		Water storage containers	Aedes	Ae. aegypti	7	11	18
2019-11-12	PSP	SRS	SP	Active	COCODY-BINGERVILLE	Cocody	Anono	17		Discarded containers	Aedes	Ae. aegypti	7	16	23
2019-11-12	PSP	SRS	SP	Active	COCODY-BINGERVILLE	COCODY	Anono	17		Discarded containers	Culex	NA	0	0	0
2019-11-12	PSP	SRS	SP	Active	COCODY-BINGERVILLE	Cocody	Anono	17		Tires	Aedes	Ae. aegypti	0	2	2
2019-11-12	PSP	SRS	SP	Active	COCODY-BINGERVILLE	COCODY	Anono	17		Tires	Culex	Cx. quinquefasciatus	0	1	1
2019-11-12	PSP	SRS	SP	Active	COCODY-BINGERVILLE	Cocody	Anono	17		Tires	Aedes	Ae. aegypti	4	0	4
2019-11-12	PSP	SRS	SP	Active	COCODY-BINGERVILLE	Cocody	Anono	17		Tires	Aedes	Ae. aegypti	2	4	6
2019-11-12	PSP	SRS	SP	Active	COCODY-BINGERVILLE	Cocody	Anono	18		Water storage containers	Aedes	Ae. aegypti	4	4	8
2019-11-12	PSP	SRS	SP	Active	COCODY-BINGERVILLE	Cocody	Anono	18		Water storage containers	Aedes	Ae. aegypti	29	22	51
2019-11-12	PSP	SRS	SP	Active	COCODY-BINGERVILLE	Cocody	Anono	19		Water storage containers	Aedes	Ae. aegypti	22	4	26
2019-11-12	PSP	SRS	SP	Active	COCODY-BINGERVILLE	Cocody	Anono	19		Water storage containers	Aedes	Ae. aegypti	13	7	20
2019-11-12	PSP	SRS	SP	Active	COCODY-BINGERVILLE	Cocody	Anono	19		Water storage containers	Aedes	Ae. aegypti	2	7	9
2019-11-12	PSP	SRS	SP	Active	COCODY-BINGERVILLE	Cocody	Anono	19		Water storage containers	Aedes	Ae. aegypti	2	2	4
2019-11-12	PSP	SRS	SP	Active	COCODY-BINGERVILLE	COCODY	Anono	19		Water storage containers	Aedes	NA	0	0	0
2019-11-12	PSP	SRS	SP	Active	COCODY-BINGERVILLE	COCODY	Anono	20		Water storage containers	Aedes	NA	0	0	0
2019-11-12	PSP	SRS	SP	Active	COCODY-BINGERVILLE	Cocody	Anono	21		Water storage containers	Aedes	Ae. aegypti	7	13	20
2019-11-12	PSP	SRS	SP	Active	COCODY-BINGERVILLE	Cocody	Anono	22		Water storage containers	Aedes	Ae. aegypti	2	11	13
2019-11-12	PSP	SRS	SP	Active	COCODY-BINGERVILLE	COCODY	Anono	22		Water storage containers	Aedes	NA	0	0	0
2019-11-12	PSP	SRS	SP	Active	COCODY-BINGERVILLE	Cocody	Anono	22		Water storage containers	Aedes	Ae. aegypti	7	31	38
2019-11-12	PSP	SRS	SP	Active	COCODY-BINGERVILLE	Cocody	Anono	24		Water storage containers	Aedes	Ae. aegypti	0	2	2
2019-11-12	PSP	SRS	SP	Active	COCODY-BINGERVILLE	Cocody	Anono	24		Water storage containers	Aedes	Ae. aegypti	25	31	56
2019-11-12	PSP	SRS	SP	Active	COCODY-BINGERVILLE	Cocody	Anono	24		Water storage containers	Aedes	Ae. aegypti	0	4	4
2019-11-12	PSP	SRS	SP	Active	COCODY-BINGERVILLE	Cocody	Anono	24		Water storage containers	Aedes	Ae. aegypti	9	11	20
2019-11-12	PSP	SRS	SP	Active	COCODY-BINGERVILLE	COCODY	Anono	24		Water storage containers	Anopheles	An. gambiae	1	3	4
2019-11-12	PSP	SRS	SP	Active	COCODY-BINGERVILLE	Cocody	Anono	26		Water storage containers	Aedes	Ae. aegypti	11	7	18
2019-11-12	PSP	SRS	SP	Active	COCODY-BINGERVILLE	Cocody	Anono	27		Others	Aedes	Ae. aegypti	4	11	15
2019-11-12	PSP	SRS	SP	Active	COCODY-BINGERVILLE	COCODY	Anono	27		Others	Culex	Cx. quinquefasciatus	13	12	25
2019-11-12	PSP	SRS	SP	Active	COCODY-BINGERVILLE	COCODY	Anono	27		Others	Anopheles	NA	0	0	0
2019-11-12	PSP	SRS	SP	Active	COCODY-BINGERVILLE	Cocody	Anono	28		Water storage containers	Aedes	Ae. aegypti	4	9	13
2019-11-12	PSP	SRS	SP	Active	COCODY-BINGERVILLE	Cocody	Anono	28		Water storage containers	Aedes	Ae. aegypti	2	2	4
2019-11-15	PSP	SRS	SP	Active	COCODY-BINGERVILLE	Cocody	Anono	29		Discarded containers	Aedes	Ae. aegypti	47	71	118
2019-11-15	PSP	SRS	SP	Active	COCODY-BINGERVILLE	Cocody	Anono	30		Water storage containers	Aedes	Ae. aegypti	29	16	45
2019-11-15	PSP	SRS	SP	Active	COCODY-BINGERVILLE	Cocody	Anono	31		Water storage containers	Aedes	Ae. aegypti	4	11	15
2019-11-15	PSP	SRS	SP	Active	COCODY-BINGERVILLE	Cocody	Anono	31		Water storage containers	Aedes	Ae. aegypti	11	18	29
2019-11-15	PSP	SRS	SP	Active	COCODY-BINGERVILLE	Cocody	Anono	31		Discarded containers	Aedes	Ae. aegypti	13	11	24
2019-11-15	PSP	SRS	SP	Active	COCODY-BINGERVILLE	COCODY	Anono	31		Discarded containers	Anopheles	NA	0	0	0
2019-11-15	PSP	SRS	SP	Active	COCODY-BINGERVILLE	Cocody	Anono	31		Tires	Aedes	Ae. aegypti	36	29	65
2019-11-15	PSP	SRS	SP	Active	COCODY-BINGERVILLE	COCODY	Anono	31		Tires	Culex	NA	0	0	0
2019-11-15	PSP	SRS	SP	Active	COCODY-BINGERVILLE	COCODY	Anono	31		Tires	Anopheles	An. gambiae	0	3	3
2019-11-15	PSP	SRS	SP	Active	COCODY-BINGERVILLE	Cocody	Anono	31		Tires	Aedes	Ae. aegypti	0	7	7
2019-11-15	PSP	SRS	SP	Active	COCODY-BINGERVILLE	Cocody	Anono	36		Water storage containers	Aedes	Ae. aegypti	13	11	24
2019-11-15	PSP	SRS	SP	Active	COCODY-BINGERVILLE	Cocody	Anono	36		Water storage containers	Aedes	Ae. aegypti	69	67	136
2019-11-15	PSP	SRS	SP	Active	COCODY-BINGERVILLE	Cocody	Anono	38		Water storage containers	Aedes	Ae. aegypti	100	71	171
2019-11-15	PSP	SRS	SP	Active	COCODY-BINGERVILLE	Cocody	Anono	38		Water storage containers	Aedes	Ae. aegypti	60	67	127
2019-11-15	PSP	SRS	SP	Active	COCODY-BINGERVILLE	COCODY	Anono	40		Others	Aedes	NA	0	0	0
2019-11-15	PSP	SRS	SP	Active	COCODY-BINGERVILLE	Cocody	Anono	46		Water storage containers	Aedes	Ae. aegypti	51	31	82
2019-11-17	PSP	SRS	SP	Active	COCODY-BINGERVILLE	Cocody	Anono	47		Water storage containers	Aedes	Ae. aegypti	11	13	24
2019-11-17	PSP	SRS	SP	Active	COCODY-BINGERVILLE	Cocody	Anono	48		Tires	Aedes	Ae. aegypti	7	2	9
2019-11-17	PSP	SRS	SP	Active	COCODY-BINGERVILLE	Cocody	Anono	53		Water storage containers	Aedes	Ae. aegypti	9	4	13
2019-11-17	PSP	SRS	SP	Active	COCODY-BINGERVILLE	Cocody	Anono	54		Water storage containers	Aedes	Ae. aegypti	0	7	7
2019-11-17	PSP	SRS	SP	Active	COCODY-BINGERVILLE	COCODY	Anono	54		Tires	Aedes	NA	0	0	0
2019-11-17	PSP	SRS	SP	Active	COCODY-BINGERVILLE	Cocody	Anono	54		Tires	Aedes	Ae. aegypti	0	2	2
2019-11-17	PSP	SRS	SP	Active	COCODY-BINGERVILLE	Cocody	Anono	54		Tires	Aedes	Ae. aegypti	2	4	6
2019-11-17	PSP	SRS	SP	Active	COCODY-BINGERVILLE	COCODY	Anono	54		Tires	Aedes	NA	0	0	0
2019-11-17	PSP	SRS	SP	Active	COCODY-BINGERVILLE	Cocody	Anono	54		Tires	Aedes	Ae. aegypti	20	29	49
2019-11-17	PSP	SRS	SP	Active	COCODY-BINGERVILLE	COCODY	Anono	54		Tires	Aedes	NA	0	0	0
2019-11-17	PSP	SRS	SP	Active	COCODY-BINGERVILLE	COCODY	Anono	54		Tires	Culex	NA	0	0	0
2019-11-17	PSP	SRS	SP	Active	COCODY-BINGERVILLE	Cocody	Anono	54		Tires	Aedes	Ae. aegypti	4	13	17
2019-11-17	PSP	SRS	SP	Active	COCODY-BINGERVILLE	COCODY	Anono	54		Tires	Aedes	NA	0	0	0
2019-11-17	PSP	SRS	SP	Active	COCODY-BINGERVILLE	COCODY	Anono	54		Tires	Culex	NA	0	0	0
2019-11-17	PSP	SRS	SP	Active	COCODY-BINGERVILLE	Cocody	Anono	54		Tires	Aedes	Ae. aegypti	4	2	6
2019-11-17	PSP	SRS	SP	Active	COCODY-BINGERVILLE	Cocody	Anono	55		Tires	Aedes	Ae. aegypti	0	2	2
2019-11-17	PSP	SRS	SP	Active	COCODY-BINGERVILLE	Cocody	Anono	55		Tires	Aedes	Ae. aegypti	18	67	85
2019-11-17	PSP	SRS	SP	Active	COCODY-BINGERVILLE	COCODY	Anono	55		Tires	Culex	NA	0	0	0
2019-11-17	PSP	SRS	SP	Active	COCODY-BINGERVILLE	Cocody	Anono	55		Tires	Aedes	Ae. aegypti	2	4	6
2019-11-17	PSP	SRS	SP	Active	COCODY-BINGERVILLE	COCODY	Anono	55		Tires	Culex	NA	0	0	0
2019-11-17	PSP	SRS	SP	Active	COCODY-BINGERVILLE	Cocody	Anono	55		Tires	Aedes	Ae. aegypti	25	9	34
2019-11-17	PSP	SRS	SP	Active	COCODY-BINGERVILLE	Cocody	Anono	55		Tires	Aedes	Ae. aegypti	16	58	74
2019-11-20	PSP	SRS	SP	Active	COCODY-BINGERVILLE	Cocody	Anono	60		Discarded containers	Aedes	Ae. aegypti	0	2	2
2019-11-20	PSP	SRS	SP	Active	COCODY-BINGERVILLE	Cocody	Anono	60		Discarded containers	Aedes	Ae. aegypti	16	4	20
2019-11-20	PSP	SRS	SP	Active	COCODY-BINGERVILLE	Cocody	Anono	60		Water storage containers	Aedes	Ae. aegypti	36	98	134
2019-11-20	PSP	SRS	SP	Active	COCODY-BINGERVILLE	Cocody	Anono	60		Water storage containers	Aedes	Ae. aegypti	13	27	40
2019-11-20	PSP	SRS	SP	Active	COCODY-BINGERVILLE	Cocody	Anono	60		Discarded containers	Aedes	Ae. aegypti	85	89	174
2019-11-20	PSP	SRS	SP	Active	COCODY-BINGERVILLE	Cocody	Anono	61		Tires	Aedes	Ae. aegypti	13	16	29
2019-11-20	PSP	SRS	SP	Active	COCODY-BINGERVILLE	Cocody	Anono	61		Tires	Aedes	Ae. aegypti	16	9	25
2019-11-20	PSP	SRS	SP	Active	COCODY-BINGERVILLE	Cocody	Anono	61		Tires	Aedes	Ae. aegypti	25	22	47
2019-11-20	PSP	SRS	SP	Active	COCODY-BINGERVILLE	Cocody	Anono	61		Tires	Aedes	Ae. aegypti	20	22	42
2019-11-20	PSP	SRS	SP	Active	COCODY-BINGERVILLE	Cocody	Anono	61		Others	Aedes	Ae. aegypti	20	22	42
2019-11-20	PSP	SRS	SP	Active	COCODY-BINGERVILLE	Cocody	Anono	64		Tires	Aedes	Ae. aegypti	7	2	9
2019-11-20	PSP	SRS	SP	Active	COCODY-BINGERVILLE	Cocody	Anono	64		Tires	Aedes	Ae. aegypti	13	0	13
2019-11-20	PSP	SRS	SP	Active	COCODY-BINGERVILLE	Cocody	Anono	65		Tires	Aedes	Ae. aegypti	4	4	8
2019-11-20	PSP	SRS	SP	Active	COCODY-BINGERVILLE	Cocody	Anono	66		Tires	Aedes	Ae. aegypti	129	118	247
2019-11-20	PSP	SRS	SP	Active	COCODY-BINGERVILLE	Cocody	Anono	66		Tires	Aedes	Ae. aegypti	45	71	116
2019-11-20	PSP	SRS	SP	Active	COCODY-BINGERVILLE	COCODY	Anono	66		Tires	Aedes	NA	0	0	0
2019-11-20	PSP	SRS	SP	Active	COCODY-BINGERVILLE	Cocody	Anono	66		Tires	Aedes	Ae. aegypti	7	7	14
2019-11-20	PSP	SRS	SP	Active	COCODY-BINGERVILLE	COCODY	Anono	66		Tires	Culex	Cx. quinquefasciatus	1	1	2
2019-11-20	PSP	SRS	SP	Active	COCODY-BINGERVILLE	COCODY	Anono	66		Tires	Aedes	NA	0	0	0
2019-11-20	PSP	SRS	SP	Active	COCODY-BINGERVILLE	COCODY	Anono	66		Discarded containers	Aedes	NA	0	0	0
2019-11-20	PSP	SRS	SP	Active	COCODY-BINGERVILLE	Cocody	Anono	66		Others	Aedes	Ae. aegypti	18	9	27
2019-11-20	PSP	SRS	SP	Active	COCODY-BINGERVILLE	COCODY	Anono	67		Discarded containers	Aedes	NA	0	0	0
2019-11-20	PSP	SRS	SP	Active	COCODY-BINGERVILLE	Cocody	Anono	67		Tires	Aedes	Ae. aegypti	29	29	58
2019-11-20	PSP	SRS	SP	Active	COCODY-BINGERVILLE	Cocody	Anono	67		Discarded containers	Aedes	Ae. aegypti	22	36	58
2019-11-20	PSP	SRS	SP	Active	COCODY-BINGERVILLE	COCODY	Anono	67		Discarded containers	Aedes	NA	0	0	0
2019-11-20	PSP	SRS	SP	Active	COCODY-BINGERVILLE	COCODY	Anono	71		Others	Aedes	NA	0	0	0
2019-11-20	PSP	SRS	SP	Active	COCODY-BINGERVILLE	COCODY	Anono	71		Others	Culex	NA	0	0	0
2019-11-20	PSP	SRS	SP	Active	COCODY-BINGERVILLE	Cocody	Anono	71		Water storage containers	Aedes	Ae. aegypti	7	22	29
2019-11-21	PSP	SRS	SP	Active	COCODY-BINGERVILLE	Cocody	Anono	73		Tires	Aedes	Ae. aegypti	16	33	49
2019-11-21	PSP	SRS	SP	Active	COCODY-BINGERVILLE	Cocody	Anono	73		Tires	Aedes	Ae. aegypti	2	13	15
2019-11-21	PSP	SRS	SP	Active	COCODY-BINGERVILLE	COCODY	Anono	73		Tires	Culex	NA	0	0	0
2019-11-21	PSP	SRS	SP	Active	COCODY-BINGERVILLE	Cocody	Anono	73		Water storage containers	Aedes	Ae. aegypti	4	9	13
2019-11-21	PSP	SRS	SP	Active	COCODY-BINGERVILLE	Cocody	Anono	73		Tires	Aedes	Ae. aegypti	45	33	78
2019-11-21	PSP	SRS	SP	Active	COCODY-BINGERVILLE	COCODY	Anono	73		Tires	Culex	Cx. quinquefasciatus	2	0	2
2019-11-21	PSP	SRS	SP	Active	COCODY-BINGERVILLE	Cocody	Anono	73		Tires	Aedes	Ae. aegypti	0	2	2
2019-11-21	PSP	SRS	SP	Active	COCODY-BINGERVILLE	Cocody	Anono	73		Tires	Aedes	Ae. aegypti	20	20	40
2019-11-21	PSP	SRS	SP	Active	COCODY-BINGERVILLE	COCODY	Anono	73		Tires	Aedes	NA	0	0	0
2019-11-21	PSP	SRS	SP	Active	COCODY-BINGERVILLE	Cocody	Anono	73		Tires	Aedes	Ae. aegypti	4	2	6
2019-11-21	PSP	SRS	SP	Active	COCODY-BINGERVILLE	Cocody	Anono	73		Tires	Aedes	Ae. aegypti	0	7	7
2019-11-21	PSP	SRS	SP	Active	COCODY-BINGERVILLE	COCODY	Anono	73		Tires	Culex	Cx. quinquefasciatus	0	2	2
2019-11-21	PSP	SRS	SP	Active	COCODY-BINGERVILLE	COCODY	Anono	73		Tires	Aedes	NA	0	0	0
2019-11-21	PSP	SRS	SP	Active	COCODY-BINGERVILLE	Cocody	Anono	74		Tires	Aedes	Ae. aegypti	9	16	25
2019-11-21	PSP	SRS	SP	Active	COCODY-BINGERVILLE	Cocody	Anono	74		Tires	Aedes	Ae. aegypti	16	18	34
2019-11-21	PSP	SRS	SP	Active	COCODY-BINGERVILLE	Cocody	Anono	74		Tires	Aedes	Ae. aegypti	22	31	53
2019-11-21	PSP	SRS	SP	Active	COCODY-BINGERVILLE	Cocody	Anono	74		Others	Aedes	Ae. aegypti	0	22	22
2019-11-21	PSP	SRS	SP	Active	COCODY-BINGERVILLE	COCODY	Anono	75		Tires	Aedes	NA	0	0	0
2019-11-21	PSP	SRS	SP	Active	COCODY-BINGERVILLE	COCODY	Anono	75		Tires	Culex	NA	0	0	0
2019-11-21	PSP	SRS	SP	Active	COCODY-BINGERVILLE	Cocody	Anono	75		Tires	Aedes	Ae. aegypti	7	13	20
2019-11-21	PSP	SRS	SP	Active	COCODY-BINGERVILLE	Cocody	Anono	75		Tires	Aedes	Ae. aegypti	20	40	60
2019-11-21	PSP	SRS	SP	Active	COCODY-BINGERVILLE	Cocody	Anono	75		Tires	Aedes	Ae. aegypti	2	2	4
2019-11-21	PSP	SRS	SP	Active	COCODY-BINGERVILLE	Cocody	Anono	75		Tires	Aedes	Ae. aegypti	7	29	36
2019-11-21	PSP	SRS	SP	Active	COCODY-BINGERVILLE	Cocody	Anono	75		Tires	Aedes	Ae. aegypti	53	25	78
2019-11-21	PSP	SRS	SP	Active	COCODY-BINGERVILLE	Cocody	Anono	75		Tires	Aedes	Ae. aegypti	4	2	6
2019-11-21	PSP	SRS	SP	Active	COCODY-BINGERVILLE	Cocody	Anono	75		Tires	Aedes	Ae. aegypti	94	78	172
2019-11-21	PSP	SRS	SP	Active	COCODY-BINGERVILLE	Cocody	Anono	79		Water storage containers	Aedes	Ae. aegypti	4	18	22
2019-11-21	PSP	SRS	SP	Active	COCODY-BINGERVILLE	Cocody	Anono	79		Water storage containers	Aedes	Ae. aegypti	2	2	4
2019-11-21	PSP	SRS	SP	Active	COCODY-BINGERVILLE	Cocody	Anono	84		Water storage containers	Aedes	Ae. aegypti	103	129	232
2019-11-24	PSP	SRS	SP	Active	COCODY-BINGERVILLE	Cocody	Anono	85		Water storage containers	Aedes	Ae. aegypti	25	38	63
2019-11-24	PSP	SRS	SP	Active	COCODY-BINGERVILLE	Cocody	Anono	85		Water storage containers	Aedes	Ae. aegypti	7	7	14
2019-11-24	PSP	SRS	SP	Active	COCODY-BINGERVILLE	Cocody	Anono	90		Discarded containers	Aedes	Ae. aegypti	13	2	15
2019-11-24	PSP	SRS	SP	Active	COCODY-BINGERVILLE	Cocody	Anono	92		Water storage containers	Aedes	Ae. aegypti	7	0	7
2019-11-24	PSP	SRS	SP	Active	COCODY-BINGERVILLE	Cocody	Anono	92		Water storage containers	Aedes	Ae. aegypti	11	11	22
2019-11-24	PSP	SRS	SP	Active	COCODY-BINGERVILLE	Cocody	Anono	94		Tires	Aedes	Ae. aegypti	25	25	50
2019-11-24	PSP	SRS	SP	Active	COCODY-BINGERVILLE	Cocody	Anono	94		Tires	Aedes	Ae. aegypti	2	4	6
2019-11-24	PSP	SRS	SP	Active	COCODY-BINGERVILLE	COCODY	Anono	94		Tires	Culex	Cx. quinquefasciatus	1	2	3
2019-11-24	PSP	SRS	SP	Active	COCODY-BINGERVILLE	Cocody	Anono	100		Tires	Aedes	Ae. aegypti	27	25	52
2020-01-25	GSS	LDS	SS	Latente	TREICHVILLE-MARCORY	TREICHVILLE	Entente	9	Face S.G	Tires	Aedes	Ae. aegypti	12	5	17
2020-01-25	GSS	LDS	SS	Latente	TREICHVILLE-MARCORY	TREICHVILLE	Entente	9	Face S.G	Tires	Culex	Cx. quinquefasciatus	2	4	6
2020-01-25	GSS	LDS	SS	Latente	TREICHVILLE-MARCORY	TREICHVILLE	Entente	9	Face S.G	Tires	Aedes	Ae. aegypti	39	77	116
2020-01-25	GSS	LDS	SS	Latente	TREICHVILLE-MARCORY	TREICHVILLE	Entente	9	Face S.G	Tires	Culex	Cx. quinquefasciatus	1	5	6
2020-01-25	GSS	LDS	SS	Latente	TREICHVILLE-MARCORY	TREICHVILLE	Entente	10	S.G	Water storage containers	Aedes	Ae. aegypti	23	44	67
2020-01-25	GSS	LDS	SS	Latente	TREICHVILLE-MARCORY	TREICHVILLE	Entente	15	Face Huberson	Water storage containers	Aedes	Ae. aegypti	39	46	85
2020-01-25	GSS	LDS	SS	Latente	TREICHVILLE-MARCORY	TREICHVILLE	Entente	18	Alasco	Others	Aedes	Ae. aegypti	74	160	234
[truncated: 813 more rows]

## Sheet: adult_sample
date	saison	season	seas	foci	localite	site	house	housenum	genus	species	location	unfed	blood_fed	half_gravid	gravid	female	male	totalaedes	parous	nulliparous	rainfull	temp
[truncated: 610 more rows]

[truncated: 1 more sheets: stegomyia_index]
